# Supplementary material for: Genomic Prediction across Structured Hybrid Populations and Environments in Maize
Source: Plants (Basel). 2021 Jun 9;10(6):1174. doi: 10.3390/plants10061174 (PMC8227059; doi:10.3390/plants10061174)
Supplement: Supplementary file 1 [file plants-10-01174-s001.zip]

Archive with 13 entries (13 files):
- Figure S1.tif
- Figure S2.tif
- Figure S3.tif
- Figure S4.tif
- Figure S5.tif
- Supplementary File S1.xlsx
- Supplementary File S2.xlsx
- Supplementary File S3.xlsx
- Table S1.pdf
- Table S2.pdf
- Table S3.pdf
- Table S4.pdf
- Table S5.pdf
