# Supplementary material for: Genomic Prediction across Structured Hybrid Populations and Environments in Maize
Source: Plants (Basel). 2021 Jun 9;10(6):1174. doi: 10.3390/plants10061174 (PMC8227059; doi:10.3390/plants10061174)
Supplement: Supplementary file 1 [file plants-10-01174-s001.zip › Supplementary File S1.xlsx]

## Sheet: S1 File
Supplementary File S1 Yield of the four testcross populations
Note: In the genotype column, the names of genotypes in population N (N = 1 to 4) start with popN_; The phenotype data were the BLUEs
Genotype	Yield
pop1_1001	770.02
pop1_1002	778.71
pop1_1003	748.111
pop1_1005	746.208
pop1_1006	810.104
pop1_1008	730.863
pop1_1009	749.376
pop1_101	771.266
pop1_1012	710.443
pop1_1013	724.9
pop1_1014	743.851
pop1_1016	731.022
pop1_1017	898.084
pop1_1020	797.692
pop1_1021	740.585
pop1_1022	784.167
pop1_1023	772.68
pop1_1025	819.944
pop1_1026	707.288
pop1_1027	795.441
pop1_1028	743.65
pop1_1029	715.726
pop1_103	790.109
pop1_1030	763.068
pop1_1031	705.322
pop1_1032	771.739
pop1_1037	757.653
pop1_1038	763.889
pop1_1039	736.629
pop1_1040	778.056
pop1_1042	716.262
pop1_1043	759.284
pop1_1045	745.581
pop1_1046	790.285
pop1_1047	725.373
pop1_1048	773.168
pop1_1051	773.188
pop1_1052	780.727
pop1_1054	758.137
pop1_1055	734.364
pop1_1056	718.122
pop1_1057	696.5
pop1_1058	670.005
pop1_1059	716.296
pop1_106	866.194
pop1_1060	706.159
pop1_1061	728.141
pop1_1062	727.672
pop1_1064	729.56
pop1_1065	758.292
pop1_1067	711.847
pop1_1068	693.246
pop1_1069	758.218
pop1_107	802.348
pop1_1070	724.943
pop1_1071	708.29
pop1_1073	718.62
pop1_1074	733.015
pop1_1075	770.699
pop1_1076	784.482
pop1_1078	789.094
pop1_1079	745.066
pop1_108	787.241
pop1_1080	769.605
pop1_1082	772.702
pop1_1083	664.236
pop1_1085	666.964
pop1_1086	784.618
pop1_1087	729.551
pop1_1090	706.031
pop1_1091	700.876
pop1_1092	744.564
pop1_1094	678.904
pop1_1095	791.164
pop1_1097	745.053
pop1_1098	769.267
pop1_1099	818.974
pop1_111	854.736
pop1_1110	692.828
pop1_1111	702.92
pop1_1112	734.718
pop1_1113	694.948
pop1_1114	745.176
pop1_1115	756.406
pop1_1116	759.676
pop1_1117	722.651
pop1_1118	652.213
pop1_1120	687.646
pop1_1121	738.326
pop1_1124	775.698
pop1_1127	678.905
pop1_1129	738.533
pop1_1130	745.921
pop1_1131	786.078
pop1_1133	782.552
pop1_1135	777.564
pop1_1136	676.932
pop1_1137	746.912
pop1_114	786.135
pop1_1141	780.398
pop1_1142	751.653
pop1_1143	780.219
pop1_1148	716.855
pop1_1149	726.122
pop1_1156	719.226
pop1_116	735.302
pop1_1160	770.195
pop1_1163	714.525
pop1_1164	813.968
pop1_1165	792.451
pop1_1166	813.996
pop1_1171	781.317
pop1_1177	838.572
pop1_1178	748.484
pop1_1179	791.121
pop1_1180	794.326
pop1_1183	817.302
pop1_1185	706.644
pop1_1187	700.418
pop1_1191	752.494
pop1_1194	807.51
pop1_1198	734.551
pop1_1199	793.65
pop1_120	690.692
pop1_1200	743.009
pop1_1201	754.319
pop1_1202	760.889
pop1_1203	801.071
pop1_1204	764.611
pop1_1205	701.351
pop1_1206	725.888
pop1_1207	723.177
pop1_1208	731.288
pop1_1209	760.451
pop1_121	754.239
pop1_1212	733.103
pop1_1213	749.826
pop1_1214	666.778
pop1_122	739.889
pop1_1223	779.585
pop1_1224	747.256
pop1_1227	769.935
pop1_1228	791.388
pop1_1229	709.181
pop1_1231	789.179
pop1_1233	787.587
pop1_1234	788.233
pop1_1236	758.979
pop1_1237	740.388
pop1_1238	713.358
pop1_1239	762.817
pop1_124	732.755
pop1_1241	693.905
pop1_1244	719.243
pop1_1245	711.744
pop1_1247	761.07
pop1_1248	731.052
pop1_1249	818.417
pop1_125	746.665
pop1_1250	727.652
pop1_1252	720.375
pop1_1253	733.279
pop1_1254	762.128
pop1_1255	755.004
pop1_1258	801.5
pop1_1259	701.774
pop1_1261	706.048
pop1_1263	780.899
pop1_1266	784.03
pop1_1269	747.088
pop1_1270	720.194
pop1_1273	814.77
pop1_1277	725.875
pop1_1278	691.333
pop1_1279	751.064
pop1_1281	657.371
pop1_1282	697.394
pop1_1283	739.531
pop1_1285	742.382
pop1_1286	811.912
pop1_1288	800.093
pop1_1289	774.517
pop1_1291	799.123
pop1_1292	828.846
pop1_1293	802.172
pop1_1294	775.433
pop1_1296	767.43
pop1_1297	788.764
pop1_1299	707.777
pop1_1301	740.302
pop1_1302	736.62
pop1_1304	795.311
pop1_1305	749.424
pop1_1309	732.441
pop1_1310	710.736
pop1_1311	695.843
pop1_1314	692.591
pop1_1317	696.209
pop1_1319	702.667
pop1_132	690.348
pop1_1320	761.331
pop1_1321	692.196
pop1_1322	692.668
pop1_1323	667.478
pop1_1324	738.27
pop1_1326	669.079
pop1_1327	691.335
pop1_1328	755.939
pop1_1329	752.699
pop1_133	664.436
pop1_1330	744.538
pop1_1331	809.385
pop1_1333	725.143
pop1_1334	730.463
pop1_1335	746.278
pop1_134	709.701
pop1_1340	751.724
pop1_1342	743.095
pop1_135	699.515
pop1_1351	688.051
pop1_1356	782.779
pop1_1357	807.833
pop1_1358	752.923
pop1_1360	774.424
pop1_1365	779.028
pop1_1366	736.475
pop1_1368	753.975
pop1_1369	764.356
pop1_137	652.922
pop1_1370	743.84
pop1_1371	820.974
pop1_1372	771.254
pop1_1374	761.421
pop1_1376	804.285
pop1_1377	774.843
pop1_1378	740.179
pop1_1379	780.758
pop1_1380	732.822
pop1_1381	783.174
pop1_1382	737.047
pop1_1384	716.172
pop1_1386	678.16
pop1_1387	723.567
pop1_1388	686.092
pop1_1389	735.505
pop1_1391	768.795
pop1_1392	794.84
pop1_1395	742.118
pop1_1397	752.373
pop1_1402	824.123
pop1_1403	780.008
pop1_1407	729.668
pop1_1410	792.329
pop1_1412	729.256
pop1_1413	723.779
pop1_1414	762.733
pop1_1415	755.523
pop1_1417	807.543
pop1_1418	791.67
pop1_1419	725.037
pop1_1420	774.489
pop1_1421	769.032
pop1_1424	738.896
pop1_1425	760.367
pop1_1426	727.612
pop1_1427	753.702
pop1_1428	726.598
pop1_1432	772.752
pop1_1434	814.796
pop1_1436	747.898
pop1_1438	899.49
pop1_1439	755.154
pop1_1440	750.653
pop1_1441	754.193
pop1_1442	831.265
pop1_1443	735.084
pop1_1444	680.731
pop1_1446	697.529
pop1_1447	773.148
pop1_1448	802.171
pop1_1449	800.124
pop1_1450	714.661
pop1_1451	784.514
pop1_1452	730.095
pop1_1453	785.713
pop1_1457	738.751
pop1_1458	718.968
pop1_1459	748.722
pop1_1465	778.635
pop1_1466	703.072
pop1_1468	741.433
pop1_1472	681.161
pop1_152	749.528
pop1_164	770.484
pop1_182	787.146
pop1_190	648.411
pop1_191	748.672
pop1_193	745.183
pop1_194	733.024
pop1_204	811.855
pop1_219	821.115
pop1_220	833.678
pop1_225	823.738
pop1_228	794.637
pop1_230	797.627
pop1_231	846.457
pop1_239	745.157
pop1_241	766.011
pop1_242	713.589
pop1_243	706.422
pop1_246	802.45
pop1_247	774.874
pop1_248	732.047
pop1_251	758.273
pop1_252	831.901
pop1_255	786.036
pop1_266	798.103
pop1_279	720.754
pop1_280	795.64
pop1_284	749.058
pop1_289	748.298
pop1_290	761.601
pop1_294	812.271
pop1_297	795.089
pop1_329	766.974
pop1_333	708.739
pop1_335	734.497
pop1_336	730.509
pop1_337	704.262
pop1_340	733.632
pop1_344	736.626
pop1_350	751.459
pop1_351	675.895
pop1_352	720.988
pop1_354	720.499
pop1_355	759.092
pop1_358	743.167
pop1_362	777.666
pop1_363	689.515
pop1_364	713.32
pop1_365	736.041
pop1_374	731.798
pop1_375	792.158
pop1_379	726.435
pop1_381	783.581
pop1_405	760.798
pop1_407	832.961
pop1_409	753.363
pop1_416	758.881
pop1_424	711.028
pop1_425	733.77
pop1_426	693.671
pop1_428	838.163
pop1_43	822.241
pop1_434	743.75
pop1_438	740.224
pop1_439	734.954
pop1_442	716.427
pop1_447	700.416
pop1_448	745.23
pop1_45	825.153
pop1_453	741.373
pop1_458	757.477
pop1_459	716.411
pop1_460	641.949
pop1_465	641.982
pop1_47	826.843
pop1_481	765.267
pop1_482	838.354
pop1_483	815.1
pop1_485	771.193
pop1_49	765.256
pop1_495	773.983
pop1_50	818.173
pop1_501	800.676
pop1_502	719.884
pop1_505	787.446
pop1_51	842.645
pop1_512	690.489
pop1_520	834.237
pop1_545	738.044
pop1_546	751.753
pop1_547	725.67
pop1_548	739.439
pop1_550	742.726
pop1_552	758.471
pop1_571	813.144
pop1_579	732.089
pop1_581	751.836
pop1_588	803.495
pop1_600	747.124
pop1_601	752.763
pop1_604	756.376
pop1_605	817.053
pop1_606	831.803
pop1_609	753.13
pop1_614	790.3
pop1_615	687.133
pop1_618	717.341
pop1_625	766.362
pop1_626	759.884
pop1_627	804.358
pop1_629	762.201
pop1_64	817.88
pop1_647	777.449
pop1_65	806.286
pop1_66	797.724
pop1_668	947.319
pop1_677	767.754
pop1_684	793.893
pop1_685	755.755
pop1_687	690.748
pop1_688	769.723
pop1_696	761.241
pop1_699	771.585
pop1_700	755.558
pop1_706	740.416
pop1_708	680.696
pop1_709	707.883
pop1_71	764.565
pop1_711	769.871
pop1_712	788.217
pop1_713	700.48
pop1_715	706.646
pop1_719	782.625
pop1_72	716.556
pop1_722	766.289
pop1_724	777.656
pop1_725	718.238
pop1_737	753.594
pop1_744	703.238
pop1_75	779.226
pop1_754	783.32
pop1_755	810.122
pop1_756	797.845
pop1_759	818.137
pop1_760	815.911
pop1_761	823.866
pop1_771	802.252
pop1_777	781.029
pop1_784	763.11
pop1_786	766.255
pop1_799	752.18
pop1_802	798.629
pop1_812	776.345
pop1_813	782.38
pop1_839	789.813
pop1_840	821.145
pop1_841	798.575
pop1_844	805.248
pop1_846	799.007
pop1_847	800.614
pop1_848	790.612
pop1_850	785.865
pop1_851	812.101
pop1_852	786.281
pop1_854	680.291
pop1_855	661.607
pop1_856	716.96
pop1_866	731.213
pop1_867	653.02
pop1_877	757.181
pop1_879	787.286
pop1_880	760.07
pop1_882	716.059
pop1_883	687.112
pop1_886	773.098
pop1_888	691.904
pop1_889	784.496
pop1_891	737.3
pop1_892	712.307
pop1_893	733.689
pop1_894	788.816
pop1_93	741.58
pop1_97	730.952
pop2_5238	908.874
pop2_5239	809.857
pop2_5240	825.515
pop2_5241	820.108
pop2_5242	832.318
pop2_5243	727.614
pop2_5245	811.167
pop2_5246	843.967
pop2_5248	963.242
pop2_5249	841.999
pop2_5250	823.814
pop2_5251	859.948
pop2_5253	786.072
pop2_5254	818.058
pop2_5255	816.601
pop2_5257	876.448
pop2_5258	700.1
pop2_5259	769.774
pop2_5262	797.353
pop2_5264	773.008
pop2_5265	894.06
pop2_5266	796.073
pop2_5270	766.343
pop2_5271	839.032
pop2_5273	823.608
pop2_5274	794.294
pop2_5275	841.745
pop2_5276	853.668
pop2_5277	803.86
pop2_5278	790.081
pop2_5279	774.758
pop2_5280	838.295
pop2_5282	817.476
pop2_5283	772.858
pop2_5284	835.561
pop2_5285	766.162
pop2_5287	923.695
pop2_5288	788.135
pop2_5290	827.323
pop2_5291	808.34
pop2_5292	933.121
pop2_5293	935.932
pop2_5294	728.94
pop2_5295	836.74
pop2_5296	845.755
pop2_5297	823.918
pop2_5298	885.142
pop2_5299	798.558
pop2_5300	791.096
pop2_5302	755.313
pop2_5306	767.817
pop2_5307	852.031
pop2_5308	854.263
pop2_5309	762.686
pop2_5310	793.363
pop2_5312	700.981
pop2_5313	769.048
pop2_5314	731.14
pop2_5315	819.384
pop2_5316	771.406
pop2_5318	844.254
pop2_5319	691.365
pop2_5320	792.531
pop2_5321	866.986
pop2_5322	959.488
pop2_5323	794.168
pop2_5324	860.771
pop2_5326	738.193
pop2_5327	858.551
pop2_5329	802.896
pop2_5330	774.95
pop2_5331	766.806
pop2_5332	850.076
pop2_5333	760.164
pop2_5334	831.158
pop2_5335	870.459
pop2_5338	890.792
pop3_5041	657.663
pop3_5045	587.863
pop3_5048	603.832
pop3_5049	713.091
pop3_5052	656.337
pop3_5053	611.721
pop3_5054	624.036
pop3_5058	630.684
pop3_5060	621.847
pop3_5062	648.452
pop3_5068	645.491
pop3_5073	599.259
pop3_5074	678.462
pop3_5081	646.472
pop3_5084	658.46
pop3_5092	600.986
pop3_5097	658.8
pop3_5103	712.823
pop3_5112	660.517
pop3_5117	612.147
pop3_5118	658.243
pop3_5120	612.283
pop3_5125	667.066
pop3_5126	661.187
pop3_5129	645.973
pop3_5136	628.202
pop3_5140	697.992
pop3_5143	700.015
pop3_5146	678.385
pop3_5147	607.962
pop3_5148	707.076
pop3_5175	630.994
pop3_5181	672.102
pop3_5187	643.717
pop3_5200	706.62
pop3_5202	703.234
pop3_5211	650.047
pop3_5234	633.186
pop3_5236	761.302
pop3_5243	699.146
pop3_5246	682.7
pop3_5251	745.696
pop3_5255	639.657
pop3_5257	682.383
pop3_5262	699.971
pop3_5266	634.078
pop3_5276	697.737
pop3_5282	721.508
pop3_5284	693.969
pop3_5287	675.823
pop3_5291	653.318
pop3_5293	651.866
pop3_5298	683.175
pop3_5304	649.332
pop3_5319	629.22
pop3_5323	646.597
pop3_5325	657.705
pop3_5331	647.904
pop3_5349	618.441
pop3_5350	630.22
pop3_5353	644.699
pop3_5356	659.886
pop4_5806	726.198
pop4_5810	796.83
pop4_5814	671.248
pop4_5819	709.074
pop4_5823	641.304
pop4_5827	697.967
pop4_5831	655.826
pop4_5834	840.695
pop4_5838	593.741
pop4_5842	623.099
pop4_5846	714.357
pop4_5850	563.158
pop4_5854	675.281
pop4_5858	689.113
pop4_5862	784.286
pop4_5866	789.958
pop4_5870	669.938
pop4_5874	736.071
pop4_5878	717.474
pop4_5882	721.284
pop4_5886	579.191
pop4_5890	795.763
pop4_5893	653.264
pop4_5895	659.974
pop4_5899	686.813
pop4_5903	666.424
pop4_5907	610.127
pop4_5910	652.264
pop4_5915	768.046
pop4_5918	751.498
pop4_5922	685.153
pop4_5925	769.08
pop4_5930	762.523
pop4_5935	681.236
pop4_5939	696.263
pop4_5942	743.291
pop4_5946	741.819
pop4_5950	642.568
pop4_5954	706.44
pop4_5958	669.88
pop4_5962	732.238
pop4_5966	694.803
pop4_5971	718.137
pop4_5974	654.483
pop4_5978	633.226
pop4_5982	728.518
pop4_5986	713.33
pop4_5991	688.091
pop4_5994	683.66
pop4_5999	692.324
pop4_6003	701.019
pop4_6007	700.641
pop4_6010	634.747
pop4_6014	701.215
pop4_6019	670.752
pop4_6023	644.778
pop4_6026	681.331
pop4_6031	650.669
pop4_6046	696.301
pop4_6051	787.623
pop4_6055	756.151
pop4_6059	720.72
pop4_6062	636.069
pop4_6067	662.529
pop4_6071	644.551
pop4_6074	539.14
pop4_6078	583.25
pop4_6083	577.331
pop4_6086	701.437
pop4_6089	672.896
