# Supplementary material for: Genomic Prediction across Structured Hybrid Populations and Environments in Maize
Source: Plants (Basel). 2021 Jun 9;10(6):1174. doi: 10.3390/plants10061174 (PMC8227059; doi:10.3390/plants10061174)
Supplement: Supplementary file 1 [file plants-10-01174-s001.zip › Supplementary File S2.xlsx]

## Sheet: Additive
Supplementary File S2 Additive genotype codes of the four hybrid populations
Markers	pop1_1001	pop1_1002	pop1_1003	pop1_1005	pop1_1006	pop1_1008	pop1_1009	pop1_101	pop1_1012	pop1_1013	pop1_1014	pop1_1016	pop1_1017	pop1_1020	pop1_1021	pop1_1022	pop1_1023	pop1_1025	pop1_1026	pop1_1027	pop1_1028	pop1_1029	pop1_103	pop1_1030	pop1_1031	pop1_1032	pop1_1037	pop1_1038	pop1_1039	pop1_1040	pop1_1042	pop1_1043	pop1_1045	pop1_1046	pop1_1047	pop1_1048	pop1_1051	pop1_1052	pop1_1054	pop1_1055	pop1_1056	pop1_1057	pop1_1058	pop1_1059	pop1_106	pop1_1060	pop1_1061	pop1_1062	pop1_1064
Chr1_127822	0	0	0	0	0	0	0	0	0	0	0	0	0	0	0	0	0	0	0	0	0	0	0	0	0	0	0	0	0	0	0	0	0	0	0	0	0	0	0	0	0	0	0	0	0	0	0	0	0
Chr1_275095	-1	-1	-1	-1	-1	-1	-1	-1	-1	-1	-1	-1	-1	-1	-1	-1	-1	-1	-1	-1	-1	-1	-1	-1	-1	-1	-1	-1	-1	-1	-1	-1	-1	-1	-1	-1	-1	-1	-1	-1	-1	-1	-1	-1	-1	-1	-1	-1	-1
Chr1_324832	0	0	0	0	0	0	0	0	0	0	0	0	0	0	0	0	0	0	0	0	0	0	0	0	0	0	0	0	0	0	0	0	0	0	0	0	0	0	0	0	0	0	0	0	0	0	0	0	0
Chr1_388189	-1	-1	-1	-1	-1	-1	-1	-1	-1	-1	-1	-1	-1	-1	-1	-1	-1	-1	-1	-1	-1	-1	-1	-1	-1	-1	-1	-1	-1	-1	-1	-1	-1	-1	-1	-1	-1	-1	-1	-1	-1	-1	-1	-1	-1	-1	-1	-1	-1
Chr1_424639	0	0	0	0	0	0	0	0	0	0	0	0	0	0	0	0	0	0	0	0	0	0	0	0	0	0	0	0	0	0	0	0	0	0	0	0	0	0	0	0	0	0	0	0	0	0	0	0	0
Chr1_648669	0	0	0	0	0	0	0	0	0	0	0	0	0	0	0	0	0	0	0	0	0	0	0	0	0	0	0	0	0	0	0	0	0	0	0	0	0	0	0	0	0	0	0	0	0	0	0	0	0
Chr1_983240	0	0	0	0	0	0	0	0	0	0	0	0	0	0	0	0	0	0	0	0	0	0	0	0	0	0	0	0	0	0	0	0	0	0	0	0	0	0	0	0	0	0	0	0	0	0	0	0	0
Chr1_1491139	0	0	0	0	0	0	0	0	0	0	0	0	0	0	0	0	0	0	0	0	0	0	0	0	0	0	0	0	0	0	0	0	0	0	0	0	0	0	0	0	0	0	0	0	0	0	0	0	0
Chr1_1773938	0	0	0	0	0	0	0	0	0	0	0	0	0	0	0	0	0	0	0	0	0	0	0	0	0	0	0	0	0	0	0	0	0	0	0	0	0	0	0	0	0	0	0	0	0	0	0	0	0
Chr1_1803560	-1	-1	-1	-1	-1	-1	-1	-1	-1	-1	-1	-1	-1	-1	-1	-1	-1	-1	-1	-1	-1	-1	-1	-1	-1	-1	-1	-1	-1	-1	-1	-1	-1	-1	-1	-1	-1	-1	-1	-1	-1	-1	-1	-1	-1	-1	-1	-1	-1
Chr1_1959866	-1	-1	-1	-1	-1	-1	-1	-1	-1	-1	-1	-1	-1	-1	-1	-1	-1	-1	-1	-1	-1	-1	-1	-1	-1	-1	-1	-1	-1	-1	-1	-1	-1	-1	-1	-1	-1	-1	-1	-1	-1	-1	-1	-1	-1	-1	-1	-1	-1
Chr1_2016467	-1	-1	-1	-1	-1	-1	-1	-1	-1	-1	-1	-1	-1	-1	-1	-1	-1	-1	-1	-1	-1	-1	-1	-1	-1	-1	-1	-1	-1	-1	-1	-1	-1	-1	-1	-1	-1	-1	-1	-1	-1	-1	-1	-1	-1	-1	-1	-1	-1
Chr1_2039830	-1	-1	-1	-1	-1	-1	-1	-1	-1	-1	-1	-1	-1	-1	-1	-1	-1	-1	-1	-1	-1	-1	-1	-1	-1	-1	-1	-1	-1	-1	-1	-1	-1	-1	-1	-1	-1	-1	-1	-1	-1	-1	-1	-1	-1	-1	-1	-1	-1
Chr1_2047054	0	0	0	0	0	0	0	0	0	0	0	0	0	0	0	0	0	0	0	0	0	0	0	0	0	0	0	0	0	0	0	0	0	0	0	0	0	0	0	0	0	0	0	0	0	0	0	0	0
Chr1_2087748	-1	-1	-1	-1	-1	-1	-1	-1	-1	-1	-1	-1	-1	-1	-1	-1	-1	-1	-1	-1	-1	-1	-1	-1	-1	-1	-1	-1	-1	-1	-1	-1	-1	-1	-1	-1	-1	-1	-1	-1	-1	-1	-1	-1	-1	-1	-1	-1	-1
Chr1_2087962	-1	-1	-1	-1	-1	-1	-1	-1	-1	-1	-1	-1	-1	-1	-1	-1	-1	-1	-1	-1	-1	-1	-1	-1	-1	-1	-1	-1	-1	-1	-1	-1	-1	-1	-1	-1	-1	-1	-1	-1	-1	-1	-1	-1	-1	-1	-1	-1	-1
Chr1_2091746	-1	-1	-1	-1	-1	-1	-1	-1	-1	-1	-1	-1	-1	-1	-1	-1	-1	-1	-1	-1	-1	-1	-1	-1	-1	-1	-1	-1	-1	-1	-1	-1	-1	-1	-1	-1	-1	-1	-1	-1	-1	-1	-1	-1	-1	-1	-1	-1	-1
Chr1_2096906	0	0	0	0	0	0	0	0	0	0	0	0	0	0	0	0	0	0	0	0	0	0	0	0	0	0	0	0	0	0	0	0	0	0	0	0	0	0	0	0	0	0	0	0	0	0	0	0	0
Chr1_2195336	-1	-1	-1	-1	-1	-1	-1	-1	-1	-1	-1	-1	-1	-1	-1	-1	-1	-1	-1	-1	-1	-1	-1	-1	-1	-1	-1	-1	-1	-1	-1	-1	-1	-1	-1	-1	-1	-1	-1	-1	-1	-1	-1	-1	-1	-1	-1	-1	-1
Chr1_2210229	0	0	0	0	0	0	0	0	0	0	0	0	0	0	0	0	0	0	0	0	0	0	0	0	0	0	0	0	0	0	0	0	0	0	0	0	0	0	0	0	0	0	0	0	0	0	0	0	0
Chr1_2210906	-1	-1	-1	-1	-1	-1	-1	-1	-1	-1	-1	-1	-1	-1	-1	-1	-1	-1	-1	-1	-1	-1	-1	-1	-1	-1	-1	-1	-1	-1	-1	-1	-1	-1	-1	-1	-1	-1	-1	-1	-1	-1	-1	-1	-1	-1	-1	-1	-1
Chr1_2432072	0	0	0	0	0	0	0	0	0	0	0	0	0	0	0	0	0	0	0	0	0	0	0	0	0	0	0	0	0	0	0	0	0	0	0	0	0	0	0	0	0	0	0	0	0	0	0	0	0
Chr1_2434798	0	0	0	0	0	0	0	0	0	0	0	0	0	0	0	0	0	0	0	0	0	0	0	0	0	0	0	0	0	0	0	0	0	0	0	0	0	0	0	0	0	0	0	0	0	0	0	0	0
Chr1_2691656	0	0	0	0	0	0	0	0	0	0	0	0	0	0	0	0	0	0	0	0	0	0	0	0	0	0	0	0	0	0	0	0	0	0	0	0	0	0	0	0	0	0	0	0	0	0	0	0	0
Chr1_2727529	-1	-1	-1	-1	-1	-1	-1	-1	-1	-1	-1	-1	-1	-1	-1	-1	-1	-1	-1	-1	-1	-1	-1	-1	-1	-1	-1	-1	-1	-1	-1	-1	-1	-1	-1	-1	-1	-1	-1	-1	-1	-1	-1	-1	-1	-1	-1	-1	-1
Chr1_2736027	-1	-1	-1	-1	-1	-1	-1	-1	-1	-1	-1	-1	-1	-1	-1	-1	-1	-1	-1	-1	-1	-1	-1	-1	-1	-1	-1	-1	-1	-1	-1	-1	-1	-1	-1	-1	-1	-1	-1	-1	-1	-1	-1	-1	-1	-1	-1	-1	-1
Chr1_2742603	-1	-1	-1	-1	-1	-1	-1	-1	-1	-1	-1	-1	-1	-1	-1	-1	-1	-1	-1	-1	-1	-1	-1	-1	-1	-1	-1	-1	-1	-1	-1	-1	-1	-1	-1	-1	-1	-1	-1	-1	-1	-1	-1	-1	-1	-1	-1	-1	-1
Chr1_2754296	-1	-1	-1	-1	-1	-1	-1	-1	-1	-1	-1	-1	-1	-1	-1	-1	-1	-1	-1	-1	-1	-1	-1	-1	-1	-1	-1	-1	-1	-1	-1	-1	-1	-1	-1	-1	-1	-1	-1	-1	-1	-1	-1	-1	-1	-1	-1	-1	-1
Chr1_2799806	0	0	0	0	0	0	0	0	0	0	0	0	0	0	0	0	0	0	0	0	0	0	0	0	0	0	0	0	0	0	0	0	0	0	0	0	0	0	0	0	0	0	0	0	0	0	0	0	0
Chr1_3078257	0	0	0	0	0	0	0	0	0	0	0	0	0	0	0	0	0	0	0	0	0	0	0	0	0	0	0	0	0	0	0	0	0	0	0	0	0	0	0	0	0	0	0	0	0	0	0	0	0
Chr1_3138306	-1	-1	-1	-1	-1	-1	-1	-1	-1	-1	-1	-1	-1	-1	-1	-1	-1	-1	-1	-1	-1	-1	-1	-1	-1	-1	-1	-1	-1	-1	-1	-1	-1	-1	-1	-1	-1	-1	-1	-1	-1	-1	-1	-1	-1	-1	-1	-1	-1
Chr1_3138346	-1	-1	-1	-1	-1	-1	-1	-1	-1	-1	-1	-1	-1	-1	-1	-1	-1	-1	-1	-1	-1	-1	-1	-1	-1	-1	-1	-1	-1	-1	-1	-1	-1	-1	-1	-1	-1	-1	-1	-1	-1	-1	-1	-1	-1	-1	-1	-1	-1
Chr1_3166873	-1	-1	-1	-1	-1	-1	-1	-1	-1	-1	-1	-1	-1	-1	-1	-1	-1	-1	-1	-1	-1	-1	-1	-1	-1	-1	-1	-1	-1	-1	-1	-1	-1	-1	-1	-1	-1	-1	-1	-1	-1	-1	-1	-1	-1	-1	-1	-1	-1
Chr1_3180824	0	0	0	0	0	0	0	0	0	0	0	0	0	0	0	0	0	0	0	0	0	0	0	0	0	0	0	0	0	0	0	0	0	0	0	0	0	0	0	0	0	0	0	0	0	0	0	0	0
Chr1_3356688	0	0	0	0	0	0	0	0	0	0	0	0	0	0	0	0	0	0	0	0	0	0	0	0	0	0	0	0	0	0	0	0	0	0	0	0	0	0	0	0	0	0	0	0	0	0	0	0	0
Chr1_3365465	0	0	0	0	0	0	0	0	0	0	0	0	0	0	0	0	0	0	0	0	0	0	0	0	0	0	0	0	0	0	0	0	0	0	0	0	0	0	0	0	0	0	0	0	0	0	0	0	0
Chr1_3406626	0	0	0	0	0	0	0	0	0	0	0	0	0	0	0	0	0	0	0	0	0	0	0	0	0	0	0	0	0	0	0	0	0	0	0	0	0	0	0	0	0	0	0	0	0	0	0	0	0
Chr1_3450570	-1	-1	-1	-1	-1	-1	-1	-1	-1	-1	-1	-1	-1	-1	-1	-1	-1	-1	-1	-1	-1	-1	-1	-1	-1	-1	-1	-1	-1	-1	-1	-1	-1	-1	-1	-1	-1	-1	-1	-1	-1	-1	-1	-1	-1	-1	-1	-1	-1
Chr1_3563883	0	0	0	0	0	0	0	0	0	0	0	0	0	0	0	0	0	0	0	0	0	0	0	0	0	0	0	0	0	0	0	0	0	0	0	0	0	0	0	0	0	0	0	0	0	0	0	0	0
Chr1_3646924	0	0	0	0	0	0	0	0	0	0	0	0	0	0	0	0	0	0	0	0	0	0	0	0	0	0	0	0	0	0	0	0	0	0	0	0	0	0	0	0	0	0	0	0	0	0	0	0	0
Chr1_3664982	0	0	0	0	0	0	0	0	0	0	0	0	0	0	0	0	0	0	0	0	0	0	0	0	0	0	0	0	0	0	0	0	0	0	0	0	0	0	0	0	0	0	0	0	0	0	0	0	0
Chr1_3680967	0	0	0	0	0	0	0	0	0	0	0	0	0	0	0	0	0	0	0	0	0	0	0	0	0	0	0	0	0	0	0	0	0	0	0	0	0	0	0	0	0	0	0	0	0	0	0	0	0
Chr1_3682040	0	0	0	0	0	0	0	0	0	0	0	0	0	0	0	0	0	0	0	0	0	0	0	0	0	0	0	0	0	0	0	0	0	0	0	0	0	0	0	0	0	0	0	0	0	0	0	0	0
Chr1_3709763	-1	-1	-1	-1	-1	-1	-1	-1	-1	-1	-1	-1	-1	-1	-1	-1	-1	-1	-1	-1	-1	-1	-1	-1	-1	-1	-1	-1	-1	-1	-1	-1	-1	-1	-1	-1	-1	-1	-1	-1	-1	-1	-1	-1	-1	-1	-1	-1	-1
Chr1_3733108	0	0	0	0	0	0	0	0	0	0	0	0	0	0	0	0	0	0	0	0	0	0	0	0	0	0	0	0	0	0	0	0	0	0	0	0	0	0	0	0	0	0	0	0	0	0	0	0	0
Chr1_4039120	0	0	0	0	0	0	0	0	0	0	0	0	0	0	0	0	0	0	0	0	0	0	0	0	0	0	0	0	0	0	0	0	0	0	0	0	0	0	0	0	0	0	0	0	0	0	0	0	0
Chr1_4048522	0	0	0	0	0	0	0	0	0	0	0	0	0	0	0	0	0	0	0	0	0	0	0	0	0	0	0	0	0	0	0	0	0	0	0	0	0	0	0	0	0	0	0	0	0	0	0	0	0
Chr1_4297281	0	0	0	0	0	0	0	0	0	0	0	0	0	0	0	0	0	0	0	0	0	0	0	0	0	0	0	0	0	0	0	0	0	0	0	0	0	0	0	0	0	0	0	0	0	0	0	0	0
Chr1_4305530	0	0	0	0	0	0	0	0	0	0	0	0	0	0	0	0	0	0	0	0	0	0	0	0	0	0	0	0	0	0	0	0	0	0	0	0	0	0	0	0	0	0	0	0	0	0	0	0	0
Chr1_4307186	0	0	0	0	0	0	0	0	0	0	0	0	0	0	0	0	0	0	0	0	0	0	0	0	0	0	0	0	0	0	0	0	0	0	0	0	0	0	0	0	0	0	0	0	0	0	0	0	0
Chr1_4354262	0	0	0	0	0	0	0	0	0	0	0	0	0	0	0	0	0	0	0	0	0	0	0	0	0	0	0	0	0	0	0	0	0	0	0	0	0	0	0	0	0	0	0	0	0	0	0	0	0
Chr1_4420270	0	0	0	0	0	0	0	0	0	0	0	0	0	0	0	0	0	0	0	0	0	0	0	0	0	0	0	0	0	0	0	0	0	0	0	0	0	0	0	0	0	0	0	0	0	0	0	0	0
Chr1_4443321	-1	-1	-1	-1	-1	-1	-1	-1	-1	-1	-1	-1	-1	-1	-1	-1	-1	-1	-1	-1	-1	-1	-1	-1	-1	-1	-1	-1	-1	-1	-1	-1	-1	-1	-1	-1	-1	-1	-1	-1	-1	-1	-1	-1	-1	-1	-1	-1	-1
Chr1_4764981	0	0	0	0	0	0	0	0	0	0	0	0	0	0	0	0	0	0	0	0	0	0	0	0	0	0	0	0	0	0	0	0	0	0	0	0	0	0	0	0	0	0	0	0	0	0	0	0	0
Chr1_4766389	-1	-1	-1	-1	-1	-1	-1	-1	-1	-1	-1	-1	-1	-1	-1	-1	-1	-1	-1	-1	-1	-1	-1	-1	-1	-1	-1	-1	-1	-1	-1	-1	-1	-1	-1	-1	-1	-1	-1	-1	-1	-1	-1	-1	-1	-1	-1	-1	-1
Chr1_4978266	0	0	0	0	0	0	0	0	0	0	0	0	0	0	0	0	0	0	0	0	0	0	0	0	0	0	0	0	0	0	0	0	0	0	0	0	0	0	0	0	0	0	0	0	0	0	0	0	0
Chr1_4983841	0	0	0	0	0	0	0	0	0	0	0	0	0	0	0	0	0	0	0	0	0	0	0	0	0	0	0	0	0	0	0	0	0	0	0	0	0	0	0	0	0	0	0	0	0	0	0	0	0
Chr1_5001367	0	0	0	0	0	0	0	0	0	0	0	0	0	0	0	0	0	0	0	0	0	0	0	0	0	0	0	0	0	0	0	0	0	0	0	0	0	0	0	0	0	0	0	0	0	0	0	0	0
Chr1_5065707	0	0	0	0	0	0	0	0	0	0	0	0	0	0	0	0	0	0	0	0	0	0	0	0	0	0	0	0	0	0	0	0	0	0	0	0	0	0	0	0	0	0	0	0	0	0	0	0	0
Chr1_5253257	-1	-1	-1	-1	-1	-1	-1	-1	-1	-1	-1	-1	-1	-1	-1	-1	-1	-1	-1	-1	-1	-1	-1	-1	-1	-1	-1	-1	-1	-1	-1	-1	-1	-1	-1	-1	-1	-1	-1	-1	-1	-1	-1	-1	-1	-1	-1	-1	-1
Chr1_5391225	0	0	0	0	0	0	0	0	0	0	0	0	0	0	0	0	0	0	0	0	0	0	0	0	0	0	0	0	0	0	0	0	0	0	0	0	0	0	0	0	0	0	0	0	0	0	0	0	0
Chr1_5391304	0	0	0	0	0	0	0	0	0	0	0	0	0	0	0	0	0	0	0	0	0	0	0	0	0	0	0	0	0	0	0	0	0	0	0	0	0	0	0	0	0	0	0	0	0	0	0	0	0
Chr1_5411694	-1	-1	-1	-1	-1	-1	-1	-1	-1	-1	-1	-1	-1	-1	-1	-1	-1	-1	-1	-1	-1	-1	-1	-1	-1	-1	-1	-1	-1	-1	-1	-1	-1	-1	-1	-1	-1	-1	-1	-1	-1	-1	-1	-1	-1	-1	-1	-1	-1
Chr1_5454362	0	0	0	0	0	0	0	0	0	0	0	0	0	0	0	0	0	0	0	0	0	0	0	0	0	0	0	0	0	0	0	0	0	0	0	0	0	0	0	0	0	0	0	0	0	0	0	0	0
Chr1_5633389	0	0	0	0	0	0.5	0.5	0	0	0	0	0	0	1	1	1	1	1	1	1	1	0	0	0	0	0	1	0.5	0.5	1	0.5	1	0.5	1	1	1	1	1	1	1	1	1	1	1	0	1	1	1	1
Chr1_5656239	0	0	0	0	0	0	0	0	0	0	0	0	0	0	0	0	0	0	0	0	0	0	0	0	0	0	0	0	0	0	0	0	0	0	0	0	0	0	0	0	0	0	0	0	0	0	0	0	0
Chr1_5687825	0	0	0	0	0	0	0	0	0	0	0	0	0	0	0	0	0	0	0	0	0	0	0	0	0	0	0	0	0	0	0	0	0	0	0	0	0	0	0	0	0	0	0	0	0	0	0	0	0
Chr1_5723228	0	0	0	0	0	0	0	0	0	0	0	0	0	0	0	0	0	0	0	0	0	0	0	0	0	0	0	0	0	0	0	0	0	0	0	0	0	0	0	0	0	0	0	0	0	0	0	0	0
Chr1_5738174	0	0	0	0	0	0	0	0	0	0	0	0	0	0	0	0	0	0	0	0	0	0	0	0	0	0	0	0	0	0	0	0	0	0	0	0	0	0	0	0	0	0	0	0	0	0	0	0	0
Chr1_5814264	-1	-1	-1	-1	-1	-1	-1	-1	-1	-1	-1	-1	-1	-1	-1	-1	-1	-1	-1	-1	-1	-1	-1	-1	-1	-1	-1	-1	-1	-1	-1	-1	-1	-1	-1	-1	-1	-1	-1	-1	-1	-1	-1	-1	-1	-1	-1	-1	-1
Chr1_6068796	-1	-1	-1	-1	-1	-1	-1	-1	-1	-1	-1	-1	-1	-1	-1	-1	-1	-1	-1	-1	-1	-1	-1	-1	-1	-1	-1	-1	-1	-1	-1	-1	-1	-1	-1	-1	-1	-1	-1	-1	-1	-1	-1	-1	-1	-1	-1	-1	-1
Chr1_6173185	0	0	0	0	0	0	0	0	0	0	0	0	0	0	0	0	0	0	0	0	0	0	0	0	0	0	0	0	0	0	0	0	0	0	0	0	0	0	0	0	0	0	0	0	0	0	0	0	0
Chr1_6182716	0	0	0	0	0	0	0	0	0	0	0	0	0	0	0	0	0	0	0	0	0	0	0	0	0	0	0	0	0	0	0	0	0	0	0	0	0	0	0	0	0	0	0	0	0	0	0	0	0
Chr1_6198776	-1	-1	-1	-1	-1	-1	-1	-1	-1	-1	-1	-1	-1	-1	-1	-1	-1	-1	-1	-1	-1	-1	-1	-1	-1	-1	-1	-1	-1	-1	-1	-1	-1	-1	-1	-1	-1	-1	-1	-1	-1	-1	-1	-1	-1	-1	-1	-1	-1
Chr1_6206622	-1	-1	-1	-1	-1	-1	-1	-1	-1	-1	-1	-1	-1	-1	-1	-1	-1	-1	-1	-1	-1	-1	-1	-1	-1	-1	-1	-1	-1	-1	-1	-1	-1	-1	-1	-1	-1	-1	-1	-1	-1	-1	-1	-1	-1	-1	-1	-1	-1
Chr1_6217509	0	0	0	0	0	0	0	0	0	0	0	0	0	0	0	0	0	0	0	0	0	0	0	0	0	0	0	0	0	0	0	0	0	0	0	0	0	0	0	0	0	0	0	0	0	0	0	0	0
Chr1_6221257	0	0	0	0	0	0	0	0	0	0	0	0	0	0	0	0	0	0	0	0	0	0	0	0	0	0	0	0	0	0	0	0	0	0	0	0	0	0	0	0	0	0	0	0	0	0	0	0	0
Chr1_6397026	-1	-1	-1	-1	-1	-1	-1	-1	-1	-1	-1	-1	-1	-1	-1	-1	-1	-1	-1	-1	-1	-1	-1	-1	-1	-1	-1	-1	-1	-1	-1	-1	-1	-1	-1	-1	-1	-1	-1	-1	-1	-1	-1	-1	-1	-1	-1	-1	-1
Chr1_6410320	0	0	0	0	0	0	0	0	0	0	0	0	0	0	0	0	0	0	0	0	0	0	0	0	0	0	0	0	0	0	0	0	0	0	0	0	0	0	0	0	0	0	0	0	0	0	0	0	0
Chr1_6570953	-0.5	-0.5	-0.5	-0.5	-0.5	-0.5	-0.5	-0.5	-0.5	-0.5	-0.5	-0.5	-0.5	-0.5	-0.5	-0.5	-0.5	-0.5	-0.5	-0.5	-0.5	-0.5	-0.5	-0.5	-0.5	-0.5	-0.5	-0.5	-0.5	-0.5	-0.5	-0.5	-0.5	-0.5	-0.5	-0.5	-0.5	-0.5	-0.5	-0.5	-0.5	-0.5	-0.5	-0.5	-0.5	-0.5	-0.5	-0.5	-0.5
Chr1_6886495	0	0	0	0	0	0	0	0	0	0	0	0	0	0	0	0	0	0	0	0	0	0	0	0	0	0	0	0	0	0	0	0	0	0	0	0	0	0	0	0	0	0	0	0	0	0	0	0	0
Chr1_7090129	0	0	0	0	0	0	0	0	0	0	0	0	0	0	0	0	0	0	0	0	0	0	0	0	0	0	0	0	0	0	0	0	0	0	0	0	0	0	0	0	0	0	0	0	0	0	0	0	0
Chr1_7120586	0	0	0	0	0	0	0	0	0	0	0	0	0	0	0	0	0	0	0	0	0	0	0	0	0	0	0	0	0	0	0	0	0	0	0	0	0	0	0	0	0	0	0	0	0	0	0	0	0
Chr1_7160617	0	0	0	0	0	0	0	0	0	0	0	0	0	0	0	0	0	0	0	0	0	0	0	0	0	0	0	0	0	0	0	0	0	0	0	0	0	0	0	0	0	0	0	0	0	0	0	0	0
Chr1_7161920	-1	-1	-1	-1	-1	-1	-1	-1	-1	-1	-1	-1	-1	-1	-1	-1	-1	-1	-1	-1	-1	-1	-1	-1	-1	-1	-1	-1	-1	-1	-1	-1	-1	-1	-1	-1	-1	-1	-1	-1	-1	-1	-1	-1	-1	-1	-1	-1	-1
Chr1_7165554	0	0	0	0	0	0	0	0	0	0	0	0	0	0	0	0	0	0	0	0	0	0	0	0	0	0	0	0	0	0	0	0	0	0	0	0	0	0	0	0	0	0	0	0	0	0	0	0	0
Chr1_7302531	0	0	0	0	0	0	0	0	0	0	0	0	0	0	0	0	0	0	0	0	0	0	0	0	0	0	0	0	0	0	0	0	0	0	0	0	0	0	0	0	0	0	0	0	0	0	0	0	0
Chr1_7343217	-1	-1	-1	-1	-1	-1	-1	-1	-1	-1	-1	-1	-1	-1	-1	-1	-1	-1	-1	-1	-1	-1	-1	-1	-1	-1	-1	-1	-1	-1	-1	-1	-1	-1	-1	-1	-1	-1	-1	-1	-1	-1	-1	-1	-1	-1	-1	-1	-1
Chr1_7400373	-1	-1	-1	-1	-1	-1	-1	-1	-1	-1	-1	-1	-1	-1	-1	-1	-1	-1	-1	-1	-1	-1	-1	-1	-1	-1	-1	-1	-1	-1	-1	-1	-1	-1	-1	-1	-1	-1	-1	-1	-1	-1	-1	-1	-1	-1	-1	-1	-1
Chr1_7402733	0	0	0	0	0	0	0	0	0	0	0	0	0	0	0	0	0	0	0	0	0	0	0	0	0	0	0	0	0	0	0	0	0	0	0	0	0	0	0	0	0	0	0	0	0	0	0	0	0
Chr1_7565914	0	0	0	0	0	0	0	0	0	0	0	0	0	0	0	0	0	0	0	0	0	0	0	0	0	0	0	0	0	0	0	0	0	0	0	0	0	0	0	0	0	0	0	0	0	0	0	0	0
Chr1_7568413	-1	-1	-1	-1	-1	-1	-1	-1	-1	-1	-1	-1	-1	-1	-1	-1	-1	-1	-1	-1	-1	-1	-1	-1	-1	-1	-1	-1	-1	-1	-1	-1	-1	-1	-1	-1	-1	-1	-1	-1	-1	-1	-1	-1	-1	-1	-1	-1	-1
Chr1_7597724	0	0	0	0	0	0	0	0	0	0	0	0	0	0	0	0	0	0	0	0	0	0	0	0	0	0	0	0	0	0	0	0	0	0	0	0	0	0	0	0	0	0	0	0	0	0	0	0	0
Chr1_7699553	-1	-1	-1	-1	-1	-1	-1	-1	-1	-1	-1	-1	-1	-1	-1	-1	-1	-1	-1	-1	-1	-1	-1	-1	-1	-1	-1	-1	-1	-1	-1	-1	-1	-1	-1	-1	-1	-1	-1	-1	-1	-1	-1	-1	-1	-1	-1	-1	-1
Chr1_7867223	-1	-1	-1	-1	-1	-1	-1	-1	-1	-1	-1	-1	-1	-1	-1	-1	-1	-1	-1	-1	-1	-1	-1	-1	-1	-1	-1	-1	-1	-1	-1	-1	-1	-1	-1	-1	-1	-1	-1	-1	-1	-1	-1	-1	-1	-1	-1	-1	-1
Chr1_7955274	-1	-1	-1	-1	-1	-1	-1	-1	-1	-1	-1	-1	-1	-1	-1	-1	-1	-1	-1	-1	-1	-1	-1	-1	-1	-1	-1	-1	-1	-1	-1	-1	-1	-1	-1	-1	-1	-1	-1	-1	-1	-1	-1	-1	-1	-1	-1	-1	-1
Chr1_7960963	-1	-1	-1	-1	-1	-1	-1	-1	-1	-1	-1	-1	-1	-1	-1	-1	-1	-1	-1	-1	-1	-1	-1	-1	-1	-1	-1	-1	-1	-1	-1	-1	-1	-1	-1	-1	-1	-1	-1	-1	-1	-1	-1	-1	-1	-1	-1	-1	-1
Chr1_8063131	0	0	0	0	0	0	0	0	0	0	0	0	0	0	0	0	0	0	0	0	0	0	0	0	0	0	0	0	0	0	0	0	0	0	0	0	0	0	0	0	0	0	0	0	0	0	0	0	0
Chr1_8099865	0	0	0	0	0	0	0	0	0	0	0	0	0	0	0	0	0	0	0	0	0	0	0	0	0	0	0	0	0	0	0	0	0	0	0	0	0	0	0	0	0	0	0	0	0	0	0	0	0
Chr1_8100204	0	0	0	0	0	0	0	0	0	0	0	0	0	0	0	0	0	0	0	0	0	0	0	0	0	0	0	0	0	0	0	0	0	0	0	0	0	0	0	0	0	0	0	0	0	0	0	0	0
Chr1_8267250	0	0	0	0	0	0.5	0.5	0	0	0	0	0	0	1	1	1	1	1	1	1	1	0	0	0	0	0	0.5	0.5	0.5	1	0.5	1	0	1	1	1	1	1	1	1	1	1	1	1	0	1	1	1	1
Chr1_8272543	0	0	0	0	0	0.5	0.5	0	0	0	0	0	0	1	1	1	1	1	1	1	1	0	0	0	0	0	0.5	0.5	0.5	1	0.5	1	0	1	1	1	1	1	1	1	1	1	1	1	0	1	1	1	1
Chr1_8353825	0	0	0	0	0	0	0	0	0	0	0	0	0	0	0	0	0	0	0	0	0	0	0	0	0	0	0	0	0	0	0	0	0	0	0	0	0	0	0	0	0	0	0	0	0	0	0	0	0
Chr1_8367944	0	0	0	0	0	0.5	0.5	0	0	0	0	0	0	1	1	1	1	1	1	1	1	0	0	0	0	0	0.5	0.5	0.5	1	0.5	1	0	1	1	1	1	1	1	1	1	1	1	1	0	1	1	1	1
Chr1_8374275	0	0	0	0	0	0	0	0	0	0	0	0	0	0	0	0	0	0	0	0	0	0	0	0	0	0	0	0	0	0	0	0	0	0	0	0	0	0	0	0	0	0	0	0	0	0	0	0	0
Chr1_8461935	0	0	0	0	0	0	0	0	0	0	0	0	0	0	0	0	0	0	0	0	0	0	0	0	0	0	0	0	0	0	0	0	0	0	0	0	0	0	0	0	0	0	0	0	0	0	0	0	0
Chr1_8517366	0	0	0	0	0	0	0	0	0	0	0	0	0	0	0	0	0	0	0	0	0	0	0	0	0	0	0	0	0	0	0	0	0	0	0	0	0	0	0	0	0	0	0	0	0	0	0	0	0
Chr1_8551265	0	0	0	0	0	0	0	0	0	0	0	0	0	0	0	0	0	0	0	0	0	0	0	0	0	0	0	0	0	0	0	0	0	0	0	0	0	0	0	0	0	0	0	0	0	0	0	0	0
Chr1_8573672	0	0	0	0	0	0.5	0.5	0	0	0	0	0	0	1	1	1	1	1	1	1	1	0	0	0	0	0	0.5	0.5	0.5	1	0.5	1	0	1	1	1	1	1	1	1	1	1	1	1	0	1	1	1	1
Chr1_8594112	0	0	0	0	0	0.5	0.5	0	0	0	0	0	0	1	1	1	1	1	1	1	1	0	0	0	0	0	0.5	0.5	0.5	1	0.5	1	0	1	1	1	1	1	1	1	1	1	1	1	0	1	1	1	1
Chr1_8622788	-1	-1	-1	-1	-1	-1	-1	-1	-1	-1	-1	-1	-1	-1	-1	-1	-1	-1	-1	-1	-1	-1	-1	-1	-1	-1	-1	-1	-1	-1	-1	-1	-1	-1	-1	-1	-1	-1	-1	-1	-1	-1	-1	-1	-1	-1	-1	-1	-1
Chr1_8633823	0	0	0	0	0	0	0	0	0	0	0	0	0	0	0	0	0	0	0	0	0	0	0	0	0	0	0	0	0	0	0	0	0	0	0	0	0	0	0	0	0	0	0	0	0	0	0	0	0
Chr1_8651070	-1	-1	-1	-1	-1	-0.5	-0.5	-1	-1	-1	-1	-1	-1	0	0	0	0	0	0	0	0	-1	-1	-1	-1	-1	-0.5	-0.5	-0.5	0	-0.5	0	-1	0	0	0	0	0	0	0	0	0	0	0	-1	0	0	0	0
Chr1_8877450	0	0	0	0	0	0.5	0.5	0	0	0	0	0	0	1	1	1	1	1	1	1	1	0	0	0	0	0	0.5	0.5	0.5	1	0.5	1	0	1	1	1	1	1	1	1	1	1	1	1	0	1	1	1	1
Chr1_8917547	-1	-1	-1	-1	-1	-1	-1	-1	-1	-1	-1	-1	-1	-1	-1	-1	-1	-1	-1	-1	-1	-1	-1	-1	-1	-1	-1	-1	-1	-1	-1	-1	-1	-1	-1	-1	-1	-1	-1	-1	-1	-1	-1	-1	-1	-1	-1	-1	-1
Chr1_8946380	-1	-1	-1	-1	-1	-1	-1	-1	-1	-1	-1	-1	-1	-1	-1	-1	-1	-1	-1	-1	-1	-1	-1	-1	-1	-1	-1	-1	-1	-1	-1	-1	-1	-1	-1	-1	-1	-1	-1	-1	-1	-1	-1	-1	-1	-1	-1	-1	-1
Chr1_8946533	-1	-1	-1	-1	-1	-1	-1	-1	-1	-1	-1	-1	-1	-1	-1	-1	-1	-1	-1	-1	-1	-1	-1	-1	-1	-1	-1	-1	-1	-1	-1	-1	-1	-1	-1	-1	-1	-1	-1	-1	-1	-1	-1	-1	-1	-1	-1	-1	-1
Chr1_8970671	-1	-1	-1	-1	-1	-1	-1	-1	-1	-1	-1	-1	-1	-1	-1	-1	-1	-1	-1	-1	-1	-1	-1	-1	-1	-1	-1	-1	-1	-1	-1	-1	-1	-1	-1	-1	-1	-1	-1	-1	-1	-1	-1	-1	-1	-1	-1	-1	-1
Chr1_8972623	0	0	0	0	0	0	0	0	0	0	0	0	0	0	0	0	0	0	0	0	0	0	0	0	0	0	0	0	0	0	0	0	0	0	0	0	0	0	0	0	0	0	0	0	0	0	0	0	0
Chr1_8973979	-1	-1	-1	-1	-1	-1	-1	-1	-1	-1	-1	-1	-1	-1	-1	-1	-1	-1	-1	-1	-1	-1	-1	-1	-1	-1	-1	-1	-1	-1	-1	-1	-1	-1	-1	-1	-1	-1	-1	-1	-1	-1	-1	-1	-1	-1	-1	-1	-1
Chr1_9045711	0	0	0	0	0	0.5	0.5	0	0	0	0	0	0	1	1	1	1	1	1	1	1	0	0	0	0	0	0.5	0.5	0.5	1	0.5	1	0	1	1	1	1	1	1	1	1	1	1	1	0	1	1	1	1
Chr1_9059970	-1	-1	-1	-1	-1	-0.5	-0.5	-1	-1	-1	-1	-1	-1	0	0	0	0	0	0	0	0	-1	-1	-1	-1	-1	-0.5	-0.5	-0.5	0	-0.5	0	-1	0	0	0	0	0	0	0	0	0	0	0	-1	0	0	0	0
Chr1_9126853	0	0	0	0	0	0.5	0.5	0	0	0	0	0	0	1	1	1	1	1	1	1	1	0	0	0	0	0	0.5	0.5	0.5	1	0.5	1	0	1	1	1	1	1	1	1	1	1	1	1	0	1	1	1	1
Chr1_9190800	-1	-1	-1	-1	-1	-0.5	-0.5	-1	-1	-1	-1	-1	-1	0	0	0	0	0	0	0	0	-1	-1	-1	-1	-1	-0.5	-0.5	-0.5	0	-0.5	0	-1	0	0	0	0	0	0	0	0	0	0	0	-1	0	0	0	0
Chr1_9215034	0	0	0	0	0	0.5	0.5	0	0	0	0	0	0	1	0.5	0.5	1	0.5	0.5	1	1	0	0	0	0	0	0.5	0.5	0.5	1	0.5	1	0	1	1	1	1	1	1	1	1	1	0.5	1	0	1	1	1	1
Chr1_9299714	0	0	0	0	0	0	0	0	0	0	0	0	0	0	0	0	0	0	0	0	0	0	0	0	0	0	0	0	0	0	0	0	0	0	0	0	0	0	0	0	0	0	0	0	0	0	0	0	0
Chr1_9301439	0	0	0	0	0	0.5	0.5	0	0	0	0	0	0	1	1	1	1	1	1	1	1	0	0	0	0	0	0.5	0.5	0.5	1	0.5	1	0	1	1	1	1	1	1	1	1	1	1	1	0	1	1	1	1
Chr1_9358869	0	0	0	0	0	0.5	0.5	0	0	0	0	0	0	1	1	1	1	1	1	1	1	0	0	0	0	0	0.5	0.5	0.5	1	0.5	1	0	1	1	1	1	1	1	1	1	1	1	1	0	1	1	1	1
Chr1_9363075	-1	-1	-1	-1	-1	-0.5	-0.5	-1	-1	-1	-1	-1	-1	0	0	0	0	0	0	0	0	-1	-1	-1	-1	-1	-0.5	-0.5	-0.5	0	-0.5	0	-1	0	0	0	0	0	0	0	0	0	0	0	-1	0	0	0	0
Chr1_9397533	0	0	0	0	0	0.5	0.5	0	0	0	0	0	0	1	1	1	1	1	1	1	1	0	0	0	0	0	0.5	0.5	0.5	1	0.5	1	0	1	1	1	1	1	1	1	1	1	1	1	0	1	1	1	1
Chr1_9959114	0	0	0	0	0	0.5	0.5	0	0	0	0	0	0	1	1	1	1	1	1	1	1	0	0	0	0	0	0.5	0.5	0.5	1	0.5	1	0	1	1	1	1	1	1	1	1	1	1	1	0	1	1	1	1
Chr1_10019372	0	0	0	0	0	0.5	0.5	0	0	0	0	0	0	1	1	1	1	1	1	1	1	0	0	0	0	0	0.5	0.5	0.5	1	0.5	1	0	1	1	1	1	1	1	1	1	1	1	1	0	1	1	1	1
Chr1_10096668	0	0	0	0	0	0	0	0	0	0	0	0	0	0	0	0	0	0	0.5	0	0	0	0	0	0	0	0	0	0	0	0	0	0	0	0	0	0	0	0	0	0.5	0	0	0	0	0	0	0	0
Chr1_10123092	-1	-1	-1	-1	-1	-1	-1	-1	-1	-1	-1	-1	-1	-1	-1	-1	-1	-1	-1	-1	-1	0	-1	-1	-1	-1	-1	-1	-1	-1	-1	-1	-1	0	0	-1	0	-1	0	-1	-1	-1	-1	-1	-1	-1	-1	-1	-1
Chr1_10486506	0	0	0	0	0	0.5	0.5	0	0	0	0	0	0	1	1	1	1	1	1	1	1	0	0	0	0	0	0.5	0.5	0.5	1	0.5	1	0	1	0.5	0.5	0	0	0	0.5	1	1	1	1	0	1	1	1	1
Chr1_10511048	0	0	0	0	0	0	0	0	0	0	0	0	0	0	0	0	0	0	0	0	0	0	0	0	0	0	0	0	0	0	0	0	0	0	0	0	0	0	0	0	0	0	0	0	0	0	0	0	0
Chr1_10540357	-1	-1	-1	-1	-1	-0.5	-0.5	-1	-1	-1	-1	-1	-1	0	0	0	0	0	0	0	0	-1	-1	-1	-1	-1	-0.5	-0.5	-0.5	0	-0.5	0	-1	0	-0.5	-0.5	-1	-1	-1	-0.5	0	0	0	0	-1	0	0	0	0
Chr1_10590754	0	0	0	0	0	0.5	0.5	0	0	0	0	0	0	1	1	1	1	1	1	1	1	0	0	0	0	0	0.5	0.5	0.5	1	0.5	1	0	1	0.5	0.5	0	0	0	0.5	1	1	1	1	0	1	1	1	1
Chr1_10901616	0	0	0	0	0	0.5	0.5	0	0	0	0	0	0	1	1	1	1	1	1	1	1	0	0	0	0	0	0.5	0.5	0.5	1	0.5	1	0	1	0.5	0.5	0	0	0	0.5	1	1	1	1	0	1	1	1	1
Chr1_10962375	-1	-1	-1	-1	-1	-0.5	-0.5	-1	-1	-1	-1	-1	-1	0	0	0	0	0	0	0	0	-1	-1	-1	-1	-1	-0.5	-0.5	-0.5	0	-0.5	0	-1	0	-0.5	-0.5	-1	-1	-1	-0.5	0	0	0	0	-1	0	0	0	0
Chr1_11298523	-0.5	-0.5	-0.5	-0.5	-0.5	0	-0.5	-0.5	-0.5	-0.5	-0.5	-0.5	-0.5	0.5	0.5	0.5	0.5	0.5	0.5	0.5	0.5	-0.5	-0.5	-0.5	-0.5	-0.5	0	0	0	0.5	0.5	0.5	-0.5	0.5	0	0	-0.5	-0.5	-0.5	-0.5	0.5	0.5	0.5	0.5	-0.5	0.5	0.5	0.5	0.5
Chr1_11372021	0	0	0	0	0	0	0	0	0	0	0	0	0	0	0	0	0	0	0	0	0	0	0	0	0	0	0	0	0	0	0	0	0	0	0	0	0	0	0	0	0	0	0	0	0	0	0	0	0
Chr1_11392392	-1	-1	-1	-1	-1	-0.5	-1	-1	-1	-1	-1	-1	-1	0	0	0	0	0	0	0	0	-1	-1	-1	-1	-1	-0.5	-0.5	-0.5	0	0	0	-1	0	-0.5	-0.5	-1	-1	-1	-1	0	0	0	0	-1	0	0	0	0
Chr1_11402418	-1	-1	-1	-1	-1	-1	-1	-1	-1	-1	-1	-1	-1	-1	-1	-1	-1	-1	-1	-1	-1	-1	-1	-1	-1	-1	-1	-1	-1	-1	-1	-1	-1	-1	-1	-1	-1	-1	-1	-1	-1	-1	-1	-1	-1	-1	-1	-1	-1
Chr1_11488397	-1	-1	-1	-1	-1	-0.5	-1	-1	-1	-1	-1	-1	-1	0	0	0	0	0	0	0	0	-1	-1	-1	-1	-1	-0.5	-0.5	-0.5	0	0	0	-1	0	-0.5	-0.5	-1	-1	-1	-1	0	0	0	0	-1	0	0	0	0
Chr1_11883645	0	0	0	0	0	0	0	0	0	0	0	0	0	0	0	0	0	0	0	0	0	0	0	0	0	0	0	0	0	0	0	0	0	0	0	0	0	0	0	0	0	0	0	0	0	0	0	0	0
Chr1_11951610	0	0	0	0	0	0	0	0	0	0	0	0	0	0	0	0	0	0	0	0	0	0	0	0	0	0	0	0	0	0	0	0	0	0	0	0	0	0	0	0	0	0	0	0	0	0	0	0	0
Chr1_11952059	0	0	0	0	0	0.5	0	0	0	0	0	0	0	1	1	1	1	1	1	1	1	0	0	0	0	0	0.5	0.5	0.5	1	1	1	0	1	0.5	0.5	0	0	0	0	1	1	1	1	0	1	1	1	1
Chr1_11954450	0	0	0	0	0	0	0	0	0	0	0	0	0	0	0	0	0	0	0	0	0	0	0	0	0	0	0	0	0	0	0	0	0	0	0	0	0	0	0	0	0	0	0	0	0	0	0	0	0
Chr1_11955865	0	0	0	0	0	0.5	0	0	0	0	0	0	0	1	1	1	1	1	1	1	1	0	0	0	0	0	0.5	0.5	0.5	1	1	1	0	1	0.5	0.5	0	0	0	0	1	1	1	1	0	1	1	1	1
Chr1_12066788	0	0	0	0	0	0	0	0	0	0	0	0	0	0	0	0	0	0	0	0	0	0	0	0	0	0	0	0	0	0	0	0	0	0	0	0	0	0	0	0	0	0	0	0	0	0	0	0	0
Chr1_12299659	0	0	0	0	0	0	0	0	0	0	0	0	0	0	0	0	0	0	0	0	0	0	0	0	0	0	0	0	0	0	0	0	0	0	0	0	0	0	0	0	0	0	0	0	0	0	0	0	0
Chr1_12478938	-1	-1	-1	-1	-1	-0.5	-1	-1	-1	-1	-1	-1	-1	0	0	0	0	0	0	0	0	-1	-1	-1	-1	-1	-0.5	-0.5	-0.5	0	0	0	-1	0	-0.5	-1	-1	-1	-1	-1	0	0	0	0	-1	0	0	0	0
Chr1_12517968	-1	-1	-1	-1	-1	-0.5	-1	-1	-1	-1	-1	-1	-1	0	0	0	0	0	0	0	0	-1	-1	-1	-1	-1	-0.5	-0.5	-0.5	0	0	0	-1	0	-0.5	-1	-1	-1	-1	-1	0	0	0	0	-1	0	0	0	0
Chr1_12522038	-1	-1	-1	-1	-1	-0.5	-1	-1	-1	-1	-1	-1	-1	0	0	0	0	0	0	0	0	-1	-1	-1	-1	-1	-0.5	-0.5	-0.5	0	0	0	-1	0	-0.5	-1	-1	-1	-1	-1	0	0	0	0	-1	0	0	0	0
Chr1_12657578	-1	-1	-1	-1	-1	-0.5	-1	-1	-1	-1	-1	-1	-1	0	0	0	0	0	0	0	0	-1	-1	-1	-1	-1	-0.5	-0.5	-0.5	0	0	0	-1	0	-0.5	-1	-1	-1	-1	-1	0	0	0	0	-1	0	0	0	0
Chr1_12794379	-1	-1	-1	-1	-1	-1	-1	-1	-1	-1	-1	-1	-1	-1	-1	-1	-1	-1	-1	-1	-1	-1	-1	-1	-1	-1	-1	-1	-1	-1	-1	-1	-1	-1	-1	-1	-1	-1	-1	-1	-1	-1	-1	-1	-1	-1	-1	-1	-1
Chr1_12950549	0	0	0	0	0	0	0	0	0	0	0	0	0	0	0	0	0	0	0	0	0	0	0	0	0	0	0	0	0	0	0	0	0	0	0	0	0	0	0	0	0	0	0	0	0	0	0	0	0
Chr1_12967778	0	0	0	0	0	0	0	0	0	0	0	0	0	0	0	0	0	0	0	0	0	0	0	0	0	0	0	0	0	0	0	0	0	0	0	0	0	0	0	0	0	0	0	0	0	0	0	0	0
Chr1_12988936	0	0	0	0	0	0	0	0	0	0	0	0	0	0	0	0	0	0	0	0	0	0	0	0	0	0	0	0	0	0	0	0	0	0	0	0	0	0	0	0	0	0	0	0	0	0	0	0	0
Chr1_12992845	0	0	0	0	0	0	0	0	0	0	0	0	0	0	0	0	0	0	0	0	0	0	0	0	0	0	0	0	0	0	0	0	0	0	0	0	0	0	0	0	0	0	0	0	0	0	0	0	0
Chr1_12993272	0	0	0	0	0	0	0	0	0	0	0	0	0	0	0	0	0	0	0	0	0	0	0	0	0	0	0	0	0	0	0	0	0	0	0	0	0	0	0	0	0	0	0	0	0	0	0	0	0
Chr1_12993409	-0.5	-0.5	-0.5	-0.5	-0.5	-0.5	-0.5	-0.5	-0.5	-0.5	-0.5	-0.5	-0.5	-0.5	-0.5	-0.5	-0.5	-0.5	-0.5	-0.5	-0.5	-0.5	-0.5	-0.5	-0.5	-0.5	-0.5	-0.5	-0.5	-0.5	-0.5	-0.5	-0.5	-0.5	-0.5	-0.5	-0.5	-0.5	-0.5	-0.5	-0.5	-0.5	-0.5	-0.5	-0.5	-0.5	-0.5	-0.5	-0.5
Chr1_13080292	0	0	0	0	0	0	0	0	0	0	0	0	0	0	0	0	0	0	0	0	0	0	0	0	0	0	0	0	0	0	0	0	0	0	0	0	0	0	0	0	0	0	0	0	0	0	0	0	0
Chr1_13359429	0	0	0	0	0	0	0	0	0	0	0	0	0	0	0	0	0	0	0	0	0	0	0	0	0	0	0	0	0	0	0	0	0	0	0	0	0	0	0	0	0	0	0	0	0	0	0	0	0
Chr1_13508353	0	0	0	0	0	0	0	0	0	0	0	0	0	0	0	0	0	0	0	0	0	0	0	0	0	0	0	0	0	0	0	0	0	0	0	0	0	0	0	0	0	0	0	0	0	0	0	0	0
Chr1_13589176	-1	-1	-1	-1	-1	-1	-1	-1	-1	-1	-1	-1	-1	-1	-1	-1	-1	-1	-1	-1	-1	-1	-1	-1	-1	-1	-1	-1	-1	-1	-1	-1	-1	-1	-1	-1	-1	-1	-1	-1	-1	-1	-1	-1	-1	-1	-1	-1	-1
Chr1_13601969	-1	-1	-1	-1	-1	-0.5	-1	-1	-1	-1	-1	-1	-1	0	0	0	0	0	0	0	0	-1	-1	-1	-1	-1	-0.5	-0.5	-0.5	0	0	0	-1	0	-0.5	-1	-1	-1	-1	-1	0	0	0	0	-1	0	0	0	0
Chr1_13645026	-1	-1	-1	-1	-1	-1	-1	-1	-1	-1	-1	-1	-1	-1	-1	-1	-1	-1	-1	-1	-1	-1	-1	-1	-1	-1	-1	-1	-1	-1	-1	-1	-1	-1	-1	-1	-1	-1	-1	-1	-1	-1	-1	-1	-1	-1	-1	-1	-1
Chr1_13744559	0	0	0	0	0	0	0	0	0	0	0	0	0	0	0	0	0	0	0	0	0	0	0	0	0	0	0	0	0	0	0	0	0	0	0	0	0	0	0	0	0	0	0	0	0	0	0	0	0
Chr1_13788048	-1	-1	-1	-1	-1	-0.5	-1	-1	-1	-1	-1	-1	-1	0	0	0	0	0	0	0	0	-1	-1	-1	-1	-1	-0.5	-0.5	-0.5	0	0	0	-1	0	-0.5	-1	-1	-1	-1	-0.5	0	0	0	0	-1	0	0	0	0
Chr1_13795378	-1	-1	-1	-1	-1	-0.5	-1	-1	-1	-1	-1	-1	-1	0	0	0	0	0	0	0	0	-1	-1	-1	-1	-1	-0.5	-0.5	-0.5	0	0	0	-1	0	-0.5	-1	-1	-1	-1	-0.5	0	0	0	0	-1	0	0	0	0
Chr1_13803501	-1	-1	-1	-1	-1	-0.5	-1	-1	-1	-1	-1	-1	-1	0	0	0	0	0	0	0	0	-1	-1	-1	-1	-1	-0.5	-0.5	-0.5	0	0	0	-1	0	-0.5	-1	-1	-1	-1	-0.5	0	0	0	0	-1	0	0	0	0
Chr1_13993255	-1	-1	-1	-1	-1	-0.5	-1	-1	-1	-1	-1	-1	-1	0	0	0	0	0	0	0	0	-1	-1	-1	-1	-1	-0.5	-0.5	-0.5	0	0	0	-1	0	-0.5	-1	-1	-1	-1	-0.5	0	0	0	0	-1	0	0	0	0
Chr1_14052681	-1	-1	-1	-1	-1	-1	-1	-1	-1	-1	-1	-1	-1	-1	-1	-1	-1	-1	-1	-1	-1	-1	-1	-1	-1	-1	-1	-1	-1	-1	-1	-1	-1	-1	-1	-1	-1	-1	-1	-1	-1	-1	-1	-1	-1	-1	-1	-1	-1
Chr1_14566042	-1	-1	-1	-1	-1	-0.5	-1	-1	-1	-1	-1	-1	-1	0	0	0	0	0	0	0	0	-1	-1	-1	-1	-1	-0.5	0	-0.5	0	0	0	-1	0	-0.5	-1	-1	-1	-1	-0.5	0	0	0	0	-1	0	0	-0.5	0
Chr1_14626542	0	0	0	0	0	0.5	0	0	0	0	0	0	0	1	1	1	1	1	1	1	1	0	0	0	0	0	0.5	1	0.5	1	1	1	0	1	0.5	0	0	0	0	0.5	1	1	1	1	0	1	1	0.5	1
Chr1_14626607	-1	-1	-1	-1	-1	-0.5	-1	-1	-1	-1	-1	-1	-1	0	0	0	0	0	0	0	0	-1	-1	-1	-1	-1	-0.5	0	-0.5	0	0	0	-1	0	-0.5	-1	-1	-1	-1	-0.5	0	0	0	0	-1	0	0	-0.5	0
Chr1_14682198	0	0	0	0	0	0	0	0	0	0	0	0	0	0	0	0	0	0	0	0	0	0	0	0	0	0	0	0	0	0	0	0	0	0	0	0	0	0	0	0	0	0	0	0	0	0	0	0	0
Chr1_14895394	-1	-1	-1	-1	-1	-0.5	-1	-1	-1	-1	-1	-1	-1	0	0	0	0	0	0	0	0	-1	-1	-1	-1	-1	-0.5	0	-0.5	0	0	0	-1	0	-0.5	-1	-1	-1	-1	-0.5	0	0	0	0	-1	0	0	-0.5	0
Chr1_14900042	0	0	0	0	0	0.5	0	0	0	0	0	0	0	1	1	1	1	1	1	1	1	0	0	0	0	0	0.5	1	1	1	1	1	0	1	0.5	0	0	0	0	0.5	1	1	1	1	0	1	1	0.5	1
Chr1_14920451	-1	-1	-1	-1	-1	-0.5	-1	-1	-1	-1	-1	-1	-1	0	0	0	0	0	0	0	0	-1	-1	-1	-1	-1	-0.5	0	-0.5	0	0	0	-1	0	-0.5	-1	-1	-1	-1	-0.5	0	0	0	0	-1	0	0	-0.5	0
Chr1_15069918	-1	-1	-1	-1	-1	-1	-1	-1	-1	-1	-1	-1	-1	-1	-1	-1	-1	-1	-1	-1	-1	-1	-1	-1	-1	-1	-1	-1	-1	-1	-1	-1	-1	-1	-1	-1	-1	-1	-1	-1	-1	-1	-1	-1	-1	-1	-1	-1	-1
Chr1_15199717	-1	-1	-1	-1	-1	-1	-1	-1	-1	-1	-1	-1	-1	-1	-1	-1	-1	-1	-1	-1	-1	-1	-1	-1	-1	-1	-1	-1	-1	-1	-1	-1	-1	-1	-1	-1	-1	-1	-1	-1	-1	-1	-1	-1	-1	-1	-1	-1	-1
Chr1_15266072	-1	-1	-1	-1	-1	-1	-1	-1	-1	-1	-1	-1	-1	-1	-1	-1	-1	-1	-1	-1	-1	-1	-1	-1	-1	-1	-1	-1	-1	-1	-1	-1	-1	-1	-1	-1	-1	-1	-1	-1	-1	-1	-1	-1	-1	-1	-1	-1	-1
Chr1_15407344	-1	-1	-1	-1	-1	-0.5	-1	-1	-1	-1	-1	-1	-1	0	0	0	0	0	0	0	0	-1	-1	-1	-1	-1	-0.5	0	0	0	0	0	-0.5	0	-0.5	-1	-1	-1	-1	-0.5	0	0	0	0	-1	0	0	-0.5	0
Chr1_15474540	-1	-1	-1	-1	-1	-0.5	-1	-1	-1	-1	-1	-1	-1	0	0	0	0	0	0	0	0	-1	-1	-1	-1	-1	-0.5	0	0	0	0	0	-0.5	0	-0.5	-1	-1	-1	-1	-0.5	0	0	0	0	-1	0	0	-0.5	0
Chr1_15514878	-1	-1	-1	-1	-1	-0.5	-1	-1	-1	-1	-1	-1	-1	0	0	0	0	0	0	0	0	-1	-1	-1	-1	-1	-0.5	0	0	0	0	0	-0.5	0	-0.5	-1	-1	-1	-1	-0.5	0	0	0	0	-1	0	0	-0.5	0
Chr1_15515187	-1	-1	-1	-1	-1	-0.5	-1	-1	-1	-1	-1	-1	-1	0	0	0	0	0	0	0	0	-1	-1	-1	-1	-1	-0.5	0	0	0	0	0	-0.5	0	-0.5	-1	-1	-1	-1	-0.5	0	0	0	0	-1	0	0	-0.5	0
Chr1_15576781	-1	-1	-1	-1	-1	-0.5	-1	-1	-1	-1	-1	-1	-1	0	0	0	0	0	0	0	0	-1	-1	-1	-1	-1	-0.5	0	0	0	0	0	-0.5	0	-0.5	-1	-1	-1	-1	-0.5	0	0	0	0	-1	0	0	-0.5	0
Chr1_15729241	-1	-1	-1	-1	-1	-1	-1	-1	-1	-1	-1	-1	-1	-1	-1	-1	-1	-1	-1	-1	-1	-1	-1	-1	-1	-1	-1	-1	-1	-1	-1	-1	-1	-1	-1	-1	-1	-1	-1	-1	-1	-1	-1	-1	-1	-1	-1	-1	-1
Chr1_15775277	-1	-1	-1	-1	-1	-1	-1	-1	-1	-1	-1	-1	-1	-1	-1	-1	-1	-1	-1	-1	-1	-1	-1	-1	-1	-1	-1	-1	-1	-1	-1	-1	-1	-1	-1	-1	-1	-1	-1	-1	-1	-1	-1	-1	-1	-1	-1	-1	-1
Chr1_15776215	-1	-1	-1	-1	-1	-1	-1	-1	-1	-1	-1	-1	-1	-1	-1	-1	-1	-1	-1	-1	-1	-1	-1	-1	-1	-1	-1	-1	-1	-1	-1	-1	-1	-1	-1	-1	-1	-1	-1	-1	-1	-1	-1	-1	-1	-1	-1	-1	-1
Chr1_15776832	-1	-1	-1	-1	-1	-0.5	-1	-1	-1	-1	-1	-1	-1	0	0	0	0	0	0	0	0	-1	-1	-1	-1	-1	-0.5	0	0	0	0	0	-0.5	0	-0.5	-1	-1	-1	-1	-0.5	0	0	0	0	-1	0	0	-0.5	0
Chr1_15784782	-1	-1	-1	-1	-1	-0.5	-1	-1	-1	-1	-1	-1	-1	0	0	0	0	0	0	0	0	-1	-1	-1	-1	-1	-0.5	0	0	0	0	0	-0.5	0	-0.5	-1	-1	-1	-1	-0.5	0	0	0	0	-1	0	0	-0.5	0
Chr1_15896415	0	0	0	0	0	0.5	0	0	0	0	0	0	0	1	1	1	1	1	1	1	1	0	0	0	0	0	0.5	1	1	1	1	1	0.5	1	0.5	0	0	0	0	0.5	1	1	1	1	0	1	1	0.5	1
Chr1_15967867	0	0	0	0	0	0.5	0	0	0	0	0	0	0	1	1	1	1	1	1	1	1	0	0	0	0	0	0.5	1	1	1	1	1	0.5	1	0.5	0	0	0	0	0.5	1	1	1	1	0	1	1	0.5	1
Chr1_16048834	-1	-1	-1	-1	-1	-0.5	-1	-1	-1	-1	-1	-1	-1	0	0	0	0	0	0	0	0	-1	-1	-1	-1	-1	-0.5	0	0	0	0	0	-0.5	0	-0.5	-1	-1	-1	-1	-0.5	0	0	0	0	-1	0	0	-0.5	0
Chr1_16061468	0	0	0	0	0	0.5	0	0	0	0	0	0	0	1	1	1	1	1	1	1	1	0	0	0	0	0	0.5	1	1	1	1	1	0.5	1	0.5	0	0	0	0	0.5	1	1	1	1	0	1	1	0.5	1
Chr1_16283298	0	0	0	0	0	0	0	0	0	0	0	0	0	0	0	0	0	0	0	0	0	0	0	0	0	0	0	0	0	0	0	0	0	0	0	0	0	0	0	0	0	0	0	0	0	0	0	0	0
Chr1_16593645	-1	-1	-1	-1	-1	-0.5	-1	-1	-1	-1	-1	-1	-1	0	0	0	0	0	0	0	0	-1	-1	-1	-1	-1	-0.5	0	0	0	0	0	0	0	-0.5	-1	-1	-1	-1	-0.5	0	0	0	0	-1	0	0	-0.5	0
Chr1_16603590	-1	-1	-1	-1	-1	-0.5	-1	-1	-1	-1	-1	-1	-1	0	0	0	0	0	0	0	0	-1	-1	-1	-1	-1	-0.5	0	0	0	0	0	0	0	-0.5	-1	-1	-1	-1	-0.5	0	0	0	0	-1	0	0	-0.5	0
Chr1_16742000	-1	-1	-1	-1	-1	-1	-1	-1	-1	-1	-1	-1	-1	-1	-1	-1	-1	-1	-1	-1	-1	-1	-1	-1	-1	-1	-1	-1	-1	-1	-1	-1	-1	-1	-1	-1	-1	-1	-1	-1	-1	-1	-1	-1	-1	-1	-1	-1	-1
Chr1_16802074	0	0	0	0	0	0	0	0	0	0	0	0	0	0	0	0	0	0	0	0	0	0	0	0	0	0	0	0	0	0	0	0	0	0	0	0	0	0	0	0	0	0	0	0	0	0	0	0	0
Chr1_17342005	-1	-1	-1	-1	-1	-1	-1	-1	-1	-1	-1	-1	-1	-1	-1	-1	-1	-1	-1	-1	-1	-1	-1	-1	-1	-1	-1	-1	-1	-1	-1	-1	-1	-1	-1	-1	-1	-1	-1	-1	-1	-1	-1	-1	-1	-1	-1	-1	-1
Chr1_17394049	-1	-1	-1	-1	-1	-1	-1	-1	-1	-1	-1	-1	-1	-1	-1	-1	-1	-1	-1	-1	-1	-1	-1	-1	-1	-1	-1	-1	-1	-1	-1	-1	-1	-1	-1	-1	-1	-1	-1	-1	-1	-1	-1	-1	-1	-1	-1	-1	-1
Chr1_17487413	-1	-1	-1	-1	-1	-1	-1	-1	-1	-1	-1	-1	-1	-1	-1	-1	-1	-1	-1	-1	-1	-1	-1	-1	-1	-1	-1	-1	-1	-1	-1	-1	-1	-1	-1	-1	-1	-1	-1	-1	-1	-1	-1	-1	-1	-1	-1	-1	-1
Chr1_17601571	0	0	0	0	0	0.5	0	0	0	0	0	0	0	1	1	1	1	1	1	1	1	0	0	0	1	0.5	0.5	1	1	1	1	1	1	0.5	0.5	0	0	0	0.5	0.5	1	1	1	1	0	1	1	0.5	1
Chr1_17662526	0	0	0	0	0	0	0	0	0	0	0	0	0	0	0	0	0	0	0	0	0	1	0	0	1	0	0	0	0	0	0	0	0	0	0	0	0	0	0	0	0	0	0	0	0	0	0	0	0
Chr1_17664526	0	0	0	0	0	0.5	0	0	0	0	0	0	0	1	1	1	1	1	1	1	1	0	0	0	1	0.5	0.5	1	1	1	1	1	1	0.5	0.5	0	0	0	0.5	0.5	1	1	1	1	0	1	1	0.5	1
Chr1_17664569	0	0	0	0	0	0.5	0	0	0	0	0	0	0	1	1	1	1	1	1	1	1	0	0	0	1	0.5	0.5	1	1	1	1	1	1	0.5	0.5	0	0	0	0.5	0.5	1	1	1	1	0	1	1	0.5	1
Chr1_17666998	-1	-1	-1	-1	-1	-0.5	-1	-1	-1	-1	-1	-1	-1	0	0	0	0	0	0	0	0	-1	-1	-1	0	-0.5	-0.5	0	0	0	0	0	0	-0.5	-0.5	-1	-1	-1	-0.5	-0.5	0	0	0	0	-1	0	0	-0.5	0
Chr1_17782829	-1	-1	-1	-1	-1	-0.5	-1	-1	-1	-1	-1	-1	-1	0	0	0	0	0	0	0	0	-1	-1	-1	0	-0.5	-0.5	0	0	0	0	0	0	-0.5	-0.5	-1	-1	-1	-0.5	-0.5	0	0	0	0	-1	0	0	-0.5	0
Chr1_17827174	-1	-1	-1	-1	-1	-0.5	-1	-1	-1	-1	-1	-1	-1	0	0	0	0	0	0	0	0	-1	-1	-1	0	-0.5	-0.5	0	0	0	0	0	0	-0.5	-0.5	-1	-1	-1	-0.5	-0.5	0	0	0	0	-1	0	0	-0.5	0
Chr1_17884610	-1	-1	-1	-1	-1	-0.5	-1	-1	-1	-1	-1	-1	-1	0	0	0	0	0	0	0	0	-1	-1	-1	0	-0.5	-0.5	0	0	0	0	0	0	-0.5	-0.5	-1	-1	-1	-0.5	-0.5	0	0	0	0	-1	0	0	-0.5	0
Chr1_17898504	0	0	0	0	0	0.5	0	0	0	0	0	0	0	1	1	1	1	1	1	1	1	0	0	0	1	0.5	0.5	1	1	1	1	1	1	0.5	0.5	0	0	0.5	0.5	0.5	1	1	1	1	0	1	1	0.5	0.5
Chr1_17965557	-1	-1	-1	-1	-1	-1	-1	-1	-1	-1	-1	-1	-1	-1	-1	-1	-1	-1	-1	-1	-1	-1	-1	-1	-1	-1	-1	-1	-1	-1	-1	-1	-1	-1	-1	-1	-1	-1	-1	-1	-1	-1	-1	-1	-1	-1	-1	-1	-1
Chr1_17965654	-1	-1	-1	-1	-1	-1	-1	-1	-1	-1	-1	-1	-1	-1	-1	-1	-1	-1	-1	-1	-1	-1	-1	-1	-1	-1	-1	-1	-1	-1	-1	-1	-1	-1	-1	-1	-1	-1	-1	-1	-1	-1	-1	-1	-1	-1	-1	-1	-1
Chr1_17987621	-1	-1	-1	-1	-1	-1	-1	-1	-1	-1	-1	-1	-1	-1	-1	-1	-1	-1	-1	-1	-1	-1	-1	-1	-1	-1	-1	-1	-1	-1	-1	-1	-1	-1	-1	-1	-1	-1	-1	-1	-1	-1	-1	-1	-1	-1	-1	-1	-1
Chr1_18202377	0	0	0	0	0	0	0	0	0	0	0	0	0	0	0	0	0	0	0	0	0	0	0	0	0	0	0	0	0	0	0	0	0	0	0	0	0	0	0	0	0	0	0	0	0	0	0	0	0
Chr1_18222976	-1	-1	-1	-1	-1	-1	-1	-1	-1	-1	-1	-1	-1	-1	-1	-1	-1	-1	-1	-1	-1	-1	-1	-1	-1	-1	-1	-1	-1	-1	-1	-1	-1	-1	-1	-1	-1	-1	-1	-1	-1	-1	-1	-1	-1	-1	-1	-1	-1
Chr1_18642304	0	0	0	0	0	0.5	0	0	0	0	0	0	0	1	1	1	1	1	1	1	1	0	0	0	1	0.5	0.5	1	1	1	1	1	1	0.5	0.5	0	0	0.5	0.5	0.5	1	1	1	1	0	1	1	0.5	0.5
Chr1_19068379	0	0	0	0	0	0	0	0	0	0	0	0	0	0	0	0	0	0	0	0	0	0	0	0	0	0	0	0	0	0	0	0	0	0	0	0	0	0	0	0	0	0	0	0	0	0	0	0	0
Chr1_19100675	0	0	0	0	0	0	0	0	0	0	0	0	0	0	0	0	0	0	0	0	0	0	0	0	0	0	0	0	0	0	0	0	0	0	0	0	0	0	0	0	0	0	0	0	0	0	0	0	0
Chr1_19352589	0	0	0	0	0	0	0	0	0	0	0	0	0	0	0	0	0	0	0	0	0	0	0	0	0	0	0	0	0	0	0	0	0	0	0	0	0	0	0	0	0	0	0	0	0	0	0	0	0
Chr1_19640864	0	0	0	0	0	0.5	0	0	0	0	0	0	0	1	1	1	1	1	1	1	1	0	0	0	1	0.5	0	0	0	0	0	0	0	0.5	0.5	0	0	1	0.5	0.5	1	1	1	1	0	1	1	0.5	0.5
Chr1_19699529	0	0	0	0	0	0	0	0	0	0	0	0	0	0	0	0	0	0	0	0	0	0	0	0	0	0	0	0	0	0	0	0	0	0	0	0	0	0	0	0	0	0	0	0	0	0	0	0	0
Chr1_19948359	0	0	0	0	0	1	0	0	0	0	0	0	0	1	1	1	1	1	1	1	1	0	0	0	1	1	0	0	0	0	0	0	0	1	1	0	0	1	1	1	1	1	1	1	0	1	1	1	1
Chr1_19988443	-1	-1	-1	-1	-1	0	-1	-1	-1	-1	-1	-1	-1	0	0	0	0	0	0	0	0	-1	-1	-1	0	-0.5	-1	-1	-1	-1	-1	-1	-1	-0.5	-0.5	-1	-1	0	-0.5	-0.5	0	0	0	0	-1	0	0	-0.5	-0.5
Chr1_20098257	-1	-1	-1	-1	-1	0	-1	-1	-1	-1	-1	-1	-1	0	0	0	0	0	0	0	0	-1	-1	-1	0	-1	-1	-1	-1	-1	-1	-1	-1	-0.5	-0.5	-1	-1	0	-0.5	-0.5	0	0	0	0	-1	0	0	-0.5	-0.5
Chr1_20420587	-1	-1	-1	-1	-1	0	-1	-1	-1	-1	-1	-1	-1	0	0	0	0	0	0	0	0	-1	-1	-1	0	-1	-1	-1	-1	-1	-1	-1	-1	-0.5	-0.5	-1	-1	0	-0.5	-0.5	0	0	0	0	-1	0	0	-0.5	-0.5
Chr1_20636207	-1	-1	-1	-1	-1	0	-1	-1	-1	-1	-1	-1	-1	0	0	0	0	0	0	0	0	-1	-1	-1	0	-1	-1	-1	-1	-1	-1	-1	-1	-0.5	-0.5	-1	-1	0	-0.5	-0.5	0	0	0	0	-1	0	0	-0.5	-0.5
Chr1_20915191	-1	-1	-1	-1	-1	0	-1	-1	-1	-1	-1	-1	-1	0	0	0	0	0	0	0	0	-1	-1	-1	0	-1	-1	-1	-1	-1	-1	-1	-1	-0.5	-0.5	-1	-1	0	-0.5	-0.5	0	0	0	0	-1	0	0	-0.5	-0.5
Chr1_21248111	0	0	0	0	0	1	0	0	0	0	0	0	0	1	1	1	1	1	1	1	1	0	0	0	1	0	0	0	0	0	0	0	0	0.5	0.5	0	0	1	0.5	0.5	1	1	1	1	0	1	1	0.5	0.5
Chr1_21455800	0	0	0	0	0	1	0	0	0	0	0	0	0	1	1	1	1	1	1	1	1	0	0	0	1	0	0	0	0	0	0	0	0	0.5	0.5	0	0	1	0.5	0.5	1	1	1	1	0	1	1	0.5	0.5
Chr1_21456243	0	0	0	0	0	1	0	0	0	0	0	0	0	1	1	1	1	1	1	1	1	0	0	0	1	0	0	0	0	0	0	0	0	0.5	0.5	0	0	1	0.5	0.5	1	1	1	1	0	1	1	0.5	0.5
Chr1_21468153	0	0	0	0	0	1	0	0	0	0	0	0	0	1	1	1	1	1	1	1	1	0	0	0	1	0	0	0	0	0	0	0	0	0.5	0.5	0	0	1	0.5	0.5	1	1	1	1	0	1	1	0.5	0.5
Chr1_21473288	-1	-1	-1	-1	-1	0	-1	-1	-1	-1	-1	-1	-1	0	0	0	0	0	0	0	0	-1	-1	-1	0	-1	-1	-1	-1	-1	-1	-1	-1	-0.5	-0.5	-1	-1	0	-0.5	-0.5	0	0	0	0	-1	0	0	-0.5	-0.5
Chr1_21570019	0	0	0	0	0	1	0	0	0	0	0	0	0	1	1	1	1	1	1	1	1	0	0	0	1	0	0	0	0	0	0	0	0	0.5	0.5	0	0	1	0.5	0.5	1	1	1	1	0	1	1	0.5	0.5
Chr1_21602146	-1	-1	-1	-1	-1	0	-1	-1	-1	-1	-1	-1	-1	0	0	0	0	0	0	0	0	-1	-1	-1	0	-1	-1	-1	-1	-1	-1	-1	-1	-0.5	-0.5	-1	-1	0	-0.5	-0.5	0	0	0	0	-1	0	0	-0.5	-0.5
Chr1_21690579	-1	-1	-1	-1	-1	0	-1	-1	-1	-1	-1	-1	-1	0	0	0	0	0	0	0	0	-1	-1	-1	0	-1	-1	-1	-1	-1	-1	-1	-1	-0.5	-0.5	-1	-1	0	-0.5	-0.5	0	0	0	0	-1	0	0	-0.5	-0.5
Chr1_21759296	-1	-1	-1	-1	-1	-1	-1	-1	-1	-1	-1	-1	-1	-1	-1	-1	-1	-1	-1	-1	-1	-1	-1	-1	-1	-1	-1	-1	-1	-1	-1	-1	-1	-1	-1	-1	-1	-1	-1	-1	-1	-1	-1	-1	-1	-1	-1	-1	-1
Chr1_22258561	-1	-1	-1	-1	-1	0	-1	-0.5	-1	-1	-1	-1	-1	0	0	0	0	0	0	0	0	-1	0	-1	0	-1	-1	-1	-1	-1	-1	-1	-1	-0.5	-0.5	-1	-1	0	-0.5	-0.5	0	0	0	0	0	0	-0.5	-0.5	-0.5
Chr1_22379568	0	0	0	0	0	0	0	0	0	0	0	0	0	0	0	0	0	0	0	0	0	0	0	0	0	0	0	0	0	0	0	0	0	0	0	0	0	0	0	0	0	0	0	0	0	0	0	0	0
Chr1_22382003	-1	-1	-1	-1	-1	-1	-1	-1	-1	-1	-1	-1	-1	-1	-1	-1	-1	-1	-1	-1	-1	-1	-1	-1	-1	-1	-1	-1	-1	-1	-1	-1	-1	-1	-1	-1	-1	-1	-1	-1	-1	-1	-1	-1	-1	-1	-1	-1	-1
Chr1_22405041	0	0	0	0	0	0	0	0	0	0	0	0	0	0	0	0	0	0	0	0	0	0	0	0	0	0	0	0	0	0	0	0	0	0	0	0	0	0	0	0	0	0	0	0	0	0	0	0	0
Chr1_22439812	0	0	0	0	0	1	0	0.5	0	0	0	0	0	1	1	1	1	1	1	1	1	0	1	0	1	0	0	0	0	0	0	0	0	0.5	0.5	0	0	1	0.5	0.5	1	1	1	1	1	1	0.5	0.5	0.5
Chr1_22499104	0	0	0	0	0	1	0	0.5	0	0	0	0	0	1	1	1	1	1	1	1	1	0	1	0	1	0	0	0	0	0	0	0	0	0.5	0.5	0	0	1	0.5	0.5	1	1	1	1	1	1	0.5	0.5	0.5
Chr1_22508575	0	0	0	0	0	1	0	0.5	0	0	0	0	0	1	1	1	1	1	1	1	1	0	1	0	1	0	0	0	0	0	0	0	0	0.5	0.5	0	0	1	0.5	0.5	1	1	1	1	1	1	0.5	0.5	0.5
Chr1_22509387	0	0	0	0	0	1	0	0.5	0	0	0	0	0	1	1	1	1	1	1	1	1	0	1	0	1	0	0	0	0	0	0	0	0	0.5	0.5	0	0	1	0.5	0.5	1	1	1	1	1	1	0.5	0.5	0.5
Chr1_22512578	-1	-1	-1	-1	-1	0	-1	-0.5	-1	-1	-1	-1	-1	0	0	0	0	0	0	0	0	-1	0	-1	0	-1	-1	-1	-1	-1	-1	-1	-1	-0.5	-0.5	-1	-1	0	-0.5	-0.5	0	0	0	0	0	0	-0.5	-0.5	-0.5
Chr1_22588990	-1	-1	-1	-1	-1	0	-1	-0.5	-1	-1	-1	-1	-1	0	0	0	0	0	0	0	0	-1	0	-1	0	-1	-1	-1	-1	-1	-1	-1	-1	-0.5	-0.5	-1	-1	0	-0.5	-0.5	0	0	0	0	0	0	-0.5	-0.5	-0.5
Chr1_22594052	0	0	0	0	0	1	0	0.5	0	0	0	0	0	1	1	1	1	1	1	1	1	0	1	0	1	0	0	0	0	0	0	0	0	0.5	0.5	0	0	1	0.5	0.5	1	1	1	1	1	1	0.5	0.5	0.5
Chr1_22595062	-1	-1	-1	-1	-1	0	-1	-0.5	-1	-1	-1	-1	-1	0	0	0	0	0	0	0	0	-1	0	-1	0	-1	-1	-1	-1	-1	-1	-1	-1	-0.5	-0.5	-1	-1	0	-0.5	-0.5	0	0	0	0	0	0	-0.5	-0.5	-0.5
Chr1_22595102	0	0	0	0	0	1	0	0.5	0	0	0	0	0	1	1	1	1	1	1	1	1	0	1	0	1	0	0	0	0	0	0	0	0	0.5	0.5	0	0	1	0.5	0.5	1	1	1	1	1	1	0.5	0.5	0.5
Chr1_22596160	0	0	0	0	0	1	0	0.5	0	0	0	0	0	1	1	1	1	1	1	1	1	0	1	0	1	0	0	0	0	0	0	0	0	0.5	0.5	0	0	1	0.5	0.5	1	1	1	1	1	1	0.5	0.5	0.5
Chr1_22649836	0	0	0	0	0	0	0	0	0	0	0	0	0	0	0	0	0	0	0	0	0	0	0	0	0	0	0	0	0	0	0	0	0	0	0	0	0	0	0	0	0	0	0	0	0	0	0	0	0
Chr1_22652171	0	0	0	0	0	0	0	0	0	0	0	0	0	0	0	0	0	0	0	0	0	0	0	0	0	0	0	0	0	0	0	0	0	0	0	0	0	0	0	0	0	0	0	0	0	0	0	0	0
Chr1_22739811	0	0	0	0	0	0	0	0	0	0	0	0	0	0	0	0	0	0	0	0	0	0	0	0	0	0	0	0	0	0	0	0	0	0	0	0	0	0	0	0	0	0	0	0	0	0	0	0	0
Chr1_22773801	-1	-1	-1	-1	-1	0	-1	-0.5	-1	-1	-1	-1	-1	0	0	0	0	0	0	0	0	-1	0	-1	0	-1	-1	-1	-1	-1	-1	-1	-1	-0.5	-0.5	-1	-1	0	-0.5	-0.5	0	0	0	0	0	0	-0.5	-0.5	-0.5
Chr1_22822254	-1	-1	-1	-1	-1	0	-1	-0.5	-1	-1	-1	-1	-1	0	0	0	0	0	0	0	0	-1	0	-1	0	-1	-1	-1	-1	-1	-1	-1	-1	-0.5	-0.5	-1	-1	0	-0.5	-0.5	0	0	0	0	0	0	-0.5	-0.5	-0.5
Chr1_22866653	-1	-1	-1	-1	-1	0	-1	-0.5	-1	-1	-1	-1	-1	0	0	0	0	0	0	0	0	-1	0	-1	0	-1	-1	-1	-1	-1	-1	-1	-1	-0.5	-0.5	-1	-1	0	-0.5	-0.5	0	0	0	0	0	0	-0.5	-0.5	-0.5
Chr1_23109192	-1	-1	-1	-1	-1	0	-1	-0.5	-1	-1	-1	-1	-1	0	0	0	0	0	0	0	0	-1	0	-1	0	-1	-1	-1	-1	-1	-1	-1	-1	-0.5	-0.5	-1	-1	0	-0.5	-0.5	0	0	0	0	0	0	-0.5	-0.5	-0.5
Chr1_23188850	-1	-1	-1	-1	-1	0	-1	-0.5	-1	-1	-1	-1	-1	0	0	0	0	0	0	0	0	-1	0	-1	0	-1	-1	-1	-1	-1	-1	-1	-1	-0.5	-0.5	-1	-1	0	-0.5	-0.5	0	0	0	0	-0.5	0	-0.5	-0.5	-0.5
Chr1_23380847	0	0	0	0	0	1	0	0.5	0	0	0	0	0	1	1	1	1	1	1	1	1	0	1	0	0.5	0	0	0	0	0	0	0	0	0.5	0.5	0	0	1	0.5	0.5	1	1	1	1	1	1	0.5	0.5	0.5
Chr1_23430138	0	0	0	0	0	1	0	0.5	0	0	0	0	0	1	1	1	1	1	1	1	1	0	1	0	0.5	0	0	0	0	0	0	0	0	0.5	0.5	0	0	1	0.5	0.5	1	1	1	1	1	1	0.5	0.5	0.5
Chr1_23478787	0	0	0	0	0	1	0	0.5	0	0	0	0	0	1	1	1	1	1	1	1	1	0	1	0	0.5	0	0	0	0	0	0	0	0	0.5	0.5	0	0	1	0.5	0.5	1	1	1	1	1	1	0.5	0.5	0.5
Chr1_23563191	0	0	0	0	0	1	0	0.5	0	0	0	0	0	1	1	1	1	1	1	1	1	0	1	0	0.5	0	0	0	0	0	0	0	0	0.5	0.5	0	0	1	0.5	0.5	1	1	1	1	1	1	0.5	0.5	0.5
Chr1_23566918	0	0	0	0	0	1	0	0.5	0	0	0	0	0	1	1	1	1	1	1	1	1	1	1	0	0.5	0	0	0	0	0	0	0	0	0.5	0.5	0	0	1	0.5	0.5	1	1	1	1	1	1	0.5	0.5	0.5
Chr1_23567131	0	0	0	0	0	1	0	0.5	0	0	0	0	0	1	1	1	1	1	1	1	1	1	1	0	0.5	0	0	0	0	0	0	0	0	0.5	0.5	0	0	1	0.5	0.5	1	1	1	1	1	1	0.5	0.5	0.5
Chr1_23657302	0	0	0	0	0	1	0	0.5	0	0	0	0	0	1	1	1	1	1	1	1	1	1	1	0	0.5	0	0	0	0	0	0	0	0	0.5	0.5	0	0	1	0.5	0.5	1	1	1	1	1	1	0.5	0.5	0.5
Chr1_23708860	-1	-1	-1	-1	-1	0	-1	-0.5	-1	-1	-1	-1	-1	0	0	0	0	0	0	0	0	0	0	-1	-0.5	-1	-1	-1	-1	-1	-1	-1	-1	-0.5	-0.5	-1	-1	0	-0.5	-0.5	0	0	0	0	0	0	-0.5	-0.5	-0.5
Chr1_23966120	-1	-1	-1	-1	-1	-1	-1	-1	-1	-1	-1	-1	-1	-1	-1	-1	-1	-1	-1	-1	-1	-1	-1	-1	-1	-1	-1	-1	-1	-1	-1	-1	-1	-1	-1	-1	-1	-1	-1	-1	-1	-1	-1	-1	-1	-1	-1	-1	-1
Chr1_23967012	-1	-1	-1	-1	-1	-1	-1	-1	-1	-1	-1	-1	-1	-1	-1	-1	-1	-1	-1	-1	-1	-1	-1	-1	-1	-1	-1	-1	-1	-1	-1	-1	-1	-1	-1	-1	-1	-1	-1	-1	-1	-1	-1	-1	-1	-1	-1	-1	-1
Chr1_23970987	0	0	0	0	0	0	0	0	0	0	0	0	0	0	0	0	0	0	0	0	0	0	0	0	0	0	0	0	0	0	0	0	0	0	0	0	0	0	0	0	0	0	0	0	0	0	0	0	0
Chr1_24225754	0	0	0	0	0	1	0	0.5	0	0	0	0	0	1	1	1	1	1	1	1	1	1	1	0	0.5	0	0	0	0	0	0	0	0	0.5	0.5	0	0	1	0.5	0.5	1	1	1	1	1	1	0.5	0.5	0.5
Chr1_24268993	0	0	0	0	0	0	0	0	0	0	0	0	0	0	0	0	0	0	0	0	0	0	0	0	0	0	0	0	0	0	0	0	0	0	0	0	0	0	0	0	0	0	0	0	0	0	0	0	0
Chr1_24452807	0	0	0	0	0	0	0	0	0	0	0	0	0	0	0	0	0	0	0	0	0	0	0	0	0	0	0	0	0	0	0	0	0	0	0	0	0	0	0	0	0	0	0	0	0	0	0	0	0
Chr1_24510735	0	0	0	0	0	0	0	0	0	0	0	0	0	0	0	0	0	0	0	0	0	0	0	0	0	0	0	0	0	0	0	0	0	0	0	0	0	0	0	0	0	0	0	0	0	0	0	0	0
Chr1_24583253	0	0	0	0	0	1	0	0.5	0	0	0	0	0	1	1	1	1	1	1	1	1	1	1	0	0.5	0	0	0	0	0	0	0	0	0.5	0.5	0	0	1	0.5	0.5	1	1	1	1	1	1	0.5	0.5	0.5
Chr1_24736334	0	0	0	0	0	1	0	0.5	0	0	0	0	0	1	1	1	1	1	1	1	1	1	1	0	0.5	0	0	0	0	0	0	0	0	0.5	0.5	0	0	1	0.5	0.5	1	1	1	1	1	1	0.5	0.5	0.5
Chr1_24736709	0	0	0	0	0	1	0	0.5	0	0	0	0	0	1	1	1	1	1	1	1	1	1	1	0	0.5	0	0	0	0	0	0	0	0	0.5	0.5	0	0	1	0.5	0.5	1	1	1	1	1	1	0.5	0.5	0.5
Chr1_24775964	0	0	0	0	0	1	0	0.5	0	0	0	0	0	1	1	1	1	1	1	1	1	1	1	0	0.5	0	0	0	0	0	0	0	0	0.5	0.5	0	0	1	0.5	0.5	1	1	1	1	1	1	0.5	0.5	0.5
Chr1_24782093	0	0	0	0	0	1	0	1	0	0	0	0	0	1	1	1	1	1	1	1	1	1	1	0	1	0	0	0	0	0	0	0	0	1	1	0	0	1	1	1	1	1	1	1	1	1	1	1	1
Chr1_24833497	0	0	0	0	0	0	0	0	0	0	0	0	0	0	0	0	0	0	0	0	0	0	0	0	0	0	0	0	0	0	0	0	0	0	0	0	0	0	0	0	0	0	0	0	0	0	0	0	0
Chr1_24940756	0	0	0	0	0	1	0	0.5	0	0	0	0	0	1	1	1	1	1	1	1	1	1	1	0	0.5	0	0	0	0	0	0	0	0	0.5	0.5	0	0	1	0.5	0.5	1	1	1	1	1	1	0.5	0.5	0.5
Chr1_24941890	0	0	0	0	0	1	0	0	0	0	0	0	0	1	1	1	1	1	1	1	1	1	1	0	0	0	0	0	0	0	0	0	0	0	0	0	0	1	0	0	1	1	1	1	1	1	0	0	0
Chr1_25100732	0	0	0	0	0	1	0	0.5	0	0	0	0	0	1	1	1	1	1	1	1	1	1	1	0	0.5	0	0	0	0	0	0	0	0	0.5	0.5	0	0	1	0.5	0.5	1	1	1	1	1	1	0.5	0.5	0.5
Chr1_25101081	0	0	0	0	0	1	0	0.5	0	0	0	0	0	1	1	1	1	1	1	1	1	1	1	0	0.5	0	0	0	0	0	0	0	0	0.5	0.5	0	0	1	0.5	0.5	1	1	1	1	1	1	0.5	0.5	0.5
Chr1_25151077	0	0	0	0	0	0	0	0	0	0	0	0	0	0	0	0	0	0	0	0	0	0	0	0	0	0	0	0	0	0	0	0	0	0	0	0	0	0	0	0	0	0	0	0	0	0	0	0	0
Chr1_25152124	0	0	0	0	0	0	0	0	0	0	0	0	0	0	0	0	0	0	0	0	0	0	0	0	0	0	0	0	0	0	0	0	0	0	0	0	0	0	0	0	0	0	0	0	0	0	0	0	0
Chr1_25155793	0	0	0	0	0	0	0	0	0	0	0	0	0	0	0	0	0	0	0	0	0	0	0	0	0	0	0	0	0	0	0	0	0	0	0	0	0	0	0	0	0	0	0	0	0	0	0	0	0
Chr1_25157003	0	0	0	0	0	0	0	0	0	0	0	0	0	0	0	0	0	0	0	0	0	0	0	0	0	0	0	0	0	0	0	0	0	0	0	0	0	0	0	0	0	0	0	0	0	0	0	0	0
Chr1_25158010	0	0	0	0	0	0	0	0	0	0	0	0	0	0	0	0	0	0	0	0	0	0	0	0	0	0	0	0	0	0	0	0	0	0	0	0	0	0	0	0	0	0	0	0	0	0	0	0	0
Chr1_25167459	0	0	0	0	0	0	0	0	0	0	0	0	0	0	0	0	0	0	0	0	0	0	0	0	0	0	0	0	0	0	0	0	0	0	0	0	0	0	0	0	0	0	0	0	0	0	0	0	0
Chr1_25170142	0	0	0	0	0	0	0	0	0	0	0	0	0	0	0	0	0	0	0	0	0	0	0	0	0	0	0	0	0	0	0	0	0	0	0	0	0	0	0	0	0	0	0	0	0	0	0	0	0
Chr1_25171308	0	0	0	0	0	1	0	0.5	0	0	0	0	0	1	1	1	1	1	1	1	1	1	1	0	0.5	0	0	0	0	0	0	0	0	0.5	0.5	0	0	1	0.5	0.5	1	1	1	1	1	1	0.5	0.5	0.5
Chr1_25190733	0	0	0	0	0	1	0	0.5	0	0	0	0	0	1	1	1	1	1	1	1	1	1	1	0	0.5	0	0	0	0	0	0	0	0	0.5	0.5	0	0	1	0.5	0.5	1	1	1	1	1	1	0.5	0.5	0.5
Chr1_25208192	-1	-1	-1	-1	-1	-1	-1	-1	-1	-1	-1	-1	-1	-1	-1	-1	-1	-1	-1	-1	-1	-1	-1	-1	-1	-1	-1	-1	-1	-1	-1	-1	-1	-1	-1	-1	-1	-1	-1	-1	-1	-1	-1	-1	-1	-1	-1	-1	-1
Chr1_25285644	-1	-1	-1	-1	-1	-1	-1	-1	-1	-1	-1	-1	-1	-1	-1	-1	-1	-1	-1	-1	-1	-1	-1	-1	-1	-1	-1	-1	-1	-1	-1	-1	-1	-1	-1	-1	-1	-1	-1	-1	-1	-1	-1	-1	-1	-1	-1	-1	-1
Chr1_25286824	-1	-1	-1	-1	-1	0	-1	0	-1	-1	-1	-1	-1	0	0	0	0	0	0	0	0	0	0	-1	0	-1	-1	-1	-1	-1	-1	-1	-1	0	0	-1	-1	0	0	0	0	0	0	0	0	0	0	0	0
Chr1_25286878	-1	-1	-1	-1	-1	0	-1	-0.5	-1	-1	-1	-1	-1	0	0	0	0	0	0	0	0	0	0	-1	-0.5	-1	-1	-1	-1	-1	-1	-1	-1	-0.5	-0.5	-1	-1	0	-0.5	-0.5	0	0	0	0	0	0	-0.5	-0.5	-0.5
Chr1_25287038	-1	-1	-1	-1	-1	0	-1	0	-1	-1	-1	-1	-1	0	0	0	0	0	0	0	0	0	0	-1	0	-1	-1	-1	-1	-1	-1	-1	-1	0	0	-1	-1	0	0	0	0	0	0	0	0	0	0	0	0
Chr1_25287385	-0.5	-0.5	-0.5	-0.5	-0.5	-0.5	-0.5	-0.5	-0.5	-0.5	-0.5	-0.5	-0.5	-0.5	-0.5	-0.5	-0.5	-0.5	-0.5	-0.5	-0.5	-0.5	-0.5	-0.5	-0.5	-0.5	-0.5	-0.5	-0.5	-0.5	-0.5	-0.5	-0.5	-0.5	-0.5	-0.5	-0.5	-0.5	-0.5	-0.5	-0.5	-0.5	-0.5	-0.5	-0.5	-0.5	-0.5	-0.5	-0.5
Chr1_25288174	-1	-1	-1	-1	-1	0	-1	-0.5	-1	-1	-1	-1	-1	0	0	0	0	0	0	0	0	0	0	-1	-0.5	-1	-1	-1	-1	-1	-1	-1	-1	-0.5	-0.5	-1	-1	0	-0.5	-0.5	0	0	0	0	0	0	-0.5	-0.5	-0.5
Chr1_25288565	-1	-1	-1	-1	-1	0	-1	-0.5	-1	-1	-1	-1	-1	0	0	0	0	0	0	0	0	0	0	-1	-0.5	-1	-1	-1	-1	-1	-1	-1	-1	-0.5	-0.5	-1	-1	0	-0.5	-0.5	0	0	0	0	0	0	-0.5	-0.5	-0.5
Chr1_25371474	-1	-1	-1	-1	-1	0	-1	-0.5	-1	-1	-1	-1	-1	0	0	0	0	0	0	0	0	0	0	-1	-0.5	-1	-1	-1	-1	-1	-1	-1	-1	-0.5	-0.5	-1	-1	0	-0.5	-0.5	0	0	0	0	0	0	-0.5	-0.5	-0.5
Chr1_25372558	-1	-1	-1	-1	-1	0	-1	-0.5	-1	-1	-1	-1	-1	0	0	0	0	0	0	0	0	0	0	-1	-0.5	-1	-1	-1	-1	-1	-1	-1	-1	-0.5	-0.5	-1	-1	0	-0.5	-0.5	0	0	0	0	0	0	-0.5	-0.5	-0.5
Chr1_25378735	0	0	0	0	0	1	0	0.5	0	0	0	0	0	1	1	1	1	1	1	1	1	1	1	0	0.5	0	0	0	0	0	0	0	0	0.5	0.5	0	0	1	0.5	0.5	1	1	1	1	1	1	0.5	0.5	0.5
Chr1_25400235	0	0	0	0	0	1	0	0.5	0	0	0	0	0	1	1	1	1	1	1	1	1	1	1	0	0.5	0	0	0	0	0	0	0	0	0.5	0.5	0	0	1	0.5	0.5	1	1	1	1	1	1	0.5	0.5	0.5
Chr1_25623878	-1	-1	-1	-1	-1	-1	-1	-1	-1	-1	-1	-1	-1	-1	-1	-1	-1	-1	-1	-1	-1	-1	-1	-1	-1	-1	-1	-1	-1	-1	-1	-1	-1	-1	-1	-1	-1	-1	-1	-1	-1	-1	-1	-1	-1	-1	-1	-1	-1
Chr1_25637796	-1	-1	-1	-1	-1	0	-1	-0.5	-1	-1	-1	-1	-1	0	0	0	0	0	0	0	0	0	0	-1	-0.5	-1	-1	-1	-1	-1	-1	-1	-1	-0.5	-0.5	-1	-1	0	-0.5	-0.5	0	0	0	0	0	0	-0.5	-0.5	-0.5
Chr1_25672822	-1	-1	-1	-1	-1	0	-1	-0.5	-1	-1	-1	-1	-1	0	0	0	0	0	0	0	0	0	0	-1	-0.5	-1	-1	-1	-1	-1	-1	-1	-1	-0.5	-0.5	-1	-1	0	-0.5	-0.5	0	0	0	0	0	0	-0.5	-0.5	-0.5
Chr1_25827349	-1	-1	-1	-1	-1	0	-1	-0.5	-1	-1	-1	-1	-1	0	0	0	0	0	0	0	0	0	0	-1	-0.5	-1	-1	-1	-1	-1	-1	-1	-1	-0.5	-0.5	-1	-1	0	-0.5	-0.5	0	0	0	0	0	0	-0.5	-0.5	-0.5
Chr1_25855271	-1	-1	-1	-1	-1	0	-1	-0.5	-1	-1	-1	-1	-1	0	0	0	0	0	0	0	0	0	0	-1	-0.5	-1	-1	-1	-1	-1	-1	-1	-1	-0.5	-0.5	-1	-1	0	-0.5	-0.5	0	0	0	0	0	0	-0.5	-0.5	-0.5
Chr1_25882149	-1	-1	-1	-1	-1	-1	-1	-1	-1	-1	-1	-1	-1	-1	-1	-1	-1	-1	-1	-1	-1	-1	-1	-1	-1	-1	-1	-1	-1	-1	-1	-1	-1	-1	-1	-1	-1	-1	-1	-1	-1	-1	-1	-1	-1	-1	-1	-1	-1
Chr1_25882835	-1	-1	-1	-1	-1	0	-1	-0.5	-1	-1	-1	-1	-1	0	0	0	0	0	0	0	0	0	0	-1	-0.5	-1	-1	-1	-1	-1	-1	-1	-1	-0.5	-0.5	-1	-1	0	-0.5	-0.5	0	0	0	0	0	0	-0.5	-0.5	-0.5
Chr1_25886930	-1	-1	-1	-1	-1	-1	-1	-1	-1	-1	-1	-1	-1	-1	-1	-1	-1	-1	-1	-1	-1	-1	-1	-1	-1	-1	-1	-1	-1	-1	-1	-1	-1	-1	-1	-1	-1	-1	-1	-1	-1	-1	-1	-1	-1	-1	-1	-1	-1
Chr1_26050509	0	0	0	-1	0	0	-1	-1	0	0	0	0	0	0	0	0	0	0	0	0	0	-1	-1	-1	-1	-1	0	0	0	-1	-1	0	-1	0	0	0	0	0	0	0	-1	-1	-1	-1	-1	-1	0	0	0
Chr1_26435652	-1	-1	-1	-1	-1	-1	-1	-1	-1	-1	-1	-1	-1	-1	-1	-1	-1	-1	-1	-1	-1	-1	-1	-1	-1	-1	-1	-1	-1	-1	-1	-1	-1	-1	-1	-1	-1	-1	-1	-1	-1	-1	-1	-1	-1	-1	-1	-1	-1
Chr1_26453173	-1	-1	-1	-1	-1	0	-1	-0.5	-1	-1	-1	-1	-1	0	0	0	0	0	0	0	0	0	0	-1	-0.5	-1	-1	-1	-1	-1	-1	-1	-1	-0.5	-0.5	-1	-1	0	-0.5	-0.5	0	0	0	0	0	0	-0.5	-0.5	-0.5
Chr1_26495060	-1	-1	-1	-1	-1	0	-1	-0.5	-1	-1	-1	-1	-1	0	0	0	0	0	0	0	0	0	0	-1	-0.5	-1	-1	-1	-1	-1	-1	-1	-1	-0.5	-0.5	-1	-1	0	-0.5	-0.5	0	0	0	0	0	0	-0.5	-0.5	-0.5
Chr1_26707208	0	0	0	0	0	1	0	0.5	0	0	0	0	0	1	1	1	1	1	1	1	1	1	1	0	0.5	0	0	0	0	0	0	0	0	0.5	0.5	0	0	1	0.5	0.5	1	1	1	1	1	1	0.5	0.5	0.5
Chr1_26875750	0	0	0	0	0	1	0	0.5	0	0	0	0	0	1	1	1	1	1	1	1	1	1	1	0	0.5	0	0	0	0	0	0	0	0	0.5	0.5	0	0	1	0.5	0.5	1	1	1	1	1	1	0.5	0.5	0.5
Chr1_26950424	0	0	0	0	0	1	0	0.5	0	0	0	0	0	1	1	1	1	1	1	1	1	1	1	0	0.5	0	0	0	0	0	0	0	0	0.5	0.5	0	0	1	0.5	0.5	1	1	1	1	1	1	0.5	0.5	0.5
Chr1_27025531	0	0	0	0	0	1	0	0.5	0	0	0	0	0	1	1	1	1	1	1	1	1	1	1	0	0.5	0	0	0	0	0	0	0	0	0.5	0.5	0	0	1	0.5	0.5	1	1	1	1	1	1	0.5	0.5	0.5
Chr1_27097070	0	0	0	0	0	1	0	0.5	0	0	0	0	0	1	1	1	1	1	1	1	1	1	1	0	0.5	0	0	0	0	0	0	0	0	0.5	0.5	0	0	1	0.5	0.5	1	1	1	1	1	1	0.5	0.5	0.5
Chr1_27098142	0	0	0	0	0	1	0	0.5	0	0	0	0	0	1	1	1	1	1	1	1	1	1	1	0	0.5	0	0	0	0	0	0	0	0	0.5	0.5	0	0	1	0.5	0.5	1	1	1	1	1	1	0.5	0.5	0.5
Chr1_27099567	0	0	0	0	0	1	0	0.5	0	0	0	0	0	1	1	1	1	1	1	1	1	1	1	0	0.5	0	0	0	0	0	0	0	0	0.5	0.5	0	0	1	0.5	0.5	1	1	1	1	1	1	0.5	0.5	0.5
Chr1_27101625	0	0	0	0	0	1	0	0.5	0	0	0	0	0	1	1	1	1	1	1	1	1	1	1	0	0.5	0	0	0	0	0	0	0	0	0.5	0.5	0	0	1	0.5	0.5	1	1	1	1	1	1	0.5	0.5	0.5
Chr1_27122091	-1	-1	-1	-1	-1	-1	-1	-1	-1	-1	-1	-1	-1	-1	-1	-1	-1	-1	-1	-1	-1	-1	-1	-1	-1	-1	-1	-1	-1	-1	-1	-1	-1	-1	-1	-1	-1	-1	-1	-1	-1	-1	-1	-1	-1	-1	-1	-1	-1
Chr1_27145914	-1	-1	-1	-1	-1	0	-1	-0.5	-1	-1	-1	-1	-1	0	-0.5	0	0	0	0	0	0	0	0	-1	-0.5	-1	-1	-1	-1	-1	-1	-1	-1	-0.5	-0.5	-1	-1	0	-0.5	-0.5	0	0	0	0	-0.5	0	-0.5	-0.5	-0.5
Chr1_27172966	-1	-1	-1	-1	-1	-1	-1	-1	-1	-1	-1	-1	-1	-1	-1	-1	-1	-1	-1	-1	-1	-1	-1	-1	-1	-1	-1	-1	-1	-1	-1	-1	-1	-1	-1	-1	-1	-1	-1	-1	-1	-1	-1	-1	-1	-1	-1	-1	-1
Chr1_27421575	-1	-1	-1	-1	-1	0	-1	-0.5	-1	-1	-1	-1	-1	0	0	0	0	0	0	0	0	0	0	-1	-0.5	-1	-1	-1	-1	-1	-1	-1	-1	-0.5	-0.5	-1	-1	0	-0.5	-0.5	0	0	0	0	-0.5	0	-0.5	-0.5	-0.5
Chr1_27552711	-1	-1	-1	-1	-1	0	-1	-0.5	-1	-1	-1	-1	-1	0	0	0	0	0	0	0	0	0	0	-1	-0.5	-1	-1	-1	-1	-1	-1	-1	-1	-0.5	-0.5	-1	-1	0	-0.5	-0.5	0	0	0	0	-0.5	0	-0.5	-0.5	-0.5
Chr1_27555261	-1	-1	-1	-1	-1	-1	-1	-1	-1	-1	-1	-1	-1	-1	-1	-1	-1	-1	-1	-1	-1	-1	-1	-1	-1	-1	-1	-1	-1	-1	-1	-1	-1	-1	-1	-1	-1	-1	-1	-1	-1	-1	-1	-1	-1	-1	-1	-1	-1
Chr1_27628115	-1	-1	-1	-1	-1	-1	-1	-1	-1	-1	-1	-1	-1	-1	-1	-1	-1	-1	-1	-1	-1	-1	-1	-1	-1	-1	-1	-1	-1	-1	-1	-1	-1	-1	-1	-1	-1	-1	-1	-1	-1	-1	-1	-1	-1	-1	-1	-1	-1
Chr1_27641431	-1	-1	-1	-1	-1	0	-1	-0.5	-1	-1	-1	-1	-1	0	0	0	0	0	0	0	0	0	0	-1	-0.5	-1	-1	-1	-1	-1	-1	-1	-1	-0.5	-0.5	-1	-1	0	-0.5	-0.5	0	0	0	0	-0.5	0	-0.5	-0.5	-0.5
Chr1_27804130	-1	-1	-1	-1	-1	-1	-1	-1	-1	-1	-1	-1	-1	-1	-1	-1	-1	-1	-1	-1	-1	-1	-1	-1	-1	-1	-1	-1	-1	-1	-1	-1	-1	-1	-1	-1	-1	-1	-1	-1	-1	-1	-1	-1	-1	-1	-1	-1	-1
Chr1_27882400	0	0	0	0	0	0	0	0	0	0	0	0	0	0	0	0	0	0	0	0	0	0	0	0	0	0	0	0	0	0	0	0	0	0	0	0	0	0	0	0	0	0	0	0	0	0	0	0	0
Chr1_27905670	-1	-1	-1	-1	-1	-1	-1	-1	-1	-1	-1	-1	-1	-1	-1	-1	-1	-1	-1	-1	-1	-1	-1	-1	-1	-1	-1	-1	-1	-1	-1	-1	-1	-1	-1	-1	-1	-1	-1	-1	-1	-1	-1	-1	-1	-1	-1	-1	-1
Chr1_27977959	-1	-1	-1	-1	-1	0	-1	-0.5	-1	-1	-1	-1	-1	0	0	0	0	0	0	0	0	0	0	-1	-0.5	-1	-1	-1	-1	-1	-1	-1	-1	-0.5	-0.5	-1	-1	0	-0.5	-0.5	0	0	0	0	-0.5	0	-0.5	-0.5	-0.5
Chr1_27978131	-1	-1	-1	-1	-1	0	-1	-0.5	-1	-1	-1	-1	-1	0	0	0	0	0	0	0	0	0	0	-1	-0.5	-1	-1	-1	-1	-1	-1	-1	-1	-0.5	-0.5	-1	-1	0	-0.5	-0.5	0	0	0	0	-0.5	0	-0.5	-0.5	-0.5
Chr1_27979486	0	0	0	0	0	0	0	0	0	0	0	0	0	0	0	0	0	0	0	0	0	0	0	0	0	0	0	0	0	0	0	0	0	0	0	0	0	0	0	0	0	0	0	0	0	0	0	0	0
Chr1_28376885	-1	-1	-1	-1	-1	0	-1	-0.5	-1	-1	-1	-1	-1	0	0	0	0	0	0	0	0	0	0	-1	-0.5	-1	-1	-1	-1	-1	-1	-1	-1	-0.5	-0.5	-1	-1	0	-0.5	-0.5	0	0	0	0	-0.5	0	-0.5	-0.5	-0.5
Chr1_28404183	-1	-1	-1	-1	-1	0	-1	-0.5	-1	-1	-1	-1	-1	0	0	0	0	0	0	0	0	0	0	-1	-0.5	-1	-1	-1	-1	-1	-1	-1	-1	-0.5	-0.5	-1	-1	0	-0.5	-0.5	0	0	0	0	-0.5	0	-0.5	-0.5	-0.5
Chr1_28525652	-1	-1	-1	-1	-1	-1	-1	-1	-1	-1	-1	-1	-1	-1	-1	-1	-1	-1	-1	-1	-1	-1	-1	-1	-1	-1	-1	-1	-1	-1	-1	-1	-1	-1	-1	-1	-1	-1	-1	-1	-1	-1	-1	-1	-1	-1	-1	-1	-1
Chr1_28596991	-1	-1	-1	-1	-1	-1	-1	-1	-1	-1	-1	-1	-1	-1	-1	-1	-1	-1	-1	-1	-1	-1	-1	-1	-1	-1	-1	-1	-1	-1	-1	-1	-1	-1	-1	-1	-1	-1	-1	-1	-1	-1	-1	-1	-1	-1	-1	-1	-1
Chr1_28641301	-1	-1	-1	-1	-1	0	-1	-0.5	-1	-1	-1	-1	-1	0	0	0	0	0	0	0	0	0	0	-1	-0.5	-1	-1	-1	-1	-1	-1	-1	-1	-0.5	0	-1	-1	0	-0.5	-0.5	0	0	0	0	-0.5	0	-0.5	-0.5	-0.5
Chr1_28642804	-1	-1	-1	-1	-1	-1	-1	-1	-1	-1	-1	-1	-1	-1	-1	-1	-1	-1	-1	-1	-1	-1	-1	-1	-1	-1	-1	-1	-1	-1	-1	-1	-1	-1	-1	-1	-1	-1	-1	-1	-1	-1	-1	-1	-1	-1	-1	-1	-1
Chr1_28677354	-1	-1	-1	-1	-1	0	-1	-0.5	-1	-1	-1	-1	-1	0	0	0	0	0	0	0	0	0	0	-1	-0.5	-1	-1	-1	-1	-1	-1	-1	-1	-0.5	0	-1	-1	0	-0.5	-0.5	0	0	0	0	-0.5	0	-0.5	-0.5	-0.5
Chr1_28801866	-1	-1	-1	-1	-1	0	-1	-0.5	-1	-1	-1	-1	-1	0	0	0	0	0	0	0	0	0	0	-1	-0.5	-1	-1	-1	-1	-1	-1	-1	-1	-0.5	0	-1	-1	0	-0.5	-0.5	0	0	0	0	-0.5	0	-0.5	-0.5	-0.5
Chr1_28927682	-1	-1	-1	-1	-1	0	-1	0	-1	-1	-1	-1	-1	0	0	0	0	0	0	0	0	0	0	-1	0	-1	-1	-1	-1	-1	-1	-1	-1	0	0	-1	-1	0	0	0	0	0	0	0	0	0	0	0	0
Chr1_28967032	-1	-1	-1	-1	-1	-1	-1	-1	-1	-1	-1	-1	-1	-1	-1	-1	-1	-1	-1	-1	-1	-1	-1	-1	-1	-1	-1	-1	-1	-1	-1	-1	-1	-1	-1	-1	-1	-1	-1	-1	-1	-1	-1	-1	-1	-1	-1	-1	-1
Chr1_29032832	-1	-1	-1	-1	-1	-1	-1	-1	-1	-1	-1	-1	-1	-1	-1	-1	-1	-1	-1	-1	-1	-1	-1	-1	-1	-1	-1	-1	-1	-1	-1	-1	-1	-1	-1	-1	-1	-1	-1	-1	-1	-1	-1	-1	-1	-1	-1	-1	-1
Chr1_29156544	-1	-1	-1	-1	-1	-1	-1	-1	-1	-1	-1	-1	-1	-1	-1	-1	-1	-1	-1	-1	-1	-1	-1	-1	-1	-1	-1	-1	-1	-1	-1	-1	-1	-1	-1	-1	-1	-1	-1	-1	-1	-1	-1	-1	-1	-1	-1	-1	-1
Chr1_29175315	-1	-1	-1	-1	-1	0	-1	-0.5	-1	-1	-1	-1	-1	0	0	0	0	0	0	0	0	0	0	-1	-0.5	-1	-1	-1	-1	-1	-1	-1	-1	-0.5	0	-1	-1	0	-0.5	-0.5	0	0	0	0	-0.5	0	-0.5	-0.5	-0.5
Chr1_29230153	-1	-1	-1	-1	-1	-1	-1	-1	-1	-1	-1	-1	-1	-1	-1	-1	-1	-1	-1	-1	-1	-1	-1	-1	-1	-1	-1	-1	-1	-1	-1	-1	-1	-1	-1	-1	-1	-1	-1	-1	-1	-1	-1	-1	-1	-1	-1	-1	-1
Chr1_29310121	-1	-1	-1	-1	-1	-1	-1	-1	-1	-1	-1	-1	-1	-1	-1	-1	-1	-1	-1	-1	-1	-1	-1	-1	-1	-1	-1	-1	-1	-1	-1	-1	-1	-1	-1	-1	-1	-1	-1	-1	-1	-1	-1	-1	-1	-1	-1	-1	-1
Chr1_29512357	-1	-1	-1	-1	-1	-1	-1	-1	-1	-1	-1	-1	-1	-1	-1	-1	-1	-1	-1	-1	-1	-1	-1	-1	-1	-1	-1	-1	-1	-1	-1	-1	-1	-1	-1	-1	-1	-1	-1	-1	-1	-1	-1	-1	-1	-1	-1	-1	-1
Chr1_29696121	-1	-1	-1	-1	-1	0	-1	-1	-1	-1	-1	-1	-1	0	0	0	0	0	0	0	0	0	-1	-1	-0.5	-1	-1	-1	-1	-1	-1	-1	-1	-0.5	0	-1	-1	0	-0.5	-0.5	0	0	0	0	-1	0	-0.5	-0.5	-0.5
Chr1_29741621	-1	-1	-1	-1	-1	0	-1	-1	-1	-1	-1	-1	-1	0	0	0	0	0	0	0	0	0	-1	-1	-0.5	-1	-1	-1	-1	-1	-1	-1	-1	-0.5	0	-1	-1	0	-0.5	-0.5	0	0	0	0	-1	0	-0.5	-0.5	-0.5
Chr1_29863050	-1	-1	-1	-1	-1	0	-1	-1	-1	-1	-1	-1	-1	0	0	0	0	0	0	0	0	0	-1	-1	-0.5	-1	-1	-1	-1	-1	-1	-1	-1	-0.5	0	-1	-1	0	-0.5	-0.5	0	0	0	0	-1	0	-0.5	-0.5	-0.5
Chr1_29931142	-1	-1	-1	-1	-1	0	-1	-1	-1	-1	-1	-1	-1	0	0	0	0	0	0	0	0	0	-1	-1	-0.5	-1	-1	-1	-1	-1	-1	-1	-1	-0.5	0	-1	-1	0	-0.5	-0.5	0	0	0	0	-1	0	-0.5	-0.5	-0.5
Chr1_30630052	-0.5	-0.5	-0.5	-0.5	-0.5	-0.5	-0.5	-0.5	-0.5	-0.5	-0.5	-0.5	-0.5	-0.5	-0.5	-0.5	-0.5	-0.5	-0.5	-0.5	-0.5	-0.5	-0.5	-0.5	-0.5	-0.5	-0.5	-0.5	-0.5	-0.5	-0.5	-0.5	-0.5	-0.5	-0.5	-0.5	-0.5	-0.5	-0.5	-0.5	-0.5	-0.5	-0.5	-0.5	-0.5	-0.5	-0.5	-0.5	-0.5
Chr1_30696966	-1	-1	-1	-1	-1	0	-1	-1	-1	-1	-1	-1	-1	0	0	0	0	0	0	0	0	0	-1	-1	-0.5	-1	-1	-1	-1	-1	-1	-1	-1	-0.5	0	-1	-1	0	-0.5	-0.5	0	0	0	0	-1	0	-0.5	-0.5	-0.5
Chr1_30758615	-1	-1	-1	-1	-1	0	-1	-1	-1	-1	-1	-1	-1	0	0	0	0	0	0	0	0	0	-1	-1	-0.5	-1	-1	-1	-1	-1	-1	-1	-1	-0.5	0	-1	-1	0	-0.5	-0.5	0	0	0	0	-1	0	-0.5	-0.5	-0.5
Chr1_30805813	-1	-1	-1	-1	-1	0	-1	-1	-1	-1	-1	-1	-1	0	0	0	0	0	0	0	0	0	-1	-1	-0.5	-1	-1	-1	-1	-1	-1	-1	-1	-0.5	0	-1	-1	0	-0.5	-0.5	0	0	0	0	-1	0	-0.5	-0.5	-0.5
Chr1_30852634	-1	-1	-1	-1	-1	0	-1	-1	-1	-1	-1	-1	-1	0	0	0	0	0	0	0	0	0	-1	-1	-0.5	-1	-1	-1	-1	-1	-1	-1	-1	-0.5	0	-1	-1	0	-0.5	-0.5	0	0	0	0	-1	0	-0.5	-0.5	-0.5
Chr1_30906936	-1	-1	-1	-1	-1	0	-1	-1	-1	-1	-1	-1	-1	0	0	0	0	0	0	0	0	0	-1	-1	-0.5	-1	-1	-1	-1	-1	-1	-1	-1	-0.5	0	-1	-1	0	-0.5	-0.5	0	0	0	0	-1	0	-0.5	-0.5	-0.5
Chr1_31046059	0	0	0	0	0	-1	0	0	0	0	0	0	0	-1	-1	-1	-1	-1	-1	-1	-1	-1	0	0	-1	0	0	0	0	0	0	0	0	-1	-1	0	0	-1	-1	-1	-1	-1	-1	-1	0	-1	-1	-1	-1
Chr1_31055708	-1	-1	-1	-1	-1	0	-1	-1	-1	-1	-1	-1	-1	0	0	0	0	0	0	0	0	0	-1	-1	-0.5	-1	-1	-1	-1	-1	-1	-1	-1	-0.5	0	-1	-1	0	-0.5	-0.5	0	0	0	0	-1	0	-0.5	-0.5	-0.5
Chr1_31245177	-1	-1	-1	-1	-1	0	-1	-1	-1	-1	-1	-1	-1	0	0	0	0	0	0	0	0	0	-1	-1	-0.5	-1	-1	-1	-1	-1	-1	-1	-1	-0.5	0	-1	-1	0	-0.5	-0.5	0	0	0	0	-1	0	-0.5	-0.5	-0.5
Chr1_31378717	-1	-1	-1	-1	-1	0	-1	-1	-1	-1	-1	-1	-1	0	0	0	0	0	0	0	0	0	-1	-1	-0.5	-1	-1	-1	-1	-1	-1	-1	-1	-0.5	0	-1	-1	0	-0.5	-0.5	0	0	0	0	-1	0	-0.5	-0.5	-0.5
Chr1_31664523	-1	-1	-1	-1	-1	0	-1	-1	-1	-1	-1	-1	-1	0	0	0	0	0	0	0	0	0	-1	-1	-0.5	-1	-1	-1	-1	-1	-1	-1	-1	-0.5	0	-1	-1	0	-0.5	-0.5	0	0	0	0	-1	0	-0.5	-0.5	-0.5
Chr1_31742362	-1	-1	-1	-1	-1	0	-1	-1	-1	-1	-1	-1	-1	0	0	0	0	0	0	0	0	0	-1	-1	-0.5	-1	-1	-1	-1	-1	-1	-1	-1	-0.5	0	-1	-1	0	-0.5	-0.5	0	0	0	0	-1	0	-0.5	-0.5	-0.5
Chr1_31920610	0	0	0	0	0	1	0	0	0	0	0	0	0	1	1	1	1	1	1	1	1	1	0	0	0.5	0	0	0	0	0	0	0	0	0.5	1	0	0	1	0.5	0.5	1	1	1	1	0	1	0.5	0.5	0.5
Chr1_32011312	0	0	0	0	0	1	0	0	0	0	0	0	0	1	1	1	1	1	1	1	1	1	0	0	0.5	0	0	0	0	0	0	0	0	0.5	1	0	0	1	0.5	0.5	1	1	1	1	0	1	0.5	0.5	0.5
Chr1_32052713	0	0	0	0	0	1	0	0	0	0	0	0	0	1	1	0.5	1	1	1	1	1	1	0	0	0.5	0	0	0	0	0	0	0	0	0.5	1	0	0	1	0.5	0.5	1	1	1	1	0	1	0.5	0.5	0.5
Chr1_32053482	0	0	0	0	0	1	0	0	0	0	0	0	0	1	1	1	1	1	1	1	1	1	0	0	0.5	0	0	0	0	0	0	0	0	0.5	1	0	0	1	0.5	0.5	1	1	1	1	0	1	0.5	0.5	0.5
Chr1_32324575	-1	-1	-1	-1	-1	-1	-1	-1	-1	-1	-1	-1	-1	-1	-1	-1	-1	-1	-1	-1	-1	-1	-1	-1	-1	-1	-1	-1	-1	-1	-1	-1	-1	-1	-1	-1	-1	-1	-1	-1	-1	-1	-1	-1	-1	-1	-1	-1	-1
Chr1_32401139	-1	-1	-1	-1	-1	-1	-1	-1	-1	-1	-1	-1	-1	-1	-1	-1	-1	-1	-1	-1	-1	-1	-1	-1	-1	-1	-1	-1	-1	-1	-1	-1	-1	-1	-1	-1	-1	-1	-1	-1	-1	-1	-1	-1	-1	-1	-1	-1	-1
Chr1_32837626	0	0	0	0	0	1	0	0	0	0	0	0	0	1	1	1	1	1	1	1	1	1	0	0	0.5	0	0	0	0	0	0	0	0	0.5	1	0	0	1	0.5	0.5	1	1	1	1	0	1	0.5	0.5	0.5
Chr1_33353887	0	0	0	0	0	1	0	0	0	0	0	0	0	1	1	1	1	1	1	1	1	1	0	0	0	0	0	0	0	0	0	0	0	0	1	0	0	1	0	0	1	1	1	1	0	1	0	0	0
Chr1_33486711	0	0	0	0	0	1	0	0	0	0	0	0	0	1	1	1	1	1	1	1	1	1	0	0	0.5	0	0	0	0	0	0	0	0	0.5	1	0	0	1	0.5	0.5	1	1	1	1	0	1	0.5	0.5	0.5
Chr1_33824383	0	0	0	0	0	1	0	0	0	0	0	0	0	1	1	1	1	1	1	1	1	1	0	0	0.5	0	0	0	0	0	0	0	0	0.5	1	0	0	1	0.5	0.5	1	1	1	1	0	1	0	0	0
Chr1_33888797	0	0	0	0	0	1	0	0	0	0	0	0	0	1	1	1	1	1	1	1	1	1	0	0	0.5	0	0	0	0	0	0	0	0	0.5	1	0	0	1	0.5	0.5	1	1	1	1	0	1	0	0	0
Chr1_34204887	0	0	0	0	0	1	0	0	0	0	0	0	0	1	1	1	1	1	1	1	1	1	0	0	0.5	0	0	0	0	0	0	0	0	0.5	1	0	0	1	0.5	0.5	1	1	1	1	0	1	0	0	0
Chr1_34386853	0	0	0	0	0	1	0	0	0	0	0	0	0	1	1	1	1	1	1	1	1	1	0	0	0.5	0	0	0	0	0	0	0	0	0.5	1	0	0	1	0.5	0.5	1	1	1	1	0	1	0	0	0
Chr1_34543883	0	0	0	0	0	1	0	0	0	0	0	0	0	1	1	1	1	1	1	1	1	1	0	0	0.5	0	0	0	0	0	0	0	0	0.5	1	0	0	1	0.5	0.5	1	1	1	1	0	1	0	0	0
Chr1_34616051	0	0	0	0	0	1	0	0	0	0	0	0	0	1	1	1	1	1	1	1	1	1	0	0	0.5	0	0	0	0	0	0	0	0	0.5	1	0	0	1	0.5	0.5	1	1	1	1	0	1	0	0	0
Chr1_34822222	0	0	0	0	0	1	0	0	0	0	0	0	0	1	1	1	1	1	1	1	1	1	0	0	0.5	0	0	0	0	0	0	0	0	0.5	1	0	0	1	0.5	0.5	1	1	1	1	0	1	0	0	0
Chr1_34933169	-1	-1	-1	-1	-1	-1	-1	-1	-1	-1	-1	-1	-1	-1	-1	-1	-1	-1	-1	-1	-1	-1	-1	-1	-1	-1	-1	-1	-1	-1	-1	-1	-1	-1	-1	-1	-1	-1	-1	-1	-1	-1	-1	-1	-1	-1	-1	-1	-1
Chr1_35051114	-1	-1	-1	-1	-1	-1	-1	-1	-1	-1	-1	-1	-1	-1	-1	-1	-1	-1	-1	-1	-1	-1	-1	-1	-1	-1	-1	-1	-1	-1	-1	-1	-1	-1	-1	-1	-1	-1	-1	-1	-1	-1	-1	-1	-1	-1	-1	-1	-1
Chr1_35094074	0	0	0	0	0	1	0	0	0	0	0	0	0	1	1	1	1	1	1	1	1	1	0	0	0.5	0	0	0	0	0	0	0	0	0.5	1	0	0	1	0.5	0.5	1	1	1	1	0	1	0	0	0
Chr1_35193905	0	0	0	0	0	1	0	0	0	0	0	0	0	1	1	1	1	1	1	1	1	1	0	0	1	0	0	0	0	0	0	0	0	1	1	0	0	1	1	1	1	1	1	1	0	1	0	0	0
Chr1_35236621	-1	-1	-1	-1	-1	0	-1	-1	-1	-1	-1	-1	-1	0	0	0	0	0	0	0	0	0	-1	-1	-0.5	-1	-1	-1	-1	-1	-1	-1	-1	-0.5	0	-1	-1	0	-0.5	-0.5	0	0	0	0	-1	0	-1	-1	-1
Chr1_35455443	0	0	0	0	0	0	0	0	0	0	0	0	0	0	0	0	0	0	0	0	0	0	0	0	0	0	0	0	0	0	0	0	0	0	0	0	0	0	0	0	0	0	0	0	0	0	0	0	0
Chr1_35456091	0	0	0	0	0	0	0	0	0	0	0	0	0	0	0	0	0	0	0	0	0	0	0	0	0	0	0	0	0	0	0	0	0	0	0	0	0	0	0	0	0	0	0	0	0	0	0	0	0
Chr1_35464101	0	0	0	0	0	0	0	0	0	0	0	0	0	0	0	0	0	0	0	0	0	0	0	0	0	0	0	0	0	0	0	0	0	0	0	0	0	0	0	0	0	0	0	0	0	0	0	0	0
Chr1_35611103	0	0	0	0	0	0	0	0	0	0	0	0	0	0	0	0	0	0	0	0	0	1	0	0	0	0	0	0	0	0	0	0	0	1	1	0	0	0	0	0	0	0	0	0	0	0	0	0	0
Chr1_35886790	0	0	0	0	0	1	0	0	0	0	0	0	0	1	1	1	1	1	1	1	1	1	0	0	0.5	0	0	0	0	0	0	0	0	0	0	0	0	0	0	0	1	1	1	1	0	1	0	0	0
Chr1_35931766	-1	-1	-1	-1	-1	-1	-1	-1	-1	-1	-1	-1	-1	-1	-1	-1	-1	-1	-1	-1	-1	-1	-1	-1	-1	-1	-1	-1	-1	-1	-1	-1	-1	-1	-1	-1	-1	-1	-1	-1	-1	-1	-1	-1	-1	-1	-1	-1	-1
Chr1_35968064	-1	-1	-1	-1	-1	-1	-1	-1	-1	-1	-1	-1	-1	-1	-1	-1	-1	-1	-1	-1	-1	-1	-1	-1	-1	-1	-1	-1	-1	-1	-1	-1	-1	-1	-1	-1	-1	-1	-1	-1	-1	-1	-1	-1	-1	-1	-1	-1	-1
Chr1_35988198	0	0	0	0	0	1	0	0	0	0	0	0	0	1	1	1	1	1	1	1	1	1	0	0	0.5	0	0	0	0	0	0	0	0	0	0	0	0	0	0	0	1	1	1	1	0	1	0	0	0
Chr1_35988962	0	0	0	0	0	1	0	0	0	0	0	0	0	1	1	1	1	1	1	1	1	1	0	0	0.5	0	0	0	0	0	0	0	0	0	0	0	0	0	0	0	1	1	1	1	0	1	0	0	0
Chr1_36158639	-1	-1	-1	-1	-1	0	-1	-1	-1	-1	-1	-1	-1	0	0	0	0	0	0	0	0	0	-1	-1	-0.5	-1	-1	-1	-1	-1	-1	-1	-1	-1	-1	-1	-1	-1	-1	-1	0	0	0	0	-1	0	-1	-1	-1
Chr1_36216181	0	0	0	0	0	1	0	0	0	0	0	0	0	1	1	1	1	1	1	1	1	1	0	0	0.5	0	0	0	0	0	0	0	0	0	0	0	0	0	0	0	1	1	1	1	0	1	0	0	0
Chr1_36406878	-1	-1	-1	-1	-1	0	-1	-1	-1	-1	-1	-1	-1	0	0	0	0	0	0	0	0	0	-1	-1	-0.5	-1	-1	-1	-1	-1	-1	-1	-1	-1	-1	-1	-1	-1	-1	-1	0	0	0	0	-1	0	-1	-1	-1
Chr1_36509795	-1	-1	-1	-1	-1	0	-1	-1	-1	-1	-1	-1	-1	0	0	0	0	0	0	0	0	0	-1	-1	-0.5	-1	-1	-1	-1	-1	-1	-1	-1	-1	-1	-1	-1	-1	-1	-1	0	0	0	0	-1	0	-1	-1	-1
Chr1_36761690	0	0	0	0	0	1	0	0	0	0	0	0	0	1	1	1	1	1	1	1	1	1	0	0	0.5	0	0	0	0	0	0	0	0	0	0	0	0	0	0	0	1	1	1	1	0	1	0	0	0
Chr1_36801622	-1	-1	-1	-1	-1	0	-1	-1	-1	-1	-1	-1	-1	0	0	0	0	0	0	0	0	0	-1	-1	-0.5	-1	-1	-1	-1	-1	-1	-1	-1	-1	-1	-1	-1	-1	-1	-1	0	0	0	0	-1	0	-1	-1	-1
Chr1_36833741	0	0	0	0	0	1	0	0	0	0	0	0	0	1	1	1	1	1	1	1	1	1	0	0	0.5	0	0	0	0	0	0	0	0	0	0	0	0	0	0	0	1	1	1	1	0	1	0	0	0
Chr1_36973334	-1	-1	-1	-1	-1	0	-1	-1	-1	-1	-1	-1	-1	0	0	0	0	0	0	0	0	0	-1	-1	-0.5	-1	-1	-1	-1	-1	-1	-1	-1	-1	-1	-1	-1	-1	-1	-1	0	0	0	0	-1	0	-1	-1	-1
Chr1_37020738	0	0	0	0	0	1	0	0	0	0	0	0	0	1	0.5	0.5	1	1	1	1	1	1	0	0	0.5	0	0	0	0	0	0	0	0	0	0	0	0	0	0	0	1	1	1	1	0	1	0	0	0
Chr1_37152593	0	0	0	0	0	1	0	0	0	0	0	0	0	1	1	1	1	1	1	1	1	0.5	0	0	0.5	0	0	0	0	0	0	0	0	0	0	0	0	0	0	0	1	1	1	1	0	1	0	0	0
Chr1_37202160	-1	-1	-1	-1	-1	0	-1	-1	-1	-1	-1	-1	-1	0	0	0	0	0	0	0	0	-0.5	-1	-1	-0.5	-1	-1	-1	-1	-1	-1	-1	-1	-1	-1	-1	-1	-1	-1	-1	0	0	0	0	-1	0	-1	-1	-1
Chr1_37284439	-1	-1	-1	-1	-1	0	-1	-1	-1	-1	-1	-1	-1	0	0	0	0	0	0	0	0	-0.5	-1	-1	-0.5	-1	-1	-1	-1	-1	-1	-1	-1	-1	-1	-1	-1	-1	-1	-1	0	0	0	0	-1	0	-1	-1	-1
Chr1_37466711	0	0	0	0	0	0	0	0	0	0	0	0	0	0	0	0	0	0	0	0	0	0	0	0	0	0	0	0	0	0	0	0	0	0	0	0	0	0	0	0	0	0	0	0	0	0	0	0	0
Chr1_37477043	0	0	0	0	0	1	0	0	0	0	0	0	0	1	1	1	1	1	1	1	1	0.5	0	0	0.5	0	0	0	0	0	0	0	0	0	0	0	0	0	0	0	1	1	1	1	0	1	0	0	0
Chr1_37482702	0	0	0	0	0	1	0	0	0	0	0	0	0	1	1	1	1	1	1	1	1	0.5	0	0	0.5	0	0	0	0	0	0	0	0	0	0	0	0	0	0	0	1	1	1	1	0	1	0	0	0
Chr1_37542176	0	0	0	0	0	1	0	0	0	0	0	0	0	1	1	1	1	1	1	1	1	0.5	0	0	0.5	0	0	0	0	0	0	0	0	0	0	0	0	0	0	0	1	1	1	1	0	1	0	0	0
Chr1_37588863	-1	-1	-1	-1	-1	-1	-1	-1	-1	-1	-1	-1	-1	-1	-1	-1	-1	-1	-1	-1	-1	-1	-1	-1	-1	-1	-1	-1	-1	-1	-1	-1	-1	-1	-1	-1	-1	-1	-1	-1	-1	-1	-1	-1	-1	-1	-1	-1	-1
Chr1_37699412	-1	-1	-1	-1	-1	-1	-1	-1	-1	-1	-1	0	0	0	0	0	-1	0	0	-1	0	-1	-1	-1	-1	-1	-1	-1	-1	-1	-1	-1	-1	-1	-1	-1	-1	-1	-1	-1	-1	-1	0	-1	-1	-1	-1	-1	-1
Chr1_37712048	0	0	0	0	0	0	0	0	0	0	0	0	0	1	1	1	1	1	1	1	1	0.5	0	0	0.5	0	0	0	0	0	0	0	0	0	0	0	0	0	0	0	1	1	1	1	0	1	0	0	0
Chr1_37717756	-1	-1	-1	-1	-1	-1	-1	-1	-1	-1	-1	-1	-1	0	0	0	0	-0.5	0	0	0	-0.5	-1	-1	-0.5	-1	-1	-1	-1	-1	-1	-1	-1	-1	-1	-1	-1	-1	-1	-1	0	0	0	0	-1	0	-1	-1	-1
Chr1_37776476	-1	-1	-1	-1	-1	-1	-1	-1	-1	-1	-1	-1	-1	0	0	0	0	0	0	0	0	-0.5	-1	-1	-0.5	-1	-1	-1	-1	-1	-1	-1	-1	-1	-1	-1	-1	-1	-1	-1	0	0	0	0	-1	0	-1	-1	-1
Chr1_37842761	-1	-1	-1	-1	-1	-1	-1	-1	-1	-1	-1	-1	-1	0	0	0	0	0	0	0	0	-0.5	-1	-1	-0.5	-1	-1	-1	-1	-1	-1	-1	-1	-1	-1	-1	-1	-1	-1	-1	0	0	0	0	-1	0	-1	-1	-1
Chr1_37842905	0	0	0	0	0	0	0	0	0	0	0	0	0	1	1	1	1	1	1	1	1	0.5	0	0	0.5	0	0	0	0	0	0	0	0	0	0	0	0	0	0	0	1	1	1	1	0	1	0	0	0
Chr1_37872101	0	0	0	0	0	0	0	0	0	0	0	0	0	1	1	1	1	1	1	1	1	0.5	0	0	0.5	0	0	0	0.5	0	0	0	0	0	0	0	0	0	0	0	1	1	1	1	0	1	0	0	0
Chr1_37940870	0	0	0	0	0	0	0	0	0	0	0	0	0	0	0	0	0	0	0	0	0	0	0	0	0	0	0	0	0	0	0	0	0	0	0	0	0	0	0	0	0	0	0	0	0	0	0	0	0
Chr1_38013892	0	0	0	0	0	0	0	0	0	0	0	0	0	0	0	0	0	0	0	0	0	0	0	0	0	0	0	0	0	0	0	0	0	0	0	0	0	0	0	0	0	0	0	0	0	0	0	0	0
Chr1_38053667	-0.5	-0.5	-0.5	-0.5	-0.5	-0.5	-0.5	-0.5	-0.5	-0.5	-0.5	-0.5	-0.5	-0.5	-0.5	-0.5	-0.5	-0.5	-0.5	-0.5	-0.5	-0.5	-0.5	-0.5	-0.5	-0.5	-0.5	-0.5	-0.5	-0.5	-0.5	-0.5	-0.5	-0.5	-0.5	-0.5	-0.5	-0.5	-0.5	-0.5	-0.5	-0.5	-0.5	-0.5	-0.5	-0.5	-0.5	-0.5	-0.5
Chr1_38127028	0	0	0	0	0	0	0	0	0	0	0	0	0	1	1	1	1	1	1	1	1	0.5	0	0	0.5	0	0	0	0	0	0	0	0	0	0	0	0	0	0	0	1	1	1	1	0	1	0	0	0
Chr1_38131735	0	0	0	0	0	0	0	0	0	0	0	0	0	1	1	1	1	1	1	1	1	1	0	0	1	0	0	0	0	0	0	0	0	0	0	0	0	0	0	0	1	1	1	1	0	1	0	0	0
Chr1_38244421	0	0	0	0	0	0	0	0	0	0	0	0	0	1	1	1	1	1	1	1	1	0.5	0	0	0.5	0	0	0	0	0	0	0	0	0	0	0	0	0	0	0	1	1	1	1	0	1	0	0	0
Chr1_38251159	0	0	0	0	0	0	0	0	0	0	0	0	0	0.5	0.5	0.5	0.5	0.5	0.5	0.5	0.5	0.5	0	0	0.5	0	0	0	0	0	0	0	0	0	0	0	0	0	0	0	0.5	1	1	0.5	0	0.5	0	0	0
Chr1_38306027	0	0	0	0	0	0	0	0	0	0	0	0	0	1	1	1	1	1	1	1	1	0.5	0	0	0.5	0	0	0	0	0	0	0	0	0	0	0	0	0	0	0	1	1	1	1	0	1	0	0	0
Chr1_38315375	-1	-1	-1	-1	-1	-1	-1	-1	-1	-1	-1	-1	-1	-1	-1	-1	-1	-1	-1	-1	-1	-1	-1	-1	-1	-1	-1	-1	-1	-1	-1	-1	-1	-1	-1	-1	-1	-1	-1	-1	-1	-1	-1	-1	-1	-1	-1	-1	-1
Chr1_38317438	0	0	0	0	0	0	0	0	0	0	0	0	0	1	1	1	1	1	1	1	1	0.5	0	0	0.5	0	0	0	0	0	0	0	0	0	0	0	0	0	0	0	1	1	1	1	0	1	0	0	0
Chr1_38374778	-1	-1	-1	-1	-1	-1	-1	-1	-1	-1	-1	-1	-1	-1	-1	-1	-1	-1	-1	-1	-1	-1	-1	-1	-1	-1	-1	-1	-1	-1	-1	-1	-1	-1	-1	-1	-1	-1	-1	-1	-1	-1	-1	-1	-1	-1	-1	-1	-1
Chr1_38503547	0	0	0	0	0	0	0	0	0	0	0	0	0	0	0	0	0	0	0	0	0	0	0	0	0	0	0	0	0	0	0	0	0	0	0	0	0	0	0	0	0	0	0	0	0	0	0	0	0
Chr1_38545795	0	0	0	0	0	0	0	0	0	0	0	0	0	1	1	1	1	1	1	1	1	0.5	0	0	0.5	0	0	0	0	0	0	0	0	0	0	0	0	0	0	0	1	1	1	1	0	1	0	0	0
Chr1_38608158	0	0	0	0	0	0	0	0	0	0	0	0	0	1	1	1	1	1	1	1	1	1	0	0	1	0	0	0	0	0	0	0	0	0	0	0	0	0	0	0	1	1	1	1	0	1	0	0	0
Chr1_38608319	0	0	0	0	0	0	0	0	0	0	0	0	0	0	0	0	0	0	0	0	0	0	0	0	0	0	0	0	0	0	0	0	0	0	0	0	0	0	0	0	0	0	0	0	0	0	0	0	0
Chr1_38668593	0	0	0	0	0	0	0	0	0	0	0	0	0	0	0	0	0	0	0	0	0	0	0	0	0	0	0	0	0	0	0	0	0	0	0	0	0	0	0	0	0	0	0	0	0	0	0	0	0
Chr1_38724885	0	0	0	0	0	0	0	0	0	0	0	0	0	1	1	1	1	1	1	1	1	0.5	0	0	0.5	0	0	0	0	0	0	0	0	0	0	0	0	0	0	0	1	1	1	1	0	1	0	0	0
Chr1_38734853	0	0	0	0	0	0	0	0	0	0	0	0	0	0	0	0	0	0	0	0	0	0	0	0	0	0	0	0	0	0	0	0	0	0	0	0	0	0	0	0	0	0	0	0	0	0	0	0	0
Chr1_38793646	-1	-1	-1	-1	-1	-1	-1	-1	-1	-1	-1	-1	-1	0	0	0	0	0	0	0	0	-0.5	-1	-1	-0.5	-1	-1	-1	-1	-1	-1	-1	-1	-1	-1	-1	-1	-1	-1	-1	0	0	0	0	-1	0	-1	-1	-1
Chr1_38849559	0	0	0	0	0	0	0	0	0	0	0	0	0	1	1	1	1	1	1	1	1	0.5	0	0	0.5	0	0	0	0	0	0	0	0	0	0	0	0	0	0	0	1	1	1	1	0	1	0	0	0
Chr1_39101654	-1	-1	-1	-1	-1	-1	-1	-1	-1	-1	-1	-1	-1	0	0	0	0	0	0	0	0	-0.5	-1	-1	-0.5	-1	-1	-1	-1	-1	-1	-1	-1	-1	-1	-1	-1	-1	-1	-1	0	0	0	0	-1	0	-1	-1	-1
Chr1_39248635	0	0	0	0	0	0	0	0	0	0	0	0	0	1	1	1	1	1	1	1	1	0.5	0	0	1	0	0	0	0	0	0	0	0	0	0	0	0	0	0	0	1	1	1	1	0	1	0	0	0
Chr1_39648077	0	0	0	0	0	0	0	0	0	0	0	0	0	1	1	1	1	1	1	1	1	0.5	0	0	1	0.5	0	0	0	0	0	0	0	0	0	0	0	0	0	0	1	1	1	1	0	1	0	0	0
Chr1_39743117	-1	-1	-1	-1	-1	-1	-1	-1	-1	-1	-1	-1	-1	-1	-1	-1	-1	-1	-1	-1	-1	-1	-1	-1	-1	-1	-1	-1	-1	-1	-1	-1	-1	-1	-1	-1	-1	-1	-1	-1	-1	-1	-1	-1	-1	-1	-1	-1	-1
Chr1_39744625	0	0	0	0	0	0	0	0	0	0	0	0	0	0	0	0	0	0	0	0	0	0	0	0	0	0	0	0	0	0	0	0	0	0	0	0	0	0	0	0	0	0	0	0	0	0	0	0	0
Chr1_39756606	0	0	0	0	0	0	0	0	0	0	0	0	0	0	0	0	0	0	0	0	0	0	0	0	0	0	0	0	0	0	0	0	0	0	0	0	0	0	0	0	0	0	0	0	0	0	0	0	0
Chr1_39843836	0	0	0	0	0	0	0	0	0	0	0	0	0	1	1	1	1	1	1	1	1	0.5	0	0	1	0.5	0	0	0	0	0	0	0	0	0	0	0	0	0	0	1	1	1	1	0	1	0	0	0
Chr1_39855313	-1	-1	-1	-1	-1	-1	-1	-1	-1	-1	-1	-1	-1	0	0	0	0	0	0	0	0	-0.5	-1	-1	0	-0.5	-1	-1	-1	-1	-1	-1	-1	-1	-1	-1	-1	-1	-1	-1	0	0	0	0	-1	0	-1	-1	-1
Chr1_39895192	0	0	0	0	0	0	0	0	0	0	0	0	0	1	1	1	1	1	1	1	1	0.5	0	0	1	0.5	0	0	0	0	0	0	0	0	0	0	0	0	0	0	1	1	1	1	0	1	0	0	0
Chr1_39922290	-1	-1	-1	-1	-1	-1	-1	-1	-1	-1	-1	-1	-1	0	0	0	0	0	0	0	0	-0.5	-1	-1	0	-0.5	-1	-1	-1	-1	-1	-1	-1	-1	-1	-1	-1	-1	-1	-1	0	0	0	0	-1	0	-1	-1	-1
Chr1_39932317	0	0	0	0	0	0	0	0	0	0	0	0	0	0	0	0	0	0	0	0	0	0	0	0	0	0	0	0	0	0	0	0	0	0	0	0	0	0	0	0	0	0	0	0	0	0	0	0	0
Chr1_40060777	0	0	0	0	0	0	0	0	0	0	0	0	0	0	0	0	0	0	0	0	0	0	0	0	0	0	0	0	0	0	0	0	0	0	0	0	0	0	0	0	0	0	0	0	0	0	0	0	0
Chr1_40224985	0	0	0	0	0	0	0	0	0	0	0	0	0	0	0	0	0	0	0	0	0	0	0	0	0	0	0	0	0	0	0	0	0	0	0	0	0	0	0	0	0	0	0	0	0	0	0	0	0
Chr1_40353522	-1	-1	-1	-1	-1	-1	-1	-1	-1	-1	-1	-1	-1	0	0	0	0	0	0	0	0	-0.5	-1	-1	0	-0.5	-1	-1	-1	-1	-1	-1	-1	-1	-1	-1	-1	-1	-1	-1	0	0	0	0	-1	0	-1	-1	-1
Chr1_40354645	-1	-1	-1	-1	-1	-1	-1	-1	-1	-1	-1	-1	-1	0	0	0	0	0	0	0	0	-0.5	-1	-1	0	-0.5	-1	-1	-1	-1	-1	-1	-1	-1	-1	-1	-1	-1	-1	-1	0	0	0	0	-1	0	-1	-1	-1
Chr1_40356702	-1	-1	-1	-1	-1	-1	-1	-1	-1	-1	-1	-1	-1	0	0	0	0	0	0	0	0	-0.5	-1	-1	0	-0.5	-1	-1	-1	-1	-1	-1	-1	-1	-1	-1	-1	-1	-1	-1	0	0	0	0	-1	0	-1	-1	-1
Chr1_40420899	-1	-1	-1	-1	-1	-1	-1	-1	-1	-1	-1	-1	-1	0	0	0	0	0	0	0	0	-0.5	-1	-1	0	-0.5	-1	-1	-1	-1	-1	-1	-1	-1	-1	-1	-1	-1	-1	-1	0	0	0	0	-1	0	-1	-1	-1
Chr1_40424945	0	0	0	0	0	0	0	0	0	0	0	0	0	0	0	0	0	0	0	0	0	0	0	0	0	0	0	0	0	0	0	0	0	0	0	0	0	0	0	0	0	0	0	0	0	0	0	0	0
Chr1_40729348	0	0	0	0	0	0	0	0	0	0	0	0	0	0	0	0	0	0	0	0	0	0	0	0	0	0	0	0	0	0	0	0	0	0	0	0	0	0	0	0	0	0	0	0	0	0	0	0	0
Chr1_40807815	-1	-1	-1	-1	-1	-1	-1	-1	-1	-1	-1	-1	-1	0	0	0	0	0	0	0	0	-0.5	-1	-1	0	-0.5	-1	-1	-1	-1	-1	-1	-1	-1	-1	-1	-1	-1	-1	-1	0	0	0	0	-1	0	-1	-1	-1
Chr1_41103038	0	0	0	0	0	0	0	0	0	0	0	0	0	0	0	0	0	0	0	0	0	0	0	0	0	0	0	0	0	0	0	0	0	0	0	0	0	0	0	0	0	0	0	0	0	0	0	0	0
Chr1_41182244	0	0	0	0	0	0	0	0	0	0	0	0	0	0	0	0	0	0	0	0	0	0	0	0	0	0	0	0	0	0	0	0	0	0	0	0	0	0	0	0	0	0	0	0	0	0	0	0	0
Chr1_41237489	-1	-1	-1	-1	-1	-1	-1	-1	-1	-1	-1	-1	-1	0	0	0	0	0	0	0	0	-0.5	-1	-1	0	-0.5	-1	-1	-1	-1	-1	-1	-1	-1	-1	-1	-1	-1	-1	-1	0	0	0	0	-1	0	-1	-1	-1
Chr1_41239585	-1	-1	-1	-1	-1	-1	-1	-1	-1	-1	-1	-1	-1	-1	-1	-1	-1	-1	-1	-1	-1	-1	-1	-1	-1	-1	-1	-1	-1	-1	-1	-1	-1	-1	-1	-1	-1	-1	-1	-1	-1	-1	-1	-1	-1	-1	-1	-1	-1
Chr1_41277586	-1	-1	-1	-1	-1	-1	-1	-1	-1	-1	-1	-1	-1	0	0	0	0	0	0	0	0	-0.5	-1	-1	0	-0.5	-1	-1	-1	-1	-1	-1	-1	-1	-1	-1	-1	-1	-1	-1	0	0	0	0	-1	0	-1	-1	-1
Chr1_41278070	0	0	0	0	0	0	0	0	0	0	0	0	0	0	0	0	0	0	0	0	0	0	0	0	0	0	0	0	0	0	0	0	0	0	0	0	0	0	0	0	0	0	0	0	0	0	0	0	0
Chr1_41430579	-1	-1	-1	-1	-1	-1	-1	-1	-1	-1	-1	-1	-1	0	0	0	0	0	0	0	0	-0.5	-1	-1	0	-0.5	-1	-1	-1	-1	-1	-1	-1	-1	-1	-1	-1	-1	-1	-1	0	0	0	0	-1	0	-1	-1	-1
Chr1_41481126	-0.5	-0.5	-0.5	-0.5	-0.5	-0.5	-0.5	-0.5	-0.5	-0.5	-0.5	-0.5	-0.5	-0.5	-0.5	-0.5	-0.5	0.5	-0.5	-0.5	0	-0.5	-0.5	-0.5	-0.5	-0.5	-0.5	-0.5	-0.5	-0.5	-0.5	-0.5	-0.5	-0.5	-0.5	-0.5	-0.5	-0.5	-0.5	-0.5	0.5	0.5	0.5	0.5	-0.5	0.5	-0.5	-0.5	-0.5
Chr1_41840519	-1	-1	-1	-1	-1	-1	-1	-1	-1	-1	-1	-1	-1	0	0	0	0	0	0	0	0	-0.5	-1	-1	0	-0.5	-1	-1	-1	-1	-1	-1	-1	-1	-1	-1	-1	-1	-1	-1	0	0	0	0	-1	0	-1	-1	-1
Chr1_41851218	-1	-1	-1	-1	-1	-1	-1	-1	-1	-1	-1	-1	-1	0	0	0	0	0	0	0	0	-0.5	-1	-1	0	-0.5	-1	-1	-1	-1	-1	-1	-1	-1	-1	-1	-1	-1	-1	-1	0	0	0	0	-1	0	-1	-1	-1
Chr1_41963132	-1	-1	-1	-1	-1	-1	-1	-1	-1	-1	-1	-1	-1	0	0	0	0	0	0	0	0	-0.5	-1	-1	0	-0.5	-1	-1	-1	-1	-1	-1	-1	-1	-1	-1	-1	-1	-1	-1	0	0	0	0	-1	0	-1	-1	-1
Chr1_42019536	0	0	0	0	0	0	0	0	0	0	0	0	0	0	0	0	0	0	0	0	0	0	0	0	0	0	0	0	0	0	0	0	0	0	0	0	0	0	0	0	0	0	0	0	0	0	0	0	0
Chr1_42125586	-1	-1	-1	-1	-1	-1	-1	-1	-1	-1	-1	-1	-1	0	0	0	0	0	0	0	0	-0.5	-1	-1	0	-0.5	-1	-1	-1	-1	-1	-1	-1	-1	-1	-1	-1	-1	-1	-1	0	0	0	0	-1	0	-1	-1	-1
Chr1_42478651	0	0	0	0	0	0	0	0	0	0	0	0	0	0	0	0	0	0	0	0	0	0	0	0	0	0	0	0	0	0	0	0	0	0	0	0	0	0	0	0	0	0	0	0	0	0	0	0	0
Chr1_42488291	0	0	0	0	0	0	0	0	0	0	0	0	0	0	0	0	0	0	0	0	0	0	0	0	0	0	0	0	0	0	0	0	0	0	0	0	0	0	0	0	0	0	0	0	0	0	0	0	0
Chr1_42838179	0	0	0	0	0	0	0	0	0	0	0	0	0	0	0	0	0	0	0	0	0	0	0	0	0	0	0	0	0	0	0	0	0	0	0	0	0	0	0	0	0	0	0	0	0	0	0	0	0
Chr1_42845732	0	0	0	0	0	0	0	0	0	0	0	0	0	0	0	0	0	0	0	0	0	0	0	0	0	0	0	0	0	0	0	0	0	0	0	0	0	0	0	0	0	0	0	0	0	0	0	0	0
Chr1_42848392	0	0	0	0	0	0	0	0	0	0	0	0	0	1	1	1	1	1	1	1	1	0.5	0	0	1	0.5	0	0	0	0	0	0	0	0	0	0	0	0	0	0	1	1	1	1	0	1	0	0	0
Chr1_42851889	-1	-1	-1	-1	-1	-1	-1	-1	-1	-1	-1	-1	-1	0	0	0	0	0	0	0	0	0	-1	-1	0	0	-1	-1	-1	-1	-1	-1	-1	-1	-1	-1	-1	-1	-1	-1	0	0	0	0	-1	0	-1	-1	-1
Chr1_42870375	0	0	0	0	0	0	0	0	0	0	0	0	0	0	0	0	0	0	0	0	0	0	0	0	0	0	0	0	0	0	0	0	0	0	0	0	0	0	0	0	0	0	0	0	0	0	0	0	0
Chr1_43062838	-1	-1	-1	-1	-1	-1	-1	-1	-1	-1	-1	-1	-1	0	0	0	0	0	0	0	0	-0.5	-1	-1	0	-0.5	-1	-1	-1	-1	-1	-1	-1	-1	-1	-1	-1	-1	-1	-1	0	0	0	0	-1	0	-1	-1	-1
Chr1_43150224	0	0	0	0	0	0	0	0	0	0	0	0	0	0	0	0	0	0	0	0	0	0	0	0	0	0	0	0	0	0	0	0	0	0	0	0	0	0	0	0	0	0	0	0	0	0	0	0	0
Chr1_43355047	0	0	0	0	0	0	0	0	0	0	0	0	0	0	0	0	0	0	0	0	0	0	0	0	0	0	0	0	0	0	0	0	0	0	0	0	0	0	0	0	0	0	0	0	0	0	0	0	0
Chr1_43679371	0	0	0	0	0	0	0	0	0	0	0	0	0	1	1	1	1	1	1	1	1	0.5	0	0	1	0.5	0	0	0	0	0	0	0	0	0	0	0	0	0	0	1	1	1	1	0	1	0	0	0
Chr1_43680344	-1	-1	-1	-1	-1	-1	-1	-1	-1	-1	-1	-1	-1	0	0	0	0	0	0	0	0	0	-1	-1	0	0	-1	-1	-1	-1	-1	-1	-1	-1	-1	-1	-1	-1	-1	-1	0	0	0	0	-1	0	-1	-1	-1
Chr1_43763684	-1	-1	-1	-1	-1	-1	-1	-1	-1	-1	-1	-1	-1	0	0	0	0	0	0	0	0	-0.5	-1	-1	0	-0.5	-1	-1	-1	-1	-1	-1	-1	-1	-1	-1	-1	-1	-1	-1	0	0	0	0	-1	0	-1	-1	-1
Chr1_43935465	0	0	0	0	0	0	0	0	0	0	0	0	0	1	1	1	1	1	1	1	1	0.5	0	0	1	0.5	0	0	0	0	0	0	0	0	0	0	0	0	0	0	1	1	1	1	0	1	0	0	0
Chr1_43982244	0	0	0	0	0	0	0	0	0	0	0	0	0	0	0	0	0	0	0	0	0	0	0	0	0	0	0	0	0	0	0	0	0	0	0	0	0	0	0	0	0	0	0	0	0	0	0	0	0
Chr1_44028305	0	0	0	0	0	0	0	0	0	0	0	0	0	0	0	0	0	0	0	0	0	0	0	0	0	0	0	0	0	0	0	0	0	0	0	0	0	0	0	0	0	0	0	0	0	0	0	0	0
Chr1_44137522	0	0	0	0	0	0	0	0	0	0	0	0	0	0	0	0	0	0	0	0	0	0	0	0	0	0	0	0	0	0	0	0	0	0	0	0	0	0	0	0	0	0	0	0	0	0	0	0	0
Chr1_44171906	0	0	0	0	0	0	0	0	0	0	0	0	0	0	0	0	0	0	0	0	0	0	0	0	0	0	0	0	0	0	0	0	0	0	0	0	0	0	0	0	0	0	0	0	0	0	0	0	0
Chr1_44331816	0	0	0	0	0	0	0	0	0	0	0	0	0	0	0	0	0	0	0	0	0	0	0	0	0	0	0	0	0	0	0	0	0	0	0	0	0	0	0	0	0	0	0	0	0	0	0	0	0
Chr1_44387444	-1	-1	-1	-1	-1	-1	-1	-1	-1	-1	-1	-1	-1	0	0	0	0	0	0	0	0	-0.5	-1	-1	0	-0.5	-1	-1	-1	-1	-1	-1	-1	-1	-1	-1	-1	-1	-1	-1	0	0	0	0	-1	0	-1	-1	-1
Chr1_44436330	-1	-1	-1	-1	-1	-1	-1	-1	-1	-1	-1	-1	-1	0	-0.5	0	0	0	0	0	0	-0.5	-1	-1	0	-0.5	-1	-1	-1	-1	-1	-1	-1	-1	-1	-1	-1	-1	-1	-1	0	0	0	0	-1	0	-1	-1	-1
Chr1_44535266	-1	-1	-1	-1	-1	-1	-1	-1	-1	-1	-1	-1	-1	0	0	0	0	0	0	0	0	-0.5	-1	-1	0	-0.5	-1	-1	-1	-1	-1	-1	-1	-1	-1	-1	-1	-1	-1	-1	0	0	0	0	-1	0	-1	-1	-1
Chr1_44546032	-1	-1	-1	-1	-1	-1	-1	-1	-1	-1	-1	-1	-1	0	0	0	0	0	0	0	0	-0.5	-1	-1	0	-0.5	-1	-1	-1	-1	-1	-1	-1	-1	-1	-1	-1	-0.5	-1	-1	0	0	0	0	-1	0	-1	-1	-1
Chr1_44736214	-1	-1	-1	-1	-1	-1	-1	-1	-1	-1	-1	-1	-1	0	0	0	0	0	0	0	0	-0.5	-1	-1	0	-0.5	-1	-1	-1	-1	-1	-1	-1	-1	-1	-1	-1	-1	-1	-1	0	0	0	0	-1	0	-1	-1	-1
Chr1_44841439	0	0	0	0	0	0	0	0	0	0	0	0	0	1	1	1	1	1	1	1	1	0.5	0	0	1	0.5	0	0	0	0	0	0	0	0	0	0	0	0	0	0	1	1	1	1	0	1	0	0	0
Chr1_44935054	-1	-1	-1	-1	-1	-1	-1	-1	-1	-1	-1	-1	-1	0	0	0	0	0	0	0	0	-0.5	-1	-1	0	-0.5	-1	-1	-1	-1	-1	-1	-1	-1	-1	-1	-1	-1	-1	-1	0	0	0	0	-1	0	-1	-1	-1
Chr1_44994726	-1	-1	-1	-1	-1	-1	-1	-1	-1	-1	-1	-1	-1	0	0	0	0	0	0	0	0	-0.5	-1	-1	0	-0.5	-1	-1	-1	-1	-1	-1	-1	-1	-1	-1	-1	-1	-1	-1	0	0	0	0	-1	0	-1	-1	-1
Chr1_45004949	-1	-1	-1	-1	-1	-1	-1	-1	-1	-1	-1	-1	-1	0	0	0	0	0	0	0	0	-0.5	-1	-1	0	-0.5	-1	-1	-1	-1	-1	-1	-1	-1	-1	-1	-1	-1	-1	-1	0	0	0	0	-1	0	-1	-1	-1
Chr1_45060088	-1	-1	-1	-1	-1	-1	-1	-1	-1	-1	-1	-1	-1	0	0	0	0	0	0	0	0	-0.5	-1	-1	0	-0.5	-1	-1	-1	-1	-1	-1	-1	-1	-1	-1	-1	-1	-1	-1	0	0	0	0	-1	0	-1	-1	-1
Chr1_45337559	-1	-1	-1	-1	-1	-1	-1	-1	-1	-1	-1	-1	-1	0	0	0	0	0	0	0	0	-0.5	-1	-1	0	-0.5	-1	-1	-1	-1	-1	-1	-1	-1	-1	-1	-1	-1	-1	-1	0	0	0	0	-1	0	-1	-1	-1
Chr1_45402501	0	0	0	0	0	0	0	0	0	0	0	0	0	1	1	1	1	1	1	1	1	0.5	0	0	1	0.5	0	0	0	0	0	0	0	0	0	0	0	0	0	0	1	1	1	1	0	1	0	0	0
Chr1_45437959	0	0	0	0	0	0	0	0	0	0	0	0	0	1	1	1	1	1	1	1	1	0.5	0	0	1	0.5	0	0	0	0	0	0	0	0	0	0	0	0	0	0	1	1	1	1	0	1	0	0	0
Chr1_45467978	0	0	0	0	0	0	0	0	0	0	0	0	0	1	1	1	1	1	1	1	1	0.5	0	0	1	0.5	0	0	0	0	0	0	0	0	0	0	0	0	0	0	1	1	1	1	0	1	0	0	0
Chr1_45512995	0	0	0	0	0	0	0	0	1	0.5	0.5	0	1	1	1	1	1	1	1	1	1	0.5	0	0	1	0.5	0	0	0	0	0	0	0	0	0	0	0	0	0	0	1	1	1	1	0	1	0	0	0
Chr1_45514164	0	0	0	0	0	0	0	0	1	0.5	0.5	0	1	1	1	1	1	1	1	1	1	0.5	0	0	1	0.5	0	0	0	0	0	0	0	0	0	0	0	0	0	0	1	1	1	1	0	1	0	0	0
Chr1_45514379	0	0	0	0	0	0	0	0	1	0.5	0.5	0	1	1	1	1	1	1	1	1	1	0.5	0	0	1	0.5	0	0	0	0	0	0	0	0	0	0	0	0	0	0	1	1	1	1	0	1	0	0	0
Chr1_45514467	0	0	0	0	0	0	0	0	1	0.5	0.5	0	1	1	1	1	1	1	1	1	1	0.5	0	0	1	0.5	0	0	0	0	0	0	0	0	0	0	0	0	0	0	1	1	1	1	0	1	0	0	0
Chr1_45660767	0	0	0	0	0	0	0	0	1	0.5	0.5	0	1	1	1	1	1	1	1	1	1	0.5	0	0	1	0.5	0	0	0	0	0	0	0	0	0	0	0	0	0	0	1	1	1	1	0	1	0	0	0
Chr1_45669246	0	0	0	0	0	0	0	0	0	0	0	0	0	1	1	1	1	1	1	1	1	0.5	0	0	1	0.5	0	0	0	0	0	0	0	0	0	0	0	0	0	0	1	1	1	1	0	1	0	0	0
Chr1_45773263	0	0	0	0	0	0	0	0	1	0.5	0.5	0	1	1	1	1	1	1	1	1	1	0.5	0	0	1	0.5	0	0	0	0	0	0	0	0	0	0	0	0	0	0	1	1	1	1	0	1	0	0	0
Chr1_45780048	0	0	0	0	0	0	0	0	1	0.5	0.5	0	1	1	1	1	1	1	1	1	1	0.5	0	0	1	0.5	0	0	0	0	0	0	0	0	0	0	0	0	0	0	1	1	1	1	0	1	0	0	0
Chr1_45894410	0	0	0	0	0	0	0	0	1	0.5	0.5	0	1	1	1	1	1	1	1	1	1	0.5	0	0	1	0.5	0	0	0	0	0	0	0	0	0	0	0	0	0	0	1	1	1	1	0	1	0	0	0
Chr1_45930966	0	0	0	0	0	0	0	0	1	0.5	0.5	0	1	1	1	1	1	1	1	1	1	0.5	0	0	1	0.5	0	0	0	0	0	0	0	0	0	0	0	0	0	0	1	1	1	1	0	1	0	0	0
Chr1_46406919	-1	-1	-1	-1	-1	-1	-1	-1	-1	-1	-1	-1	-1	-1	-1	-1	-1	-1	-1	-1	-1	-1	-1	-1	-1	-1	-1	-1	-1	-1	-1	-1	-1	-1	-1	-1	-1	-1	-1	-1	-1	-1	-1	-1	-1	-1	-1	-1	-1
Chr1_46408526	0	0	0	0	0	0	0	0	1	0.5	0.5	0	1	1	1	1	1	1	1	1	1	0.5	0	0	1	0.5	0	0	0	0	0	0	0	0	0	0	0	0	0	0	1	1	1	1	0	1	0	0	0
Chr1_46458470	-1	-1	-1	-1	-1	-1	-1	-1	0	-0.5	-0.5	-1	0	0	0	0	0	0	0	0	0	-0.5	-1	-1	0	-0.5	-1	-1	-1	-1	-1	-1	-1	-1	-1	-1	-1	-1	-1	-1	0	0	0	0	-1	0	-1	-1	-1
Chr1_46496508	-1	-1	-1	-1	-1	-1	-1	-1	0	-0.5	-0.5	-1	0	0	0	0	0	0	0	0	0	-0.5	-1	-1	0	-0.5	-1	-1	-1	-1	-1	-1	-1	-1	-1	-1	-1	-1	-1	-1	0	0	0	0	-1	0	-1	-1	-1
Chr1_46622962	0	0	0	0	0	0	0	0	1	0.5	0.5	0	1	1	1	1	1	1	1	1	1	0.5	0	0	1	0.5	0	0	0	0	0	0	0	0	0	0	0	0	0	0	1	1	1	1	0	1	0	0	0
Chr1_46624361	-1	-1	-1	-1	-1	-1	-1	-1	-1	-1	-1	-1	-1	-1	-1	-1	-1	-1	-1	-1	-1	-1	-1	-1	-1	-1	-1	-1	-1	-1	-1	-1	-1	-1	-1	-1	-1	-1	-1	-1	-1	-1	-1	-1	-1	-1	-1	-1	-1
Chr1_46675589	0	0	0	0	0	0	0	0	1	0.5	0.5	0	1	1	1	1	1	1	1	1	1	0.5	0	0	1	0.5	0	0	0	0	0	0	0	0	0	0	0	0	0	0	1	1	1	1	0	1	0	0	0
Chr1_46812383	-1	-1	-1	-1	-1	-1	-1	-1	0	-0.5	-0.5	-1	0	0	0	0	0	0	0	0	0	-0.5	-1	-1	0	-0.5	-1	-1	-1	-1	-1	-1	-1	-1	-1	-1	-1	-1	-1	-1	0	0	0	0	-1	0	-1	-1	-1
Chr1_46861141	0	0	0	0	0	0	0	0	1	0.5	0.5	0	1	1	1	1	1	1	1	1	1	0.5	0	0	1	0.5	0	0	0	0	0	0	0	0	0	0	0	0	0	0	1	1	1	1	0	1	0	0	0
Chr1_47129544	0	0	0	0	0	0	0	0	1	0.5	0.5	0	1	1	1	1	1	1	1	1	1	0.5	0	0	1	0.5	0	0	0	0	0	0	0	0	0	0	0	0	0	0	1	1	1	1	0	1	0	0	0
Chr1_47133040	0	0	0	0	0	0	0	0	1	0.5	0.5	0	1	1	1	1	1	1	1	1	1	0.5	0	0	1	0.5	0	0	0	0	0	0	0	0	0	0	0	0	0	0	1	1	1	1	0	1	0	0	0
Chr1_47266552	0	0	0	0	0	0	0	0	1	0.5	0.5	0	1	1	1	1	1	1	1	1	1	0.5	0	0	1	0.5	0	0	0	0	0	0	0	0	0	0	0	0	0	0	1	1	1	1	0	1	0	0	0
Chr1_47291321	0	0	0	0	0	0	0	0	1	0.5	0.5	0	1	1	1	1	1	1	1	1	1	0.5	0	0	1	0.5	0	0	0	0	0	0	0	0	0	0	0	0	0	0	1	1	1	1	0	1	0	0	0
Chr1_47301903	-1	-1	-1	-1	-1	-1	-1	-1	0	-0.5	-0.5	-1	0	0	0	0	0	0	0	0	0	-0.5	-1	-1	0	-0.5	-1	-1	-1	-1	-1	-1	-1	-1	-1	-1	-1	-1	-1	-1	0	0	0	0	-1	0	-1	-1	-1
Chr1_47303406	0	0	0	0	0	0	0	0	1	0.5	0.5	0	1	1	1	1	1	1	1	1	1	0.5	0	0	1	0.5	0	0	0	0	0	0	0	0	0	0	0	0	0	0	1	1	1	1	0	1	0	0	0
Chr1_47310009	-1	-1	-1	-1	-1	-1	-1	-1	0	-0.5	-0.5	-1	0	0	0	0	0	0	0	0	0	-0.5	-1	-1	0	-0.5	-1	-1	-1	-1	-1	-1	-1	-1	-1	-1	-1	-1	-1	-1	0	0	0	0	-1	0	-1	-1	-1
Chr1_47310146	0	0	0	0	0	0	0	0	1	0.5	0.5	0	1	1	1	1	1	1	1	1	1	0.5	0	0	1	0.5	0	0	0	0	0	0	0	0	0	0	0	0	0	0	1	1	1	1	0	1	0	0	0
Chr1_47310191	0	0	0	0	0	0	0	0	1	0.5	0.5	0	1	1	1	1	1	1	1	1	1	0.5	0	0	1	0.5	0	0	0	0	0	0	0	0	0	0	0	0	0	0	1	1	1	1	0	1	0	0	0
Chr1_47310421	0	0	0	0	0	0	0	0	1	0.5	0.5	0	1	1	1	1	1	1	1	1	1	0.5	0	0	1	0.5	0	0	0	0	0	0	0	0	0	0	0	0	0	0	1	1	1	1	0	1	0	0	0
Chr1_47311137	0	0	0	0	0	0	0	0	1	0.5	0.5	0	1	1	1	1	1	1	1	1	1	0.5	0	0	1	0.5	0	0	0	0	0	0	0	0	0	0	0	0	0	0	1	1	1	1	0	1	0	0	0
Chr1_47315749	0	0	0	0	0	0	0	0	1	0.5	0.5	0	1	1	1	1	1	1	1	1	1	0.5	0	0	1	0.5	0	0	0	0	0	0	0	0	0	0	0	0	0	0	1	1	1	1	0	1	0	0	0
Chr1_47316032	0	0	0	0	0	0	0	0	1	0.5	0.5	0	1	1	1	1	1	1	1	1	1	0.5	0	0	1	0.5	0	0	0	0	0	0	0	0	0	0	0	0	0	0	1	1	1	1	0	1	0	0	0
Chr1_47316410	0	0	0	0	0	0	0	0	1	0.5	0.5	0	1	1	1	1	1	1	1	1	1	0.5	0	0	1	0.5	0	0	0	0	0	0	0	0	0	0	0	0	0	0	1	1	1	1	0	1	0	0	0
Chr1_47316449	0	0	0	0	0	0	0	0	1	0.5	0.5	0	1	1	1	1	1	1	1	1	1	0.5	0	0	1	0.5	0	0	0.5	0	0	0	0	0	0	0	0	0	0	0	1	1	1	1	0	1	0	0	0
Chr1_47316856	-1	-1	-1	-1	-1	-1	-1	-1	0	-0.5	-0.5	-1	0	0	0	0	0	0	0	0	0	-0.5	-1	-1	0	-0.5	-1	-1	-1	-1	-1	-1	-1	-1	-1	-1	-1	-1	-1	-1	0	0	0	0	-1	0	-1	-1	-1
Chr1_47316943	0	0	0	0	0	0	0	0	1	0.5	0.5	0	1	1	1	1	1	1	1	1	1	0.5	0	0	1	0.5	0	0	0	0	0	0	0	0	0	0	0	0	0	0	1	1	1	1	0	1	0	0	0
Chr1_47319006	0	0	0	0	0	0	0	0	1	0.5	0.5	0	1	1	1	1	1	1	1	1	1	0.5	0	0	1	0.5	0	0	0	0	0	0	0	0	0	0	0	0	0	0	1	1	1	1	0	1	0	0	0
Chr1_47319147	-1	-1	-1	-1	-1	-1	-1	-1	0	-0.5	-0.5	-1	0	0	0	0	0	0	0	0	0	-0.5	-1	-1	0	-0.5	-1	-1	-1	-1	-1	-1	-1	-1	-1	-1	-1	-1	-1	-1	0	0	0	0	-1	0	-1	-1	-1
Chr1_47319847	0	0	0	0	0	0	0	0	1	0.5	0.5	0	1	1	1	1	1	1	1	1	1	0.5	0	0	1	0.5	0	0	0	0	0	0	0	0	0	0	0	0	0	0	1	1	1	1	0	1	0	0	0
Chr1_47319907	0	0	0	0	0	0	0	0	1	0.5	0.5	0	1	1	1	1	1	1	1	1	1	0.5	0	0	1	0.5	0	0	0	0	0	0	0	0	0	0	0	0	0	0	1	1	1	1	0	1	0	0	0
Chr1_47320264	-1	-1	-1	-1	-1	-1	-1	-1	-1	-1	-1	-1	-1	-1	-1	-1	-1	-1	-1	-1	-1	-1	-1	-1	-1	-1	-1	-1	-1	-1	-1	-1	-1	-1	-1	-1	-1	-1	-1	-1	-1	-1	-1	-1	-1	-1	-1	-1	-1
Chr1_47320312	-1	-1	-1	-1	-1	-1	-1	-1	0	-0.5	-0.5	-1	0	0	0	0	0	0	0	0	0	-0.5	-1	-1	0	-0.5	-1	-1	-1	-1	-1	-1	-1	-1	-1	-1	-1	-1	-1	-1	0	0	0	0	-1	0	-1	-1	-1
Chr1_47320675	-1	-1	-1	-1	-1	-1	-1	-1	0	-0.5	-0.5	-1	0	0	0	0	0	0	0	0	0	-0.5	-1	-1	0	-0.5	-1	-1	-1	-1	-1	-1	-1	-1	-1	-1	-1	-1	-1	-1	0	0	0	0	-1	0	-1	-1	-1
Chr1_47320768	0	0	0	0	0	0	0	0	0	0	0	0	0	0	0	0	0	0	0	0	0	0	0	0	0	0	0	0	0	0	0	0	0	0	0	0	0	0	0	0	0	0	0	0	0	0	0	0	0
Chr1_47320839	-1	-1	-1	-1	-1	-1	-1	-1	0	-0.5	-0.5	-1	0	0	0	0	0	0	0	0	0	-0.5	-1	-1	0	-0.5	-1	-1	-1	-1	-1	-1	-1	-1	-1	-1	-1	-1	-1	-1	0	0	0	0	-1	0	-1	-1	-1
Chr1_47321086	0	0	0	0	0	0	0	0	1	0.5	0.5	0	1	1	1	1	1	1	1	1	1	0.5	0	0	1	0.5	0	0	0	0	0	0	0	0	0	0	0	0	0	0	1	1	1	1	0	1	0	0	0
Chr1_47387811	0	0	0	0	0	0	0	0	1	0.5	0.5	0	1	1	1	1	1	1	1	1	1	0.5	0	0	1	0.5	0	0	0	0	0	0	0	0	0	0	0	0	0	0	1	1	1	1	0	1	0	0	0
Chr1_47410675	0	0	0	0	0	0	0	0	1	0.5	0.5	0	1	1	1	1	1	1	1	1	1	0.5	0	0	1	0.5	0	0	0	0	0	0	0	0	0	0	0	0	0	0	1	1	1	1	0	1	0	0	0
Chr1_47505836	-1	-1	-1	-1	-1	-1	-1	-1	-1	-1	-1	-1	-1	-1	-1	-1	-1	-1	-1	-1	-1	-1	-1	-1	-1	-1	-1	-1	-1	-1	-1	-1	-1	-1	-1	-1	-1	-1	-1	-1	-1	-1	-1	-1	-1	-1	-1	-1	-1
Chr1_47506241	0	0	0	0	0	0	0	0	0	0	0	0	0	0	0	0	0	0	0	0	0	0	0	0	0	0	0	0	0	0	0	0	0	0	0	0	0	0	0	0	0	0	0	0	0	0	0	0	0
Chr1_47506295	0	0	0	0	0	0	0	0	0	0	0	0	0	0	0	0	0	0	0	0	0	0	0	0	0	0	0	0	0	0	0	0	0	0	0	0	0	0	0	0	0	0	0	0	0	0	0	0	0
Chr1_47506457	-1	-1	-1	-1	-1	-1	-1	-1	0	-0.5	-0.5	-1	0	0	0	0	0	0	0	0	0	-0.5	-1	-1	0	-0.5	-1	-1	-1	-1	-1	-1	-1	-1	-1	-1	-1	-1	-1	-1	0	0	0	0	-1	0	-1	-1	-1
Chr1_47506790	0	0	0	0	0	0	0	0	1	0.5	0.5	0	1	1	1	1	1	1	1	1	1	0.5	0	0	1	0.5	0	0	0	0	0	0	0	0	0	0	0	0	0	0	1	1	1	1	0	1	0	0	0
Chr1_47516379	-1	-1	-1	-1	-1	-1	-1	-1	0	-0.5	-0.5	-1	0	0	0	0	0	0	0	0	0	-0.5	-1	-1	0	-0.5	-1	-1	-1	-1	-1	-1	-1	-1	-1	-1	-1	-1	-1	-1	0	0	0	0	-1	0	-1	-1	-1
Chr1_47601578	0	0	0	0	0	0	0	0	1	0.5	0.5	0	1	1	1	1	1	1	1	1	1	0.5	0	0	1	0.5	0	0	0	0	0	0	0	0	0	0	0	0	0	0	1	1	1	1	0	1	0	0	0
Chr1_47700302	0	0	0	0	0	0	0	0	1	0.5	0.5	0	1	1	1	1	1	1	1	1	1	0.5	0	0	1	0.5	0	0	0	0	0	0	0	0	0	0	0	0	0	0	1	1	1	1	0	1	0	0	0
Chr1_47702832	0	0	0	0	0	0	0	0	1	0.5	0.5	0	1	1	1	1	1	1	1	1	1	0.5	0	0	1	0.5	0	0	0	0	0	0	0	0	0	0	0	0	0	0	1	1	1	1	0	1	0	0	0
Chr1_47809408	0	0	0	0	0	0	0	0	0	0	0	0	0	0	0	0	0	0	0	0	0	0	0	0	0	0	0	0	0	0	0	0	0	0	0	0	0	0	0	0	0	0	0	0	0	0	0	0	0
Chr1_47826264	-1	-1	-1	-1	-1	-1	-1	-1	0	-0.5	-0.5	-1	0	0	0	0	0	0	0	0	0	-0.5	-1	-1	0	-0.5	-1	-1	-1	-1	-1	-1	-1	-1	-1	-1	-1	-1	-1	-1	0	0	0	0	-1	0	-1	-1	-1
Chr1_47901197	0	0	0	0	0	0	0	0	1	0	0	0	1	1	1	1	1	1	1	1	1	0	0	0	1	0	0	0	0	0	0	0	0	0	0	0	0	0	0	0	1	1	1	1	0	1	0	0	0
Chr1_47901566	-1	-1	-1	-1	-1	-1	-1	-1	-1	-1	-1	-1	-1	-1	-1	-1	-1	-1	-1	-1	-1	-1	-1	-1	-1	-1	-1	-1	-1	-1	-1	-1	-1	-1	-1	-1	-1	-1	-1	-1	-1	-1	-1	-1	-1	-1	-1	-1	-1
Chr1_47907182	0	0	0	0	0	0	0	0	1	0	0	0	1	1	1	1	1	1	1	1	1	0	0	0	1	0	0	0	0	0	0	0	0	0	0	0	0	0	0	0	1	1	1	1	0	1	0	0	0
Chr1_47989446	-1	-1	-1	-1	-1	-1	-1	-1	0	-0.5	-0.5	-1	0	0	0	0	0	0	0	0	0	-0.5	-1	-1	0	-0.5	-1	-1	-1	-1	-1	-1	-1	-1	-1	-1	-1	-1	-1	-1	0	0	0	0	-1	0	-1	-1	-1
Chr1_47991072	0	0	0	0	0	0	0	0	1	0.5	0.5	0	1	1	1	1	1	1	1	1	1	0.5	0	0	1	0.5	0	0	0	0	0	0	0	0	0	0	0	0	0	0	1	1	1	1	0	1	0	0	0
Chr1_47992619	0	0	0	0	0	0	0	0	1	0.5	0.5	0	1	1	1	1	1	1	1	1	1	0.5	0	0	1	0.5	0	0	0	0	0	0	0	0	0	0	0	0	0	0	1	1	1	1	0	1	0	0	0
Chr1_48095758	-1	-1	-1	-1	-1	-1	-1	-1	-1	-1	-1	-1	-1	-1	-1	-1	-1	-1	-1	-1	-1	-1	-1	-1	-1	-1	-1	-1	-1	-1	-1	-1	-1	-1	-1	-1	-1	-1	-1	-1	-1	-1	-1	-1	-1	-1	-1	-1	-1
Chr1_48288523	-1	-1	-1	-1	-1	-1	-1	-1	-1	-1	-1	-1	-1	-1	-1	-1	-1	-1	-1	-1	-1	-1	-1	-1	-1	-1	-1	-1	-1	-1	-1	-1	-1	-1	-1	-1	-1	-1	-1	-1	-1	-1	-1	-1	-1	-1	-1	-1	-1
Chr1_48366721	-1	-1	-1	-1	-1	-1	-1	-1	-1	-1	-1	-1	-1	-1	-1	-1	-1	-1	-1	-1	-1	-1	-1	-1	-1	-1	-1	-1	-1	-1	-1	-1	-1	-1	-1	-1	-1	-1	-1	-1	-1	-1	-1	-1	-1	-1	-1	-1	-1
Chr1_48535008	-1	-1	-1	-1	-1	-1	-1	-1	-1	-1	-1	-1	-1	-1	-1	-1	-1	-1	-1	-1	-1	-1	-1	-1	-1	-1	-1	-1	-1	-1	-1	-1	-1	-1	-1	-1	-1	-1	-1	-1	-1	-1	-1	-1	-1	-1	-1	-1	-1
Chr1_48556262	0	0	0	0	0	0	0	0	1	0.5	0	0	1	1	1	1	1	1	1	1	1	0.5	0	0	1	0.5	0	0	0	0	0	0	0	0	0	0	0	0	0	0	1	1	1	1	0	1	0	0	0
Chr1_48655722	-1	-1	-1	-1	-1	-1	-1	-1	-1	-1	-1	-1	-1	-1	-1	-1	-1	-1	-1	-1	-1	-1	-1	-1	-1	-1	-1	-1	-1	-1	-1	-1	-1	-1	-1	-1	-1	-1	-1	-1	-1	-1	-1	-1	-1	-1	-1	-1	-1
Chr1_48658123	0	0	0	0	0	0	0	0	1	0.5	0	0	1	1	1	1	1	1	1	1	1	0.5	0	0	1	0.5	0	0	0	0	0	0	0	0	0	0	0	0	0	0	1	1	1	1	0	1	0	0	0
Chr1_48659763	-1	-1	-1	-1	-1	-1	-1	-1	-1	-1	-1	-1	-1	-1	-1	-1	-1	-1	-1	-1	-1	-1	-1	-1	-1	-1	-1	-1	-1	-1	-1	-1	-1	-1	-1	-1	-1	-1	-1	-1	-1	-1	-1	-1	-1	-1	-1	-1	-1
Chr1_48889263	0	0	0	0	0	0	0	0	0	0	0	0	0	0	0	0	0	0	0	0	0	0	0	0	0	0	0	0	0	0	0	0	0	0	0	0	0	0	0	0	0	0	0	0	0	0	0	0	0
Chr1_48942236	0	0	0	0	0	0	0	0	1	0.5	0	0	1	1	1	1	1	1	1	1	1	0.5	0	0	1	0.5	0	0	0	0	0	0	0	0	0	0	0	0	0	0	1	1	1	1	0	1	0	0	0
Chr1_49065856	-0.5	-0.5	-0.5	-0.5	-0.5	-0.5	-0.5	-0.5	0.5	-0.5	-0.5	-0.5	0.5	0.5	0.5	0.5	0.5	0.5	0.5	0.5	0.5	-0.5	-0.5	-0.5	0.5	-0.5	-0.5	-0.5	-0.5	-0.5	-0.5	-0.5	-0.5	-0.5	-0.5	-0.5	-0.5	-0.5	-0.5	-0.5	0.5	0.5	0.5	0.5	-0.5	0.5	-0.5	-0.5	-0.5
Chr1_49130547	0	0	0	0	0	0	0	0	1	0.5	0	0	1	1	1	1	1	1	1	1	1	0.5	0	0	1	0.5	0	0	0	0	0	0	0	0	0	0	0	0	0	0	1	1	1	1	0	1	0	0	0
Chr1_49198733	-1	-1	-1	-1	-1	-1	-1	-1	0	-0.5	-1	-1	0	0	0	0	0	0	0	0	0	-0.5	-1	-1	0	-0.5	-1	-1	-1	-1	-1	-1	-1	-1	-1	-1	-1	-1	-1	-1	0	0	0	0	-1	0	-1	-1	-1
Chr1_49212530	-1	-1	-1	-1	-1	-1	-1	-1	0	-0.5	-1	-1	0	0	0	0	0	0	0	0	0	-0.5	-1	-1	0	-0.5	-1	-1	-1	-1	-1	-1	-1	-1	-1	-1	-1	-1	-1	-1	0	0	0	0	-1	0	-1	-1	-1
Chr1_49289813	0	0	0	0	0	0	0	0	1	0.5	0	0	1	1	1	1	1	1	1	1	1	0.5	0	0	1	0.5	0	0	0	0	0	0	0	0	0	0	0	0	0	0	1	1	1	1	0	1	0	0	0
Chr1_49338645	-1	-1	-1	-1	-1	-1	-1	-1	0	-0.5	-1	-1	0	0	0	0	0	0	0	0	0	-0.5	-1	-1	0	-0.5	-1	-1	-1	-1	-1	-1	-1	-1	-1	-1	-1	-1	-1	-1	0	0	0	0	-1	0	-1	-1	-1
Chr1_49392023	0	0	0	0	0	0	0	0	1	0.5	0	0	1	1	1	1	1	1	1	1	1	0.5	0	0	1	0.5	0	0	0	0	0	0	0	0	0	0	0	0	0	0	1	1	1	1	0	1	0	0	0
Chr1_49617507	0	0	0	0	0	0	0	0	1	0.5	0	0	1	1	1	1	1	1	1	1	1	0.5	0	0	1	0.5	0	0	0	0	0	0	0	0	0	0	0	0	0	0	1	1	1	1	0	1	0	0	0
Chr1_49635773	0	0	0	0	0	0	0	0	1	0.5	0	0	1	1	1	1	1	1	1	1	1	0.5	0	0	1	0.5	0	0	0	0	0	0	0	0	0	0	0	0	0	0	1	1	1	1	0	1	0	0	0
Chr1_49726574	0	0	0	0	0	0	0	0	1	0.5	0	0	1	1	1	1	1	1	1	1	1	0.5	0	0	1	0.5	0	0	0	0	0	0	0	0	0	0	0	0	0	0	1	1	1	1	0	1	0	0	0
Chr1_49737223	0	0	0	0	0	0	0	0	1	0.5	0	0	1	1	1	1	1	1	1	1	1	0.5	0	0	1	0.5	0	0	0	0	0	0	0	0	0	0	0	0	0	0	1	1	1	1	0	1	0	0	0
Chr1_49778488	0	0	0	0	0	0	0	0	1	0.5	0	0	1	1	1	1	1	1	1	1	1	0.5	0	0	1	0.5	0	0	0	0	0	0	0	0	0	0	0	0	0	0	1	1	1	1	0	1	0	0	0
Chr1_49780507	0	0	0	0	0	0	0	0	1	0.5	0	0	1	1	1	1	1	1	1	1	1	0.5	0	0	1	0.5	0	0	0	0	0	0	0	0	0	0	0	0	0	0	1	1	1	1	0	1	0	0	0
Chr1_49784184	0	0	0	0	0	0	0	0	1	0.5	0	0	1	1	1	1	1	1	1	1	1	0.5	0	0	1	0.5	0	0	0	0	0	0	0	0	0	0	0	0	0	0	1	1	1	1	0	1	0	0	0
Chr1_49792119	0	0	0	0	0	0	0	0	1	0.5	0	0	1	1	1	1	1	1	1	1	1	0.5	0	0	1	0.5	0	0	0	0	0	0	0	0	0	0	0	0	0	0	1	1	1	1	0	1	0	0	0
Chr1_49814755	0	0	0	0	0	0	0	0	1	0.5	0	0	1	1	1	1	1	1	1	1	1	0.5	0	0	1	0.5	0	0	0	0	0	0	0	0	0	0	0	0	0	0	1	1	1	1	0	1	0	0	0
Chr1_49818289	0	0	0	0	0	0	0	0	1	0.5	0	0	1	1	1	1	1	1	1	1	1	0.5	0	0	1	0.5	0	0	0	0	0	0	0	0	0	0	0	0	0	0	1	1	1	1	0	1	0	0	0
Chr1_49858537	0	0	0	0	0	0	0	0	1	0.5	0	0	1	1	1	1	1	1	1	1	1	0.5	0	0	1	0.5	0	0	0	0	0	0	0	0	0	0	0	0	0	0	1	1	1	1	0	1	0	0	0
Chr1_50026806	0	0	0	0	0	0	0	0	1	0.5	0	0	1	1	1	1	1	1	1	1	1	0.5	0	0	1	0.5	0	0	0	0	0	0	0	0	0	0	0	0	0	0	1	1	1	1	0	1	0	0	0
Chr1_50027424	0	0	0	0	0	0	0	0	1	0.5	0	0	1	1	1	1	1	1	1	1	1	0.5	0	0	1	0.5	0	0	0	0	0	0	0	0	0	0	0	0	0	0	1	1	1	1	0	1	0	0	0
Chr1_50027686	-1	-1	-1	-1	-1	-1	-1	-1	0	-0.5	-1	-1	0	0	0	0	0	0	0	0	0	-0.5	-1	-1	0	-0.5	-1	-1	-1	-1	-1	-1	-1	-1	-1	-1	-1	-1	-1	-1	0	0	0	0	-1	0	-1	-1	-1
Chr1_50029235	0	0	0	0	0	0	0	0	1	0.5	0	0	1	1	1	1	1	1	1	1	1	0.5	0	0	1	0.5	0	0	0	0	0	0	0	0	0	0	0	0	0	0	1	1	1	1	0	1	0	0	0
Chr1_50029371	0	0	0	0	0	0	0	0	1	0.5	0	0	1	1	1	1	1	1	1	1	1	0.5	0	0	1	0.5	0	0	0	0	0	0	0	0	0	0	0	0	0	0	1	1	1	1	0	1	0	0	0
Chr1_50036491	0	0	0	0	0	0	0	0	1	1	0	0	1	1	1	1	1	1	1	1	1	1	0	0	1	1	0	0	0	0	0	0	0	0	0	0	0	0	0	0	1	1	1	1	0	1	0	0	0
Chr1_50036498	0	0	0	0	0	0	0	0	1	0.5	0	0	1	1	1	1	1	1	1	1	1	0.5	0	0	1	0.5	0	0	0	0	0	0	0	0	0	0	0	0	0	0	1	1	1	1	0	1	0	0	0
Chr1_50036572	0	0	0	0	0	0	0	0	1	0.5	0	0	1	1	1	1	1	1	1	1	1	0.5	0	0	1	0.5	0	0	0	0	0	0	0	0	0	0	0	0	0	0	1	1	1	1	0	1	0	0	0
Chr1_50036772	0	0	0	0	0	0	0	0	1	0.5	0	0	1	1	1	1	1	1	1	1	1	0.5	0	0	1	0.5	0	0	0	0	0	0	0	0	0	0	0	0	0	0	1	1	1	1	0	1	0	0	0
Chr1_50088934	0	0	0	0	0	0	0	0	1	0.5	0	0	1	1	1	1	1	1	1	1	1	0.5	0	0	1	0.5	0	0	0	0	0	0	0	0	0	0	0	0	0	0	1	1	1	1	0	1	0	0	0
Chr1_50094668	0	0	0	0	0	0	0	0	1	0.5	0	0	1	1	1	1	1	1	1	1	1	0.5	0	0	1	0.5	0	0	0	0	0	0	0	0	0	0	0	0	0	0	1	1	1	1	0	1	0	0	0
Chr1_50100218	0	0	0	0	0	0	0	0	1	0.5	0	0	1	1	1	1	1	1	1	1	1	0.5	0	0	1	0.5	0	0	0	0	0	0	0	0	0	0	0	0	0	0	1	1	1	1	0	1	0	0	0
Chr1_50287499	0	0	0	0	0	0	0	0	1	0.5	0	0	1	1	1	1	1	1	1	1	1	0.5	0	0	1	0.5	0	0	0	0	0	0	0	0	0	0	0	0	0	0	1	1	1	1	0	1	0	0	0
Chr1_50439401	0	0	0	0	0	0	0	0	1	0.5	0	0	1	1	1	1	1	1	1	1	1	0.5	0	0	1	0.5	0	0	0	0	0	0	0	0	0	0	0	0	0	0	1	1	1	1	0	1	0	0	0
Chr1_50506496	-1	-1	-1	-1	-1	-1	-1	-1	0	-0.5	-1	-1	0	0	0	0	0	0	0	0	0	-0.5	-1	-1	0	-0.5	-1	-1	-1	-1	-1	-1	-1	-1	-1	-1	-1	-1	-1	-1	0	0	0	0	-1	0	-1	-1	-1
Chr1_50631193	-1	-1	-1	-1	-1	-1	-1	-1	0	-0.5	-1	-1	0	0	0	0	0	0	0	0	0	-0.5	-1	-1	0	-0.5	-1	-1	-1	-1	-1	-1	-1	-1	-1	-1	-1	-1	-1	-1	0	0	0	0	-1	0	-1	-1	-1
Chr1_50663932	-1	-1	-1	-1	-1	-1	-1	-1	-1	-1	-1	-1	-1	-1	-1	-1	-1	-1	-1	-1	-1	-1	-1	-1	-1	-1	-1	-1	-1	-1	-1	-1	-1	-1	-1	-1	-1	-1	-1	-1	-1	-1	-1	-1	-1	-1	-1	-1	-1
Chr1_50680872	-1	-1	-1	-1	-1	-1	-1	-1	0	-0.5	-1	-1	0	0	0	0	0	0	0	0	0	-0.5	-1	-1	0	-0.5	-1	-1	-1	-1	-1	-1	-1	-1	-1	-1	-1	-1	-1	-1	0	0	0	0	-1	0	-1	-1	-1
Chr1_50811460	-1	-1	-1	-1	-1	-1	-1	-1	0	-0.5	-1	-1	0	0	0	0	0	0	0	0	0	-0.5	-1	-1	0	-0.5	-1	-1	-1	-1	-1	-1	-1	-1	-1	-1	-1	-1	-1	-1	0	0	0	0	-1	0	-1	-1	-1
Chr1_51014660	0	0	0	0	0	0	0	0	1	0.5	0	0	1	1	1	1	1	1	1	1	1	0.5	0	0	1	0.5	0	0	0	0	0	0	0	0	0	0	0	0	0	0	1	1	1	1	0	1	0	0	0
Chr1_51192783	-1	-1	-1	-1	-1	-1	-1	-1	0	0	-1	-1	0	0	0	0	0	0	0	0	0	0	-1	-1	0	0	-1	-1	-1	-1	-1	-1	-1	-1	-1	-1	-1	-1	-1	-1	0	0	0	0	-1	0	-1	-1	-1
Chr1_51289354	0	0	0	0	0	0	0	0	1	0.5	0	0	1	1	1	1	1	1	1	1	1	0.5	0	0	1	0.5	0	0	0	0	0	0	0	0	0	0	0	0	0	0	1	1	1	1	0	1	0	0	0
Chr1_51552581	-1	-1	-1	-1	-1	-1	-1	-1	0	0	-1	-1	0	0	0	0	0	0	0	0	0	0	-1	-1	0	0	-1	-1	-1	-1	-1	-1	-1	-1	-1	-1	-1	-1	-1	-1	0	0	0	0	-1	0	-1	-1	-1
Chr1_51757048	0	0	0	0	0	0	0	0	1	0.5	0	0	1	1	1	1	1	1	1	1	1	0.5	0	0	1	0.5	0	0	0	0	0	0	0	0	0	0	0	0	0	0	1	1	1	1	0	1	0	0	0
Chr1_51759547	0	0	0	0	0	0	0	0	1	0.5	0	0	1	1	1	1	1	1	1	1	1	0.5	0	0	1	0.5	0	0	0	0	0	0	0	0	0	0	0	0	0	0	1	1	1	1	0	1	0	0	0
Chr1_51760576	0	0	0	0	0	0	0	0	1	0.5	0	0	1	1	1	1	1	1	1	1	1	0.5	0	0	1	0.5	0	0	0	0	0	0	0	0	0	0	0	0	0	0	1	1	1	1	0	1	0	0	0
Chr1_51791940	0	0	0	0	0	0	0	0	1	0.5	0	0	1	1	1	1	1	1	1	1	1	0.5	0	0	1	0.5	0	0	0	0	0	0	0	0	0	0	0	0	0	0	1	1	1	1	0	1	0	0	0
Chr1_51823017	0	0	0	0	0	0	0	0	1	0.5	0	0	1	1	1	1	1	1	1	1	1	0.5	0	0	1	0.5	0	0	0	0	0	0	0	0	0	0	0	0	0	0	1	1	1	1	0	1	0	0	0
Chr1_52036884	0	0	0	0	0	0	0	0	1	0.5	0	0	1	1	1	1	1	1	1	1	1	0.5	0	0	1	0.5	0	0	0	0	0	0	0	0	0	0	0	0	0	0	1	1	1	1	0	1	0	0	0
Chr1_52076198	0	0	0	0	0	0	0	0	1	0.5	0	0	1	1	1	1	1	1	1	1	1	0.5	0	0	1	0.5	0	0	0	0	0	0	0	0	0	0	0	0	0	0	1	1	1	1	0	1	0	0	0
Chr1_52090240	0	0	0	0	0	0	0	0	1	0.5	0	0	1	1	1	1	1	1	1	1	1	0.5	0	0	1	0.5	0	0	0	0	0	0	0	0	0	0	0	0	0	0	1	1	1	1	0	1	0	0	0
Chr1_52098054	-1	-1	-1	-1	-1	-1	-1	-1	0	-0.5	-1	-1	0	0	0	0	0	0	0	0	0	-0.5	-1	-1	0	-0.5	-1	-1	-1	-1	-1	-1	-1	-1	-1	-1	-1	-1	-1	-1	0	0	0	0	-1	0	-1	-1	-1
Chr1_52098678	-1	-1	-1	-1	-1	-1	-1	-1	0	-0.5	-1	-1	0	0	0	0	0	0	0	0	0	-0.5	-1	-1	0	-0.5	-1	-1	-1	-1	-1	-1	-1	-1	-1	-1	-1	-1	-1	-1	0	0	0	0	-1	0	-1	-1	-1
Chr1_52098757	-1	-1	-1	-1	-1	-1	-1	-1	0	-0.5	-1	-1	0	0	0	0	0	0	0	0	0	-0.5	-1	-1	0	-0.5	-1	-1	-1	-1	-1	-1	-1	-1	-1	-1	-1	-1	-1	-1	0	0	0	0	-1	0	-1	-1	-1
Chr1_52098849	-1	-1	-1	-1	-1	-1	-1	-1	0	-0.5	-1	-1	0	0	0	0	0	0	0	0	0	-0.5	-1	-1	0	-0.5	-1	-1	-1	-1	-1	-1	-1	-1	-1	-1	-1	-1	-1	-1	0	0	0	0	-1	0	-1	-1	-1
Chr1_52098910	0	0	0	0	0	0	0	0	1	0.5	0	0	1	1	1	1	1	1	1	1	1	0.5	0	0	1	0.5	0	0	0	0	0	0	0	0	0	0	0	0	0	0	1	1	1	1	0	1	0	0	0
Chr1_52394450	0	0	0	0	0	0	0	0	1	0.5	0	0	1	1	1	1	1	1	1	1	1	0.5	0	0	1	0.5	0	0	0	0	0	0	0	0	0	0	0	0	0	0	1	1	1	1	0	1	0	0	0
Chr1_52462353	-1	-1	-1	-1	-1	-1	-1	-1	0	-0.5	-1	-1	0	0	0	0	0	0	0	0	0	-0.5	-1	-1	0	-0.5	-1	-1	-1	-1	-1	-1	-1	-1	-1	-1	-1	-1	-1	-1	0	0	0	0	-1	0	-1	-1	-1
Chr1_52640667	-1	-1	-1	-1	-1	-1	-1	-1	0	-0.5	-1	-1	0	0	0	0	0	0	0	0	0	-0.5	-1	-1	0	-0.5	-1	-1	-1	-1	-1	-1	-1	-1	-1	-1	-1	-1	-1	-1	0	0	0	0	-1	0	-1	-1	-1
Chr1_52770460	0	0	0	0	0	0	0	0	1	0.5	0	0	1	1	1	1	1	1	1	1	1	0.5	0	0	1	0.5	0	0	0	0	0	0	0	0	0	0	0	0	0	0	1	1	1	1	0	1	0	0	0
Chr1_52774523	-1	-1	-1	-1	-1	-1	-1	-1	0	-0.5	-1	-1	0	0	0	0	0	0	0	0	0	-0.5	-1	-1	0	-0.5	-1	-1	-1	-1	-1	-1	-1	-1	-1	-1	-1	-1	-1	-1	0	0	0	0	-1	0	-1	-1	-1
Chr1_52807871	0	0	0	0	0	0	0	0	1	0.5	0	0	1	1	1	1	1	1	1	1	1	0.5	0	0	1	0.5	0	0	0	0	0	0	0	0	0	0	0	0	0	0	1	1	1	1	0	1	0	0	0
Chr1_52807905	0	0	0	0	0	0	0	0	1	0.5	0	0	1	1	1	1	1	1	1	1	1	0.5	0	0	1	0.5	0	0	0	0	0	0	0	0	0	0	0	0	0	0	1	1	1	1	0	1	0	0	0
Chr1_52807908	0	0	0	0	0	0	0	0	1	0.5	0	0	1	1	1	1	1	1	1	1	1	0.5	0	0	1	0.5	0	0	0	0	0	0	0	0	0	0	0	0	0	0	1	1	1	1	0	1	0	0	0
Chr1_52808451	-1	-1	-1	-1	-1	-1	-1	-1	0	-0.5	-1	-1	0	0	0	0	0	0	0	0	0	-0.5	-1	-1	0	-0.5	-1	-1	-1	-1	-1	-1	-1	-1	-1	-1	-1	-1	-1	-1	0	0	0	0	-1	0	-1	-1	-1
Chr1_52810078	-1	-1	-1	-1	-1	-1	-1	-1	0	-0.5	-1	-1	0	0	0	0	0	0	0	0	0	-0.5	-1	-1	0	-0.5	-1	-1	-1	-1	-1	-1	-1	-1	-1	-1	-1	-1	-1	-1	0	0	0	0	-1	0	-1	-1	-1
Chr1_52855405	-1	-1	-1	-1	-1	-1	-1	-1	-1	-1	-1	-1	-1	-1	-1	-1	-1	-1	-1	-1	-1	-1	-1	-1	-1	-1	-1	-1	-1	-1	-1	-1	-1	-1	-1	-1	-1	-1	-1	-1	-1	-1	-1	-1	-1	-1	-1	-1	-1
Chr1_52861261	0	0	0	0	0	0	0	0	1	0.5	0	0	1	1	1	1	1	1	1	1	1	0.5	0	0	1	0.5	0	0	0	0	0	0	0	0	0	0	0	0	0	0	1	1	1	1	0	1	0	0	0
Chr1_52920957	-1	-1	-1	-1	-1	-1	-1	-1	0	-1	-1	-1	0	0	0	0	0	0	0	0	0	-1	-1	-1	0	-1	-1	-1	-1	-1	-1	-1	-1	-1	-1	-1	-1	-1	-1	-1	0	0	0	0	-1	0	-1	-1	-1
Chr1_53153144	0	0	0	0	0	0	0	0	1	0.5	0	0	1	1	1	1	1	1	1	1	1	0.5	0	0	1	0.5	0	0	0	0	0	0	0	0	0	0	0	0	0	0	1	1	1	1	0	1	0	0	0
Chr1_53344328	0	0	0	0	0	0	0	0	1	0.5	0	0	1	1	1	1	1	1	1	1	1	0.5	0	0	1	0.5	0	0	0	0	0	0	0	0	0	0	0	0	0	0	1	1	1	1	0	1	0	0	0
Chr1_53345008	0	0	0	0	0	0	0	0	1	0.5	0	0	1	1	1	1	1	1	1	1	1	0.5	0	0	1	0.5	0	0	0	0	0	0	0	0	0	0	0	0	0	0	1	1	1	1	0	1	0	0	0
Chr1_53621515	-1	-1	-1	-1	-1	-1	-1	-1	0	-0.5	-1	-1	0	0	0	0	0	0	0	0	0	-0.5	-1	-1	0	-0.5	-1	-1	-1	-1	-1	-1	-1	-1	-1	-1	-1	-1	-1	-1	0	0	0	0	-1	0	-1	-1	-1
Chr1_53623953	0	0	0	0	0	0	0	0	1	0.5	0	0	1	1	1	1	1	1	1	1	1	0.5	0	0	1	0.5	0	0	0	0	0	0	0	0	0	0	0	0	0	0	1	1	1	1	0	1	0	0	0
Chr1_53683218	-1	-1	-1	-1	-1	-1	-1	-1	0	-0.5	-1	-1	0	0	0	0	0	0	0	0	0	-0.5	-1	-1	0	-0.5	-1	-1	-1	-1	-1	-1	-1	-1	-1	-1	-1	-1	-1	-1	0	0	0	0	-1	0	-1	-1	-1
Chr1_53850163	0	0	0	0	0	0	0	0	0	0	0	0	0	0	0	0	0	0	0	0	0	0	0	0	0	0	0	0	0	0	0	0	0	0	0	0	0	0	0	0	0	0	0	0	0	0	0	0	0
Chr1_54269560	0	0	0	0	0	0	0	0	1	0.5	0	0	1	1	1	1	1	1	1	1	1	0.5	0	0	1	0.5	0	0	0	0	0	0	0	0	0	0	0	0	0	0	1	1	1	1	0	1	0	0	0
Chr1_54387676	-1	-1	-1	-1	-1	-1	-1	-1	0	-0.5	-1	-1	0	0	0	0	0	0	0	0	0	-0.5	-1	-1	0	-0.5	-1	-1	-1	-1	-1	-1	-1	-1	-1	-1	-1	-1	-1	-1	0	0	0	0	-1	0	-1	-1	-1
Chr1_54601567	-1	-1	-1	-1	-1	-1	-1	-1	0	-0.5	-1	-1	0	0	0	0	0	0	0	0	0	-0.5	-1	-1	0	-0.5	-1	-1	-1	-1	-1	-1	-1	-1	-1	-1	-1	-1	-1	-1	0	0	0	0	-1	0	-1	-1	-1
Chr1_54729666	0	0	0	0	0	0	0	0	1	0.5	0	0	1	1	1	1	1	1	1	1	1	0.5	0	0	1	0.5	0	0	0	0	0	0	0	0	0	0	0	0	0	0	1	1	1	1	0	1	0	0	0
Chr1_54732957	0	0	0	0	0	0	0	0	1	0.5	0	0	1	1	1	1	1	1	1	1	1	0.5	0	0	1	0.5	0	0	0	0	0	0	0	0	0	0	0	0	0	0	1	1	1	1	0	1	0	0	0
Chr1_55161832	0	0	0	0	0	0	0	0	0	0	0	0	0	0	0	0	0	0	0	0	0	0	0	0	0	0	0	0	0	0	0	0	0	0	0	0	0	0	0	0	0	0	0	0	0	0	0	0	0
Chr1_55170789	0	0	0	0	0	0	0	0	0	0	0	0	0	0	0	0	0	0	0	0	0	0	0	0	0	0	0	0	0	0	0	0	0	0	0	0	0	0	0	0	0	0	0	0	0	0	0	0	0
Chr1_55210989	0	0	0	0	0	0	0	0	0	0	0	0	0	0	0	0	0	0	0	0	0	0	0	0	0	0	0	0	0	0	0	0	0	0	0	0	0	0	0	0	0	0	0	0	0	0	0	0	0
Chr1_55376385	0	0	0	0	0	0	0	0	0	0	0	0	0	0	0	0	0	0	0	0	0	0	0	0	0	0	0	0	0	0	0	0	0	0	0	0	0	0	0	0	0	0	0	0	0	0	0	0	0
Chr1_55390166	-1	-1	-1	-1	-1	-1	-1	-1	0	-0.5	-1	-1	0	0	0	0	0	0	0	0	0	-0.5	-1	-1	0	-0.5	-1	-1	-1	-1	-1	-1	-1	-1	-1	-1	-1	-1	-1	-1	0	0	0	0	-1	0	-1	-1	-1
Chr1_55449519	0	0	0	0	0	0	0	0	1	0.5	0	0	1	1	1	1	1	1	1	1	1	0.5	0	0	1	0.5	0	0	0	0	0	0	0	0	0	0	0	0	0	0	1	1	1	1	0	1	0	0	0
Chr1_55575549	-1	-1	-1	-1	-1	-1	-1	-1	0	-0.5	-1	-1	0	0	0	0	0	0	0	0	0	-0.5	-1	-1	0	-0.5	-1	-1	-1	-1	-1	-1	-1	-1	-1	-1	-1	-1	-1	-1	0	0	0	0	-1	0	-1	-1	-1
Chr1_55739262	-1	-1	-1	-1	-1	-1	-1	-1	0	-0.5	-1	-1	0	0	0	0	0	0	0	0	0	-0.5	-1	-1	0	-0.5	-1	-1	-1	-1	-1	-1	-1	-1	-1	-1	-1	-1	-1	-1	0	0	0	0	-1	0	-1	-1	-1
Chr1_55932150	-1	-1	-1	-1	-1	-1	-1	-1	0	-0.5	-1	-1	0	0	0	0	0	0	0	0	0	-0.5	-1	-1	0	-0.5	-1	-1	-1	-1	-1	-1	-1	-1	-1	-1	-1	-1	-1	-1	0	0	0	0	-1	0	-1	-1	-1
Chr1_56019643	-1	-1	-1	-1	-1	-1	-1	-1	0	-0.5	-1	-1	0	0	0	0	0	0	0	0	0	-0.5	-1	-1	0	-0.5	-1	-1	-1	-1	-1	-1	-1	-1	-1	-1	-1	-1	-1	-1	0	0	0	0	-1	0	-1	-1	-1
Chr1_56070489	-1	-1	-1	-1	-1	-1	-1	-1	0	-0.5	-1	-1	0	0	0	0	0	0	0	0	0	-0.5	-1	-1	0	-0.5	-1	-1	-1	-1	-1	-1	-1	-1	-1	-1	-1	-1	-1	-1	0	0	0	0	-1	0	-1	-1	-1
Chr1_56157047	0	0	0	0	0	0	0	0	0	0	0	0	0	0	0	0	0	0	0	0	0	0	0	0	0	0	0	0	0	0	0	0	0	0	0	0	0	0	0	0	0	0	0	0	0	0	0	0	0
Chr1_56304476	0	0	0	0	0	0	0	0	0	0	0	0	0	0	0	0	0	0	0	0	0	0	0	0	0	0	0	0	0	0	0	0	0	0	0	0	0	0	0	0	0	0	0	0	0	0	0	0	0
Chr1_56320605	-1	-1	-1	-1	-1	-1	-1	-1	-1	-1	-1	-1	-1	-1	-1	-1	-1	-1	-1	-1	-1	-1	-1	-1	-1	-1	-1	-1	-1	-1	-1	-1	-1	-1	-1	-1	-1	-1	-1	-1	-1	-1	-1	-1	-1	-1	-1	-1	-1
Chr1_56573437	0	0	0	0	0	0	0	0	0	0	0	0	0	0	0	0	0	0	0	0	0	0	0	0	0	0	0	0	0	0	0	0	0	0	0	0	0	0	0	0	0	0	0	0	0	0	0	0	0
Chr1_56893588	0	0	0	0	0	0	0	0	1	0.5	0	0	1	1	1	1	1	1	1	1	1	0.5	0	0	1	0.5	0	0	0	0	0	0	0	0	0	0	0	0	0	0	1	1	1	1	0	1	0	0	0
Chr1_57065979	0	0	0	0	0	0	0	0	1	0.5	0	0	1	1	1	1	1	1	1	1	1	0.5	0	0	1	0.5	0	0	0	0	0	0	0	0	0	0	0	0	0	0	1	1	1	1	0	1	0	0	0
Chr1_57248760	0	0	0	0	0	0	0	0	1	0.5	0	0	1	1	1	1	1	1	1	1	1	0.5	0	0	1	0.5	0	0	0	0	0	0	0	0	0	0	0	0	0	0	1	1	1	1	0	1	0	0	0
Chr1_57298536	0	0	0	0	0	0	0	0	1	0.5	0	0	1	1	1	1	1	1	1	1	1	0.5	0	0	1	0.5	0	0	0	0	0	0	0	0	0	0	0	0	0	0	1	1	1	1	0	1	0	0	0
Chr1_57349324	0	0	0	0	0	0	0	0	1	0.5	0	0	1	1	1	1	1	1	1	1	1	0.5	0	0	1	0.5	0	0	0	0	0	0	0	0	0	0	0	0	0	0	1	1	1	1	0	1	0	0	0
Chr1_57349551	-1	-1	-1	-1	-1	-1	-1	-1	0	-0.5	-1	-1	0	0	0	0	0	0	0	0	0	-0.5	-1	-1	0	-0.5	-1	-1	-1	-1	-1	-1	-1	-1	-1	-1	-1	-1	-1	-1	0	0	0	0	-1	0	-1	-1	-1
Chr1_58049860	-1	-1	-1	-1	-1	-1	-1	-1	-1	-1	-1	-1	-1	-1	-1	-1	-1	-1	-1	-1	-1	-1	-1	-1	-1	-1	-1	-1	-1	-1	-1	-1	-1	-1	-1	-1	-1	-1	-1	-1	-1	-1	-1	-1	-1	-1	-1	-1	-1
Chr1_58056224	-1	-1	-1	-1	-1	-1	-1	-1	-1	-1	-1	-1	-1	-1	-1	-1	-1	-1	-1	-1	-1	-1	-1	-1	-1	-1	-1	-1	-1	-1	-1	-1	-1	-1	-1	-1	-1	-1	-1	-1	-1	-1	-1	-1	-1	-1	-1	-1	-1
Chr1_58335206	-1	-1	-1	-1	-1	-1	-1	-1	-1	-1	-1	-1	-1	-1	-1	-1	-1	-1	-1	-1	-1	-1	-1	-1	-1	-1	-1	-1	-1	-1	-1	-1	-1	-1	-1	-1	-1	-1	-1	-1	-1	-1	-1	-1	-1	-1	-1	-1	-1
Chr1_58611074	-1	-1	-1	-1	-1	-1	-1	-1	-1	-1	-1	-1	-1	-1	-1	-1	-1	-1	-1	-1	-1	-1	-1	-1	-1	-1	-1	-1	-1	-1	-1	-1	-1	-1	-1	-1	-1	-1	-1	-1	-1	-1	-1	-1	-1	-1	-1	-1	-1
Chr1_58709743	-1	-1	-1	-1	-1	-1	-1	-1	-1	-1	-1	-1	-1	-1	-1	-1	-1	-1	-1	-1	-1	-1	-1	-1	-1	-1	-1	-1	-1	-1	-1	-1	-1	-1	-1	-1	-1	-1	-1	-1	-1	-1	-1	-1	-1	-1	-1	-1	-1
Chr1_58717588	-1	-1	-1	-1	-1	-1	-1	-1	0	-0.5	-1	-1	0	0	0	0	0	0	0	0	0	-0.5	-1	-1	0	-0.5	-1	-1	-1	-1	-1	-1	-1	-1	-1	-1	-1	-1	-1	-1	0	0	0	0	-1	0	-1	-1	-1
Chr1_58979899	-1	-1	-1	-1	-1	-1	-1	-1	0	-0.5	-1	-1	0	0	0	0	0	0	0	0	0	-0.5	-1	-1	0	-0.5	-1	-1	-1	-1	-1	-1	-1	-1	-1	-1	-1	-1	-1	-1	0	0	0	0	-1	0	-1	-1	-1
Chr1_59070700	-1	-1	-1	-1	-1	-1	-1	-1	0	-0.5	-1	-1	0	0	0	0	0	0	0	0	0	-0.5	-1	-1	0	-0.5	-1	-1	-1	-1	-1	-1	-1	-1	-1	-1	-1	-1	-1	-1	0	0	0	0	-1	0	-1	-1	-1
Chr1_59181867	-1	-1	-1	-1	-1	-1	-1	-1	-1	-1	-1	-1	-1	-1	-1	-1	-1	-1	-1	-1	-1	-1	-1	-1	-1	-1	-1	-1	-1	-1	-1	-1	-1	-1	-1	-1	-1	-1	-1	-1	-1	-1	-1	-1	-1	-1	-1	-1	-1
Chr1_59207417	0	0	0	0	0	0	0	0	0	0	0	0	0	0	0	0	0	0	0	0	0	0	0	0	0	0	0	0	0	0	0	0	0	0	0	0	0	0	0	0	0	0	0	0	0	0	0	0	0
Chr1_59958365	-1	-1	-1	-1	-1	-1	-1	-1	0	-0.5	-1	-1	0	0	0	0	0	0	0	0	0	-0.5	-1	-1	0	-0.5	-1	-1	-1	-1	-1	-1	-1	-1	-1	-1	-1	-1	-1	-1	0	0	0	0	-1	0	-1	-1	-1
Chr1_59959866	0	0	0	0	0	0	0	0	0	0	0	0	0	0	0	0	0	0	0	0	0	0	0	0	0	0	0	0	0	0	0	0	0	0	0	0	0	0	0	0	0	0	0	0	0	0	0	0	0
Chr1_60007864	0	0	0	0	0	0	0	0	1	0.5	0	0	1	1	1	1	1	1	1	1	1	0.5	0	0	1	0.5	0	0	0	0	0	0	0	0	0	0	0	0	0	0	1	1	1	1	0	1	0	0	0
Chr1_60082907	-1	-1	-1	-1	-1	0	0	-1	-1	-1	-1	-1	-1	-1	-1	-1	-1	-1	-1	-1	-1	-1	-1	-1	-1	-1	-1	-1	-1	-1	-1	-1	-1	-1	-1	-1	-1	-1	-1	-1	-0.5	-0.5	-0.5	-0.5	-1	-1	-1	-1	-1
Chr1_60147231	0	0	0	0	0	0	0	0	1	1	0	0	1	1	1	1	1	1	1	1	1	1	0	0	1	1	0	0	0	0	0	0	0	0	0	0	0	0	0	0	1	1	1	1	0	1	0	0	0
Chr1_60147585	-1	-1	-1	-1	-1	-1	-1	-1	0	-0.5	-1	-1	0	0	0	0	0	0	0	0	0	-0.5	-1	-1	0	-0.5	-1	-1	-1	-1	-1	-1	-1	-1	-1	-1	-1	-1	-1	-1	0	0	0	0	-1	0	-1	-1	-1
Chr1_60147628	-1	-1	-1	-1	-1	-1	-1	-1	0	0	-1	-1	0	0	0	0	0	0	0	0	0	0	-1	-1	0	0	-1	-1	-1	-1	-1	-1	-1	-1	-1	-1	-1	-1	-1	-1	0	0	0	0	-1	0	-1	-1	-1
Chr1_60148437	0	0	0	0	0	0	0	0	1	0.5	0	0	1	1	1	1	1	1	1	1	1	0.5	0	0	1	0.5	0	0	0	0	0	0	0	0	0	0	0	0	0	0	1	1	1	1	0	1	0	0	0
Chr1_60148610	0	0	0	0	0	0	0	0	1	0.5	0	0	1	1	1	1	1	1	1	1	1	0.5	0	0	1	0.5	0	0	0	0	0	0	0	0	0	0	0	0	0	0	1	1	1	1	0	1	0	0	0
Chr1_60163829	0	0	0	0	0	0	0	0	0	0	0	0	0	0	0	0	0	0	0	0	0	0	0	0	0	0	0	0	0	0	0	0	0	0	0	0	0	0	0	0	0	0	0	0	0	0	0	0	0
Chr1_60262719	0	0	0	0	0	0	0	0	0	0	0	0	0	0	0	0	0	0	0	0	0	0	0	0	0	0	0	0	0	0	0	0	0	0	0	0	0	0	0	0	0	0	0	0	0	0	0	0	0
Chr1_60262803	0	0	0	0	0	0	0	0	1	0.5	0	0	1	1	1	1	1	1	1	1	1	0.5	0	0	1	0.5	0	0	0	0	0	0	0	0	0	0	0	0	0	0	1	1	1	1	0	1	0	0	0
Chr1_60263802	0	0	0	0	0	0	0	0	0	0	0	0	0	0	0	0	0	0	0	0	0	0	0	0	0	0	0	0	0	0	0	0	0	0	0	0	0	0	0	0	0	0	0	0	0	0	0	0	0
Chr1_60478149	-1	-1	-1	-1	-1	-1	-1	-1	0	-0.5	-1	-1	0	0	0	0	0	0	0	0	0	-0.5	-1	-1	0	-0.5	-1	-1	-1	-1	-1	-1	-1	-1	-1	-1	-1	-1	-1	-1	0	0	0	0	-1	0	-1	-1	-1
Chr1_60478335	-1	-1	-1	-1	-1	-1	-1	-1	0	-0.5	-1	-1	0	0	0	0	0	0	0	0	0	-0.5	-1	-1	0	-0.5	-1	-1	-1	-1	-1	-1	-1	-1	-1	-1	-1	-1	-1	-1	0	0	0	0	-1	0	-1	-1	-1
Chr1_60809598	-1	-1	-1	-1	-1	-1	-1	-1	0	-0.5	-1	-1	0	0	0	0	0	0	0	0	0	-0.5	-1	-1	0	-0.5	-1	-1	-1	-1	-1	-1	-1	-1	-1	-1	-1	-1	-1	-1	0	0	0	0	-1	0	-1	-1	-1
Chr1_60810152	-1	-1	-1	-1	-1	-1	-1	-1	0	-0.5	-1	-1	0	0	0	0	0	0	0	0	0	-0.5	-1	-1	0	-0.5	-1	-1	-1	-1	-1	-1	-1	-1	-1	-1	-1	-1	-1	-1	0	0	0	0	-1	0	-1	-1	-1
Chr1_60832251	0	0	0	0	0	0	0	0	0	0	0	0	0	0	0	0	0	0	0	0	0	0	0	0	0	0	0	0	0	0	0	0	0	0	0	0	0	0	0	0	0	0	0	0	0	0	0	0	0
Chr1_60833486	0	0	0	0	0	0	0	0	0	0	0	0	0	0	0	0	0	0	0	0	0	0	0	0	0	0	0	0	0	0	0	0	0	0	0	0	0	0	0	0	0	0	0	0	0	0	0	0	0
Chr1_60867716	-1	-1	-1	-1	-1	-1	-1	-1	-1	-1	-1	-1	-1	-1	-1	-1	-1	-1	-1	-1	-1	-1	-1	-1	-1	-1	-1	-1	-1	-1	-1	-1	-1	-1	-1	-1	-1	-1	-1	-1	-1	-1	-1	-1	-1	-1	-1	-1	-1
Chr1_60873727	-1	-1	-1	-1	-1	-1	-1	-1	-1	-1	-1	-1	-1	-1	-1	-1	-1	-1	-1	-1	-1	-1	-1	-1	-1	-1	-1	-1	-1	-1	-1	-1	-1	-1	-1	-1	-1	-1	-1	-1	-1	-1	-1	-1	-1	-1	-1	-1	-1
Chr1_61020882	0	0	0	0	0	0	0	0	1	0.5	0	0	1	1	1	1	1	1	1	1	1	0.5	0	0	1	0.5	0	0	0	0	0	0	0	0	0	0	0	0	0	0	1	1	1	1	0	1	0	0	0
Chr1_61345455	-1	-1	-1	-1	-1	-1	-1	-1	-1	-1	-1	-1	-1	-1	-1	-1	-1	-1	-1	-1	-1	-1	-1	-1	-1	-1	-1	-1	-1	-1	-1	-1	-1	-1	-1	-1	-1	-1	-1	-1	-1	-1	-1	-1	-1	-1	-1	-1	-1
Chr1_61449224	0	0	0	0	0	0	0	0	0	0	0	0	0	0	0	0	0	0	0	0	0	0	0	0	0	0	0	0	0	0	0	0	0	0	0	0	0	0	0	0	0	0	0	0	0	0	0	0	0
Chr1_61629579	-1	-1	-1	-1	-1	-1	-1	-1	0	-0.5	-1	-1	0	0	0	0	0	0	0	0	0	-0.5	-1	-1	0	-0.5	-1	-1	-1	-1	-1	-1	-1	-1	-1	-1	-1	-1	-1	-1	0	0	0	0	-1	0	-1	-1	-1
Chr1_61665413	0	0	0	0	0	0	0	0	0	0	0	0	0	0	0	0	0	0	0	0	0	0	0	0	0	0	0	0	0	0	0	0	0	0	0	0	0	0	0	0	0	0	0	0	0	0	0	0	0
Chr1_61669828	0	0	0	0	0	0	0	0	0	0	0	0	0	0	0	0	0	0	0	0	0	0	0	0	0	0	0	0	0	0	0	0	0	0	0	0	0	0	0	0	0	0	0	0	0	0	0	0	0
Chr1_61696379	0	0	0	0	0	0	0	0	1	0.5	0	0	1	1	1	1	1	1	1	1	1	0.5	0	0	1	0.5	0	0	0	0	0	0	0	0	0	0	0	0	0	0	1	1	1	1	0	1	0	0	0
Chr1_61758376	0	0	0	0	0	0	0	0	1	0.5	0	0	1	1	1	1	1	1	1	1	1	0.5	0	0	1	0.5	0	0	0	0	0	0	0	0	0	0	0	0	0	0	1	1	1	1	0	1	0	0	0
Chr1_61940683	0	0	0	0	0	0	0	0	1	0.5	0	0	1	1	1	1	1	1	1	1	1	0.5	0	0	1	0.5	0	0	0	0	0	0	0	0	0	0	0	0	0	0	1	1	1	1	0	1	0	0	0
Chr1_61944246	0	0	0	0	0	0	0	0	1	0.5	0	0	1	1	1	1	1	1	1	1	1	0.5	0	0	1	0.5	0	0	0	0	0	0	0	0	0	0	0	0	0	0	1	1	1	1	0	1	0	0	0
Chr1_61945722	0	0	0	0	0	0	0	0	0	0	0	0	0	0	0	0	0	0	0	0	0	0	0	0	0	0	0	0	0	0	0	0	0	0	0	0	0	0	0	0	0	0	0	0	0	0	0	0	0
Chr1_62011930	0	0	0	0	0	0	0	0	1	0.5	0	0	1	1	1	1	1	1	1	1	1	0.5	0	0	1	0.5	0	0	0	0	0	0	0	0	0	0	0	0	0	0	1	1	1	1	0	1	0	0	0
Chr1_62059604	-1	-1	-1	-1	-1	-0.5	-0.5	-0.5	-1	-1	-1	-1	-1	-1	-1	-1	-1	-1	-1	-1	-1	-1	-1	-1	-1	-1	-1	-1	-1	-1	-1	-1	-1	-0.5	-0.5	-0.5	-0.5	0	-1	-1	0	0	0	0	0	0	-0.5	-0.5	-0.5
Chr1_62141297	0	0	0	0	0	0	0	0	1	0.5	0	0	1	1	1	1	1	1	1	1	1	0.5	0	0	1	0.5	0	0	0	0	0	0	0	0	0	0	0	0	0	0	1	1	1	1	0	1	0	0	0
Chr1_62227580	-1	-1	-1	-1	-1	-1	-1	-1	-1	-1	-1	-1	-1	-1	-1	-1	-1	-1	-1	-1	-1	-1	-1	-1	-1	-1	-1	-1	-1	-1	-1	-1	-1	-1	-1	-1	-1	-1	-1	-1	-1	-1	-1	-1	-1	-1	-1	-1	-1
Chr1_62288960	0	0	0	0	0	0	0	0	0	0	0	0	0	0	0	0	0	0	0	0	0	0	0	0	0	0	0	0	0	0	0	0	0	0	0	0	0	0	0	0	0	0	0	0	0	0	0	0	0
Chr1_62328062	0	0	0	0	0	0	0	0	1	0.5	0	0	1	1	1	1	1	1	1	1	1	0.5	0	0	1	0.5	0	0	0	0	0	0	0	0	0	0	0	0	0	0	1	1	1	1	0	1	0	0	0
Chr1_62330154	0	0	0	0	0	0	0	0	1	1	0	0	1	1	1	1	1	1	1	1	1	1	0	0	1	1	0	0	0	0	0	0	0	0	0	0	0	0	0	0	1	1	1	1	0	1	0	0	0
Chr1_62432858	-1	-1	-1	-1	-1	-1	-1	-1	-1	-1	-1	-1	-1	-1	-1	-1	-1	-1	-1	-1	-1	-1	-1	-1	-1	-1	-1	-1	-1	-1	-1	-1	-1	-1	-1	-1	-1	-1	-1	-1	-1	-1	-1	-1	-1	-1	-1	-1	-1
Chr1_62442036	-1	-1	-1	-1	-1	-1	-1	-1	-1	-1	-1	-1	-1	-1	-1	-1	-1	-1	-1	-1	-1	-1	-1	-1	-1	-1	-1	-1	-1	-1	-1	-1	-1	-1	-1	-1	-1	-1	-1	-1	-1	-1	-1	-1	-1	-1	-1	-1	-1
Chr1_62449314	-1	-1	-1	-1	-1	-1	-1	-1	-1	-1	-1	-1	-1	-1	-1	-1	-1	-1	-1	-1	-1	-1	-1	-1	-1	-1	-1	-1	-1	-1	-1	-1	-1	-1	-1	-1	-1	-1	-1	-1	-1	-1	-1	-1	-1	-1	-1	-1	-1
Chr1_62714138	-1	-1	-1	-1	-1	-1	-1	-1	0	-0.5	-1	-1	0	0	0	0	0	0	0	0	0	-0.5	-1	-1	0	-0.5	-1	-1	-1	-1	-1	-1	-1	-1	-1	-1	-1	-1	-1	-1	0	0	0	0	-1	0	-1	-1	-1
Chr1_62715202	-1	-1	-1	-1	-1	-1	-1	-1	0	-0.5	-1	-1	0	0	0	0	0	0	0	0	0	-0.5	-1	-1	0	-0.5	-1	-1	-1	-1	-1	-1	-1	-1	-1	-1	-1	-1	-1	-1	0	0	0	0	-1	0	-1	-1	-1
Chr1_62918659	-1	-1	-1	-1	-1	-1	-1	-1	0	-0.5	-1	-1	0	0	0	0	0	0	0	0	0	-0.5	-1	-1	0	-0.5	-1	-1	-1	-1	-1	-1	-1	-1	-1	-1	-1	-1	-1	-1	0	0	0	0	-1	0	-1	-1	-1
Chr1_63022935	-1	-1	-1	-1	-1	-1	-1	-1	0	-0.5	-1	-1	0	0	0	0	0	0	0	0	0	-0.5	-1	-1	0	-0.5	-1	-1	-1	-1	-1	-1	-1	-1	-1	-1	-1	-1	-1	-1	0	0	0	0	-1	0	-1	-1	-1
Chr1_63138035	-1	-1	-1	-1	-1	-1	-1	-1	0	-0.5	-1	-1	0	0	0	0	0	0	0	0	0	-0.5	-1	-1	0	-0.5	-1	-1	-1	-1	-1	-1	-1	-1	-1	-1	-1	-1	-1	-1	0	0	0	0	-1	0	-1	-1	-1
Chr1_63533257	-1	-1	-1	-1	-1	-1	-1	-1	0	-0.5	-1	-1	0	0	0	0	0	0	0	0	0	-0.5	-1	-1	0	-0.5	-1	-1	-1	-1	-1	-1	-1	-1	-1	-1	-1	-1	-1	-1	0	0	0	0	-1	0	-1	-1	-1
Chr1_63555666	-1	-1	-1	-1	-1	-1	-1	-1	-1	-1	-1	-1	-1	-1	-1	-1	-1	-1	-1	-1	-1	-1	-1	-1	-1	-1	-1	-1	-1	-1	-1	-1	-1	-1	-1	-1	-1	-1	-1	-1	-1	-1	-1	-1	-1	-1	-1	-1	-1
Chr1_63895353	-1	-1	-1	-1	-1	-1	-1	-1	0	-0.5	-1	-1	0	0	0	0	0	0	0	0	0	-0.5	-1	-1	0	-0.5	-1	-1	-1	-1	-1	-1	-1	-1	-1	-1	-1	-1	-1	-1	0	0	0	0	-1	0	-1	-1	-1
Chr1_64199111	0	0	0	0	0	0	0	0	1	0.5	0	0	1	1	1	1	1	1	1	1	1	0.5	0	0	1	0.5	0	0	0	0	0	0	0	0	0	0	0	0	0	0	1	1	1	1	0	1	0	0	0
Chr1_64541514	-1	-1	-1	-1	-1	-1	-1	-1	0	-0.5	-1	-1	0	0	0	0	0	0	0	0	0	-0.5	-1	-1	0	-0.5	-1	-1	-1	-1	-1	-1	-1	-1	-1	-1	-1	-1	-1	-1	0	0	0	0	-1	0	-1	-1	-1
Chr1_64598077	-1	-1	-1	-1	-1	-1	-1	-1	0	-0.5	-1	-1	0	0	0	0	0	0	0	0	0	-0.5	-1	-1	0	-0.5	-1	-1	-1	-1	-1	-1	-1	-1	-1	-1	-1	-1	-1	-1	0	0	0	0	-1	0	-1	-1	-1
Chr1_64602353	-1	-1	-1	-1	-1	-1	-1	-1	0	-0.5	-1	-1	0	0	0	0	0	0	0	0	0	-0.5	-1	-1	0	-0.5	-1	-1	-1	-1	-1	-1	-1	-1	-1	-1	-1	-1	-1	-1	0	0	0	0	-1	0	-1	-1	-1
Chr1_64717830	-1	-1	-1	-1	-1	-1	-1	-1	0	-0.5	-1	-1	0	0	0	0	0	0	0	0	0	-0.5	-1	-1	0	-0.5	-1	-1	-1	-1	-1	-1	-1	-1	-1	-1	-1	-1	-1	-1	0	0	0	0	-1	0	-1	-1	-1
Chr1_64991038	-1	-1	-1	-1	-1	-1	-1	-1	0	-0.5	-1	-1	0	0	0	0	0	0	0	0	0	-0.5	-1	-1	0	-0.5	-1	-1	-1	-1	-1	-1	-1	-1	-1	-1	-1	-1	-1	-1	0	0	0	0	-1	0	-1	-1	-1
Chr1_65197304	0	0	0	0	0	0	0	0	1	0.5	0	0	1	1	1	1	1	1	1	1	1	0.5	0	0	1	0.5	0	0	0	0	0	0	0	0	0	0	0	0	0	0	1	1	1	1	0	1	0	0	0
Chr1_65486427	0	0	0	0	0	0	0	0	1	0.5	0	0	1	1	1	1	1	1	1	1	1	0.5	0	0	1	0.5	0	0	0	0	0	0	0	0	0	0	0	0	0	0	1	1	1	1	0	1	0	0	0
Chr1_65646244	-1	-1	-1	-1	-1	-1	-1	-1	-1	-1	-1	-1	-1	-1	-1	-1	-1	-1	-1	-1	-1	-1	-1	-1	-1	-1	-1	-1	-1	-1	-1	-1	-1	-1	-1	-1	-1	-1	-1	-1	-1	-1	-1	-1	-1	-1	-1	-1	-1
Chr1_65646372	-1	-1	-1	-1	-1	-1	-1	-1	0	-0.5	-1	-1	0	0	0	0	0	0	0	0	0	-0.5	-1	-1	0	-0.5	-1	-1	-1	-1	-1	-1	-1	-1	-1	-1	-1	-1	-1	-1	0	0	0	0	-1	0	-1	-1	-1
Chr1_65948646	0	0	0	0	0	0	0	0	1	0.5	0	0	1	1	1	1	1	1	1	1	1	0.5	0	0.5	1	0.5	0	0	0	0	0	0	0	0	0	0	0	0	0	0	1	1	1	1	0	1	0	0	0
Chr1_66024494	0	0	0	0	0	0	0	0	1	0.5	0	0	1	1	1	1	1	1	1	1	1	0.5	0	0.5	1	0.5	0	0	0	0	0	0	0	0	0	0	0	0	0	0	1	1	1	1	0	1	0	0	0
Chr1_66025653	0	0	0	0	0	0	0	0	1	0.5	0	0	1	1	1	1	1	1	1	1	1	0.5	0	0.5	1	0.5	0	0	0	0	0	0	0	0	0	0	0	0	0	0	1	1	1	1	0	1	0	0	0
Chr1_66116781	-1	-1	-1	-1	-1	-1	-1	-1	0	-0.5	-1	-1	0	0	0	0	0	0	0	0	0	-0.5	-1	-0.5	0	-0.5	-1	-1	-1	-1	-1	-1	-1	-1	-1	-1	-1	-1	-1	-1	0	0	0	0	-1	0	-1	-1	-1
Chr1_66306717	0	0	0	0	0	0	0	0	1	0.5	0	0	1	1	1	1	1	1	1	1	1	0.5	0	0	1	0.5	0	0	0	0	0	0	0	0	0	0	0	0	0	0	1	1	1	1	0	1	0	0	0
Chr1_66511729	0	0	0	0	0	0	0	0	1	0.5	0	0	1	1	1	1	1	1	1	1	1	0.5	0	0	1	0.5	0	0	0	0	0	0	0	0	0	0	0	0	0	0	1	1	1	1	0	1	0	0	0
Chr1_66584007	0	0	0	0	0	0	0	0	0	0	0	0	0	0	0	0	0	0	0	0	0	0	0	0	0	0	0	0	0	0	0	0	0	0	0	0	0	0	0	0	0	0	0	0	0	0	0	0	0
Chr1_66615716	0	0	0	0	0	0	0	0	1	0.5	0	0	1	1	1	1	1	1	1	1	1	0.5	0	0.5	1	0.5	0	0	0	0	0	0	0	0	0	0	0	0	0	0	1	1	1	1	0	1	0	0	0
Chr1_66790783	0	0	0	0	0	0	0	0	1	0.5	0	0	1	1	1	1	1	0.5	1	1	1	0.5	0	0	1	0.5	0	0	0	0	0	0	0	0	0	0	0	0	0	0	1	1	1	1	0	1	0	0	0
Chr1_66957518	-1	-1	-1	-1	-1	-1	-1	-1	-1	-1	-1	-1	-1	-1	-1	-1	-1	-1	-1	-1	-1	-1	-1	-1	-1	-1	-1	-1	-1	-1	-1	-1	-1	-1	-1	-1	-1	-1	-1	-1	-1	-1	-1	-1	-1	-1	-1	-1	-1
Chr1_66961533	-1	-1	-1	-1	-1	-1	-1	-1	-1	-1	-1	-1	-1	-1	-1	-1	-1	-1	-1	-1	-1	-1	-1	-1	-1	-1	-1	-1	-1	-1	-1	-1	-1	-1	-1	-1	-1	-1	-1	-1	-1	-1	-1	-1	-1	-1	-1	-1	-1
Chr1_67045821	0	0	0	0	0	0	0	0	1	0.5	0	0	1	1	1	1	1	1	1	1	1	0.5	0	0.5	1	0.5	0	0	0	0	0	0	0	0	0	0	0	0	0	0	1	1	1	1	0	1	0	0	0
Chr1_67140706	0	0	0	0	0	0	0	0	1	0.5	0	0	1	1	1	1	1	1	1	1	1	0.5	0	0.5	1	0.5	0	0	0	0	0	0	0	0	0	0	0	0	0	0	1	1	1	1	0	1	0	0	0
Chr1_67180925	0	0	0	0	0	0	0	0	1	0.5	0	0	1	1	1	1	1	1	1	1	1	0.5	0	0.5	1	0.5	0	0	0	0	0	0	0	0	0	0	0	0	0	0	1	1	1	1	0	1	0	0	0
Chr1_67229824	0	0	0	0	0	0	0	0	1	0.5	0	0	1	1	1	1	1	1	1	1	1	0.5	0	0.5	1	0.5	0	0	0	0	0	0	0	0	0	0	0	0	0	0	1	1	1	1	0	1	0	0	0
Chr1_67432879	-1	-1	-1	-1	-1	-1	-1	-1	0	-0.5	-1	-1	0	0	0	0	0	0	0	0	0	-0.5	-1	-0.5	0	-0.5	-1	-1	-1	-1	-1	-1	-1	-1	-1	-1	-1	-1	-1	-1	0	0	0	0	-1	0	-1	-1	-1
Chr1_67437109	0	0	0	0	0	0	0	0	0	0	0	0	0	0	0	0	0	0	0	0	0	0	0	0	0	0	0	0	0	0	0	0	0	0	0	0	0	0	0	0	0	0	0	0	0	0	0	0	0
Chr1_67480471	0	0	0	0	0	0	0	0	0	0	0	0	0	0	0	0	0	0	0	0	0	0	0	0	0	0	0	0	0	0	0	0	0	0	0	0	0	0	0	0	0	0	0	0	0	0	0	0	0
Chr1_67524690	0	0	0	0	0	0	0	0	1	0.5	0	0	1	1	1	1	1	1	1	1	1	0.5	0	0.5	1	0.5	0	0	0	0	0	0	0	0	0	0	0	0	0	0	1	1	1	1	0	1	0	0	0
Chr1_67525610	0	0	0	0	0	0	0	0	0	0	0	0	0	0	0	0	0	0	0	0	0	0	0	0	0	0	0	0	0	0	0	0	0	0	0	0	0	0	0	0	0	0	0	0	0	0	0	0	0
Chr1_67528555	0	0	0	0	0	0	0	0	0	0	0	0	0	0	0	0	0	0	0	0	0	0	0	0	0	0	0	0	0	0	0	0	0	0	0	0	0	0	0	0	0	0	0	0	0	0	0	0	0
Chr1_67529957	0	0	0	0	0	0	0	0	0	0	0	0	0	0	0	0	0	0	0	0	0	0	0	0	0	0	0	0	0	0	0	0	0	0	0	0	0	0	0	0	0	0	0	0	0	0	0	0	0
Chr1_67531533	0	0	0	0	0	0	0	0	0	0	0	0	0	0	0	0	0	0	0	0	0	0	0	0	0	0	0	0	0	0	0	0	0	0	0	0	0	0	0	0	0	0	0	0	0	0	0	0	0
Chr1_67533887	0	0	0	0	0	0	0	0	0	0	0	0	0	0	0	0	0	0	0	0	0	0	0	0	0	0	0	0	0	0	0	0	0	0	0	0	0	0	0	0	0	0	0	0	0	0	0	0	0
Chr1_67646567	-1	-1	-1	-1	-1	-1	-1	-1	-1	-1	-1	-1	-1	-1	-1	-1	-1	-1	-1	-1	-1	-1	-1	-1	-1	-1	-1	-1	-1	-1	-1	-1	-1	-1	-1	-1	-1	-1	-1	-1	-1	-1	-1	-1	-1	-1	-1	-1	-1
Chr1_67727790	0	0	0	0	0	0	0	0	1	0.5	0	0	1	1	1	1	1	1	1	1	1	0.5	0	0.5	1	0.5	0	0	0	0	0	0	0	0	0	0	0	0	0	0	1	1	1	1	0	1	0	0	0
Chr1_67729166	0	0	0	0	0	0	0	0	1	0.5	0	0	1	1	1	1	1	1	1	1	1	0.5	0	0.5	1	0.5	0	0	0	0	0	0	0	0	0	0	0	0	0	0	1	1	1	1	0	1	0	0	0
Chr1_67769929	0	0	0	0	0	0	0	0	1	0.5	0	0	1	1	1	1	1	1	1	1	1	0.5	0	0.5	1	0.5	0	0	0	0	0	0	0	0	0	0	0	0	0	0	1	1	1	1	0	1	0	0	0
Chr1_67773782	0	0	0	0	0	0	0	0	1	0.5	0	0	1	1	1	1	1	1	1	1	1	0.5	0	0.5	1	0.5	0	0	0	0	0	0	0	0	0	0	0	0	0	0	1	1	1	1	0	1	0	0	0
Chr1_67850860	0	0	0	0	0	0	0	0	1	0.5	0	0	1	1	1	1	1	1	1	1	1	0.5	0	0.5	1	0.5	0	0	0	0	0	0	0	0	0	0	0	0	0	0	1	1	1	1	0	1	0	0	0
Chr1_68089309	0	0	0	0	0	0	0	0	1	0.5	0	0	1	1	1	1	1	1	1	1	1	0.5	0	0.5	1	0.5	0	0	0	0	0	0	0	0	0	0	0	0	0	0	1	1	1	1	0	1	0	0	0
Chr1_68112484	-1	-1	-1	-1	-1	-1	-1	-1	0	-0.5	-1	-1	0	0	0	0	0	0	0	0	0	-0.5	-1	-0.5	0	-0.5	-1	-1	-1	-1	-1	-1	-1	-1	-1	-1	-1	-1	-1	-1	0	0	0	0	-1	0	-1	-1	-1
Chr1_68134904	0	0	0	0	0	0	0	0	0	0	0	0	0	0	0	0	0	0	0	0	0	0	0	0	0	0	0	0	0	0	0	0	0	0	0	0	0	0	0	0	0	0	0	0	0	0	0	0	0
Chr1_68215051	0	0	0	0	0	0	0	0	0	0	0	0	0	0	0	0	0	0	0	0	0	0	0	0	0	0	0	0	0	0	0	0	0	0	0	0	0	0	0	0	0	0	0	0	0	0	0	0	0
Chr1_68409191	-1	-1	-1	-1	-1	-1	-1	-1	-1	-1	-1	-1	-1	-1	-1	-1	-1	-1	-1	-1	-1	-1	-1	-1	-1	-1	-1	-1	-1	-1	-1	-1	-1	-1	-1	-1	-1	-1	-1	-1	-1	-1	-1	-1	-1	-1	-1	-1	-1
Chr1_68438267	0	0	0	0	0	0	0	0	1	0.5	0	0	1	1	1	1	1	1	1	1	1	0.5	0	0.5	1	0.5	0	0	0	0	0	0	0	0	0	0	0	0	0	0	1	1	1	1	0	1	0	0	0
Chr1_68545623	0	0	0	0	0	0	0	0	1	0.5	0	0	1	1	1	1	1	1	1	1	1	0.5	0	0.5	1	0.5	0	0	0	0	0	0	0	0	0	0	0	0	0	0	1	1	1	1	0	1	0	0	0
Chr1_68561814	0	0	0	0	0	0	0	0	0	0	0	0	0	0	0	0	0	0	0	0	0	0	0	0	0	0	0	0	0	0	0	0	0	0	0	0	0	0	0	0	0	0	0	0	0	0	0	0	0
Chr1_68663634	0	0	0	0	0	0	0	0	0	0	0	0	0	0	0	0	0	0	0	0	0	0	0	0	0	0	0	0	0	0	0	0	0	0	0	0	0	0	0	0	0	0	0	0	0	0	0	0	0
Chr1_68670617	0	0	0	0	0	0	0	0	0	0	0	0	0	0	0	0	0	0	0	0	0	0	0	0	0	0	0	0	0	0	0	0	0	0	0	0	0	0	0	0	0	0	0	0	0	0	0	0	0
Chr1_68753833	0	0	0	0	0	0	0	0	1	0.5	0	0	1	1	1	1	1	1	1	1	1	0.5	0	0.5	1	0.5	0	0	0	0	0	0	0	0	0	0	0	0	0	0	1	1	1	1	0	1	0	0	0
Chr1_68808615	0	0	0	0	0	0	0	0	1	0.5	0	0	1	1	1	1	1	1	1	1	1	0.5	0	0.5	1	0.5	0	0	0	0	0	0	0	0	0	0	0	0	0	0	1	1	1	1	0	1	0	0	0
Chr1_68980359	0	0	0	0	0	0	0	0	1	0.5	0	0	1	1	1	1	1	1	1	1	1	0.5	0	0.5	1	0.5	0	0	0	0	0	0	0	0	0	0	0	0	0	0	1	1	1	1	0	1	0	0	0
Chr1_69009439	0	0	0	0	0	0	0	0	1	0.5	0	0	1	1	1	1	1	1	1	1	1	0.5	0	0.5	1	0.5	0	0	0	0	0	0	0	0	0	0	0	0	0	0	1	1	1	1	0	1	0	0	0
Chr1_69087698	0	0	0	0	0	0	0	0	1	0.5	0	0	1	1	1	1	1	1	1	1	1	0.5	0	0.5	1	0.5	0	0	0	0	0	0	0	0	0	0	0	0	0	0	1	1	1	1	0	1	0	0	0
Chr1_69355729	0	0	0	0	0	0	0	0	0	0	0	0	0	0	0	0	0	0	0	0	0	0	0	0	0	0	0	0	0	0	0	0	0	0	0	0	0	0	0	0	0	0	0	0	0	0	0	0	0
Chr1_69541789	-1	-1	-1	-1	-1	-1	-1	-1	-1	-1	-1	-1	-1	-1	-1	-1	-1	-1	-1	-1	-1	-1	-1	-1	-1	-1	-1	-1	-1	-1	-1	-1	-1	-1	-1	-1	-1	-1	-1	-1	-1	-1	-1	-1	-1	-1	-1	-1	-1
Chr1_69588591	0	0	0	0	0	0	0	0	0	0	0	0	0	0	0	0	0	0	0	0	0	0	0	0	0	0	0	0	0	0	0	0	0	0	0	0	0	0	0	0	0	0	0	0	0	0	0	0	0
Chr1_69701232	-1	-1	-1	-1	-1	-1	-1	-1	-1	-1	-1	-1	-1	-1	-1	-1	-1	-1	-1	-1	-1	-1	-1	-1	-1	-1	-1	-1	-1	-1	-1	-1	-1	-1	-1	-1	-1	-1	-1	-1	-1	-1	-1	-1	-1	-1	-1	-1	-1
Chr1_69837990	-1	-1	-1	-1	-1	-1	-1	-1	-1	-1	-1	-1	-1	-1	-1	-1	-1	-1	-1	-1	-1	-1	-1	-1	-1	-1	-1	-1	-1	-1	-1	-1	-1	-1	-1	-1	-1	-1	-1	-1	-1	-1	-1	-1	-1	-1	-1	-1	-1
Chr1_69881711	-1	-1	-1	-1	-1	-1	-1	-1	0	0	-1	-1	0	0	0	0	0	0	0	0	0	0	-1	0	0	0	-1	-1	-1	-1	-1	-1	-1	-1	-1	-1	-1	-1	-1	-1	0	0	0	0	-1	0	-1	-1	-1
Chr1_69888636	-1	-1	-1	-1	-1	-1	-1	-1	-1	-1	-1	-1	-1	-1	-1	-1	-1	-1	-1	-1	-1	-1	-1	-1	-1	-1	-1	-1	-1	-1	-1	-1	-1	-1	-1	-1	-1	-1	-1	-1	-1	-1	-1	-1	-1	-1	-1	-1	-1
Chr1_70060169	0	0	0	0	0	0	0	0	0	0	0	0	0	0	0	0	0	0	0	0	0	0	0	0	0	0	0	0	0	0	0	0	0	0	0	0	0	0	0	0	0	0	0	0	0	0	0	0	0
Chr1_70250834	-1	-1	-1	-1	-1	-1	-1	-1	0	-0.5	-1	-1	0	0	0	0	0	0	0	0	0	-0.5	-1	-0.5	0	-0.5	-1	-1	-1	-1	-1	-1	-1	-1	-1	-1	-1	-1	-1	-1	0	0	0	0	-1	0	-1	-1	-1
Chr1_70288386	0	0	0	0	0	0	0	0	0	0	0	0	0	0	0	0	0	0	0	0	0	0	0	0	0	0	0	0	0	0	0	0	0	0	0	0	0	0	0	0	0	0	0	0	0	0	0	0	0
Chr1_70433071	-1	-1	-1	-1	-1	-1	-1	-1	0	-0.5	-1	-1	0	0	0	0	0	0	0	0	0	-0.5	-1	-0.5	0	-0.5	-1	-1	-1	-1	-1	-1	-1	-1	-1	-1	-1	-1	-1	-1	0	0	0	0	-1	0	-1	-1	-1
Chr1_70518275	-1	-1	-1	-1	-1	-1	-1	-1	0	-0.5	-1	-1	0	0	0	0	0	0	0	0	0	-0.5	-1	-0.5	0	-0.5	-1	-1	-1	-1	-1	-1	-1	-1	-1	-1	-1	-1	-1	-1	0	0	0	0	-1	0	-1	-1	-1
Chr1_70527586	0	0	0	0	0	0	0	0	1	0.5	0	0	1	1	1	1	1	1	1	1	1	0.5	0	0.5	1	0.5	0	0	0	0	0	0	0	0	0	0	0	0	0	0	1	1	1	1	0	1	0	0	0
Chr1_70576331	0	0	0	0	0	0	0	0	1	0.5	0	0	1	1	1	1	1	1	1	1	1	0.5	0	0.5	1	0.5	0	0	0	0	0	0	0	0	0	0	0	0	0	0	1	1	1	1	0	1	0	0	0
Chr1_70591584	-1	-1	-1	-1	-1	-1	-1	-1	-1	-1	-1	-1	-1	-1	-1	-1	-1	-1	-1	-1	-1	-1	-1	-1	-1	-1	-1	-1	-1	-1	-1	-1	-1	-1	-1	-1	-1	-1	-1	-1	-1	-1	-1	-1	-1	-1	-1	-1	-1
Chr1_70725221	0	0	0	0	0	0	0	0	0	0	0	0	0	0	0	0	0	0	0	0	0	0	0	0	0	0	0	0	0	0	0	0	0	0	0	0	0	0	0	0	0	0	0	0	0	0	0	0	0
Chr1_70725234	-1	-1	-1	-1	-1	-1	-1	-1	0	-0.5	-1	-1	0	0	0	0	0	0	0	0	0	-0.5	-1	-0.5	0	-0.5	-1	-1	-1	-1	-1	-1	-1	-1	-1	-1	-1	-1	-1	-1	0	0	0	0	-1	0	-1	-1	-1
Chr1_70918768	0	0	0	0	0	0	0	0	0	0	0	0	0	0	0	0	0	0	0	0	0	0	0	0	0	0	0	0	0	0	0	0	0	0	0	0	0	0	0	0	0	0	0	0	0	0	0	0	0
Chr1_71013710	0	0	0	0	0	0	0	0	1	0.5	0	0	1	1	1	1	1	1	1	1	1	0.5	0	0.5	1	0.5	0	0	0	0	0	0	0	0	0	0	0	0	0	0	1	1	1	1	0	1	0	0	0
Chr1_71333203	-1	-1	-1	-1	-1	-1	-1	-1	-1	-1	-1	-1	-1	-1	-1	-1	-1	-1	-1	-1	-1	-1	-1	-1	-1	-1	-1	-1	-1	-1	-1	-1	-1	-1	-1	-1	-1	-1	-1	-1	-1	-1	-1	-1	-1	-1	-1	-1	-1
Chr1_71337828	-1	-1	-1	-1	-1	-1	-1	-1	-1	-1	-1	-1	-1	-1	-1	-1	-1	-1	-1	-1	-1	-1	-1	-1	-1	-1	-1	-1	-1	-1	-1	-1	-1	-1	-1	-1	-1	-1	-1	-1	-1	-1	-1	-1	-1	-1	-1	-1	-1
Chr1_71339907	-1	-1	-1	-1	-1	-1	-1	-1	-1	-1	-1	-1	-1	-1	-1	-1	-1	-1	-1	-1	-1	-1	-1	-1	-1	-1	-1	-1	-1	-1	-1	-1	-1	-1	-1	-1	-1	-1	-1	-1	-1	-1	-1	-1	-1	-1	-1	-1	-1
Chr1_71572634	-1	-1	-1	-1	-1	-1	-1	-1	-1	-1	-1	-1	-1	-1	-1	-1	-1	-1	-1	-1	-1	-1	-1	-1	-1	-1	-1	-1	-1	-1	-1	-1	-1	-1	-1	-1	-1	-1	-1	-1	-1	-1	-1	-1	-1	-1	-1	-1	-1
Chr1_71631109	-1	-1	-1	-1	-1	-1	-1	-1	0	-0.5	-1	-1	0	0	0	0	0	0	0	0	0	-0.5	-1	-0.5	0	-0.5	-1	-1	-1	-1	-1	-1	-1	-1	-1	-1	-1	-1	-1	-1	0	0	0	0	-1	0	-1	-1	-1
Chr1_71638070	0	0	0	0	0	0	0	0	0	0	0	0	0	0	0	0	0	0	0	0	0	0	0	0	0	0	0	0	0	0	0	0	0	0	0	0	0	0	0	0	0	0	0	0	0	0	0	0	0
Chr1_71794734	-1	-1	-1	-1	-1	-1	-1	-1	0	-0.5	-1	-1	0	0	0	0	0	0	0	0	0	-0.5	-1	-0.5	0	-0.5	-1	-1	-1	-1	-1	-1	-1	-1	-1	-1	-1	-1	-1	-1	0	0	0	0	-1	0	-1	-1	-1
Chr1_71998390	0	0	0	0	0	0	0	0	0	0	0	0	0	0	0	0	0	0	0	0	0	0	0	0	0	0	0	0	0	0	0	0	0	0	0	0	0	0	0	0	0	0	0	0	0	0	0	0	0
Chr1_72012732	0	0	0	0	0	0	0	0	0	0	0	0	0	0	0	0	0	0	0	0	0	0	0	0	0	0	0	0	0	0	0	0	0	0	0	0	0	0	0	0	0	0	0	0	0	0	0	0	0
Chr1_72066026	0	0	0	0	0	0	0	0	0	0	0	0	0	0	0	0	0	0	0	0	0	0	0	0	0	0	0	0	0	0	0	0	0	0	0	0	0	0	0	0	0	0	0	0	0	0	0	0	0
Chr1_72195451	0	0	0	0	0	0	0	0	1	0.5	0	0	1	1	1	1	1	1	1	1	1	0.5	0	0.5	1	0.5	0	0	0	0	0	0	0	0	0	0	0	0	0	0	1	1	1	1	0	1	0	0	0
Chr1_72340365	0	0	0	0	0	0	0	0	0	0	0	0	0	0	0	0	0	0	0	0	0	0	0	0	0	0	0	0	0	0	0	0	0	0	0	0	0	0	0	0	0	0	0	0	0	0	0	0	0
Chr1_72455113	0	0	0	0	0	0	0	0	1	0.5	0	0	1	1	1	1	1	1	1	1	1	0.5	0	0.5	1	0.5	0	0	0	0	0	0	0	0	0	0	0	0	0	0	1	1	1	1	0	1	0	0	0
Chr1_72799074	0	0	0	0	0	0	0	0	0	0	0	0	0	0	0	0	0	0	0	0	0	0	0	0	0	0	0	0	0	0	0	0	0	0	0	0	0	0	0	0	0	0	0	0	0	0	0	0	0
Chr1_72965372	-1	-1	-1	-1	-1	-1	-1	-1	0	-0.5	-1	-1	0	0	0	0	0	0	0	0	0	-0.5	-1	-0.5	0	-0.5	-1	-1	-1	-1	-1	-1	-1	-1	-1	-1	-1	-1	-1	-1	0	0	0	0	-1	0	-1	-1	-1
Chr1_73102107	-1	-1	-1	-1	-1	-1	-1	-1	-1	-1	-1	-1	-1	-1	-1	-1	-1	-1	-1	-1	-1	-1	-1	-1	-1	-1	-1	-1	-1	-1	-1	-1	-1	-1	-1	-1	-1	-1	-1	-1	-1	-1	-1	-1	-1	-1	-1	-1	-1
Chr1_73131467	-1	-1	-1	-1	-1	-1	-1	-1	-1	-1	-1	-1	-1	-1	-1	-1	-1	-1	-1	-1	-1	-1	-1	-1	-1	-1	-1	-1	-1	-1	-1	-1	-1	-1	-1	-1	-1	-1	-1	-1	-1	-1	-1	-1	-1	-1	-1	-1	-1
Chr1_73265851	-1	-1	-1	-1	-1	-1	-1	-1	-1	-1	-1	-1	-1	-1	-1	-1	-1	-1	-1	-1	-1	-1	-1	-1	-1	-1	-1	-1	-1	-1	-1	-1	-1	-1	-1	-1	-1	-1	-1	-1	-1	-1	-1	-1	-1	-1	-1	-1	-1
Chr1_73274024	0	0	0	0	0	0	0	0	1	0.5	0	0	1	1	1	1	1	1	1	1	1	0.5	0	0.5	1	0.5	0	0	0	0	0	0	0	0	0	0	0	0	0	0	1	1	1	1	0	1	0	0	0
Chr1_73349490	0	0	0	0	0	0	0	0	1	0.5	0	0	1	1	1	1	1	1	1	1	1	0.5	0	0.5	1	0.5	0	0	0	0	0	0	0	0	0	0	0	0	0	0	1	1	1	1	0	1	0	0	0
Chr1_73380442	-1	-1	-1	-1	-1	-1	-1	-1	-1	-1	-1	-1	-1	-1	-1	-1	-1	-1	-1	-1	-1	-1	-1	-1	-1	-1	-1	-1	-1	-1	-1	-1	-1	-1	-1	-1	-1	-1	-1	-1	-1	-1	-1	-1	-1	-1	-1	-1	-1
Chr1_73440218	0	0	0	0	0	0	0	0	1	0.5	0	0	1	1	1	1	1	1	1	1	1	0.5	0	0.5	1	0.5	0	0	0	0	0	0	0	0	0	0	0	0	0	0	1	1	1	1	0	1	0	0	0
Chr1_73511538	-1	-1	-1	-1	-1	-1	-1	-1	-1	-1	-1	-1	-1	-1	-1	-1	-1	-1	-1	-1	-1	-1	-1	-1	-1	-1	-1	-1	-1	-1	-1	-1	-1	-1	-1	-1	-1	-1	-1	-1	-1	-1	-1	-1	-1	-1	-1	-1	-1
Chr1_73873897	0	0	0	0	0	0	0	0	1	0.5	0	0	1	1	1	1	1	1	1	1	1	0.5	0	0.5	1	0.5	0	0	0	0	0	0	0	0	0	0	0	0	0	0	1	1	1	1	0	1	0	0	0
Chr1_73966326	0	0	0	0	0	0	0	0	1	0.5	0	0	1	1	1	1	1	1	1	1	1	0.5	0	0.5	1	0.5	0	0	0	0	0	0	0	0	0	0	0	0	0	0	1	1	1	1	0	1	0	0	0
Chr1_74604534	-1	-1	-1	-1	-1	-1	-1	-1	0	-0.5	-1	-1	0	0	0	0	0	0	0	0	0	-0.5	-1	-0.5	0	-0.5	-1	-1	-1	-1	-1	-1	-1	-1	-1	-1	-1	-1	-1	-1	0	0	0	0	-1	0	-1	-1	-1
Chr1_74711007	-1	-1	-1	-1	-1	-1	-1	-1	0	-0.5	-1	-1	0	0	0	0	0	0	0	0	0	-0.5	-1	-0.5	0	-0.5	-1	-1	-1	-1	-1	-1	-1	-1	-1	-1	-1	-1	-1	-1	0	0	0	0	-1	0	-1	-1	-1
Chr1_74770767	0	0	0	0	0	0	0	0	1	0.5	0	0	1	1	1	1	1	1	1	1	1	0.5	0	0.5	1	0.5	0	0	0	0	0	0	0	0	0	0	0	0	0	0	1	1	1	1	0	1	0	0	0
Chr1_74772771	0	0	0	0	0	0	0	0	1	0.5	0	0	1	1	1	1	1	1	1	1	1	0.5	0	0.5	1	0.5	0	0	0	0	0	0	0	0	0	0	0	0	0	0	1	1	1	1	0	1	0	0	0
Chr1_74776011	0	0	0	0	0	0	0	0	1	0.5	0	0	1	1	1	1	1	1	1	1	1	0.5	0	0.5	1	0.5	0	0	0	0	0	0	0	0	0	0	0	0	0	0	1	1	1	1	0	1	0	0	0
Chr1_74776594	0	0	0	0	0	0	0	0	1	0.5	0	0	1	1	1	1	1	1	1	1	1	0.5	0	0.5	1	0.5	0	0	0	0	0	0	0	0	0	0	0	0	0	0	1	1	1	1	0	1	0	0	0
Chr1_74780109	0	0	0	0	0	0	0	0	1	0.5	0	0	1	1	1	1	1	1	1	1	1	0.5	0	0.5	1	0.5	0	0	0	0	0	0	0	0	0	0	0	0	0	0	1	1	1	1	0	1	0	0	0
Chr1_75070392	0	0	0	0	0	0	0	0	1	0.5	0	0	1	1	1	1	1	1	1	1	1	0.5	0	0.5	1	0.5	0	0	0	0	0	0	0	0	0	0	0	0	0	0	1	1	1	1	0	1	0	0	0
Chr1_75071546	0	0	0	0	0	0	0	0	1	0.5	0	0	1	1	1	1	1	1	1	1	1	0.5	0	0.5	1	0.5	0	0	0	0	0	0	0	0	0	0	0	0	0	0	1	1	1	1	0	1	0	0	0
Chr1_75095934	0	0	0	0	0	0	0	0	1	0.5	0	0	1	1	1	1	1	1	1	1	1	0.5	0	0.5	1	0.5	0	0	0	0	0	0	0	0	0	0	0	0	0	0	1	1	1	1	0	1	0	0	0
Chr1_75143284	0	0	0	0	0	0	0	0	1	0.5	0	0	1	1	1	1	1	1	1	1	1	0.5	0	0.5	1	0.5	0	0	0	0	0	0	0	0	0	0	0	0	0	0	1	1	1	1	0	1	0	0	0
Chr1_75156367	0	0	0	0	0	0	0	0	1	0.5	0	0	1	1	1	1	1	1	1	1	1	0.5	0	0.5	1	0.5	0	0	0	0	0	0	0	0	0	0	0	0	0	0	1	1	1	1	0	1	0	0	0
Chr1_75170210	0	0	0	0	0	0	0	0	1	0.5	0	0	1	1	1	1	1	1	1	1	1	0.5	0	0.5	1	0.5	0	0	0	0	0	0	0	0	0	0	0	0	0	0	1	1	1	1	0	1	0	0	0
Chr1_75320251	0	0	0	0	0	0	0	0	1	0.5	0	0	1	1	1	1	1	1	1	1	1	0.5	0	0.5	1	0.5	0	0	0	0	0	0	0	0	0	0	0	0	0	0	1	1	1	1	0	1	0	0	0
Chr1_75423742	0	0	0	0	0	0	0	0	1	0.5	0	0	1	1	1	1	1	1	1	1	1	0.5	0	0.5	1	0.5	0	0	0	0	0	0	0	0	0	0	0	0	0	0	1	1	1	1	0	1	0	0	0
Chr1_75678677	0	0	0	0	0	0	0	0	1	0.5	0	0	1	1	1	1	1	1	1	1	1	0.5	0	0.5	1	0.5	0	0	0	0	0	0	0	0	0	0	0	0	0	0	1	1	1	1	0	1	0	0	0
Chr1_75768070	0	0	0	0	0	0	0	0	1	0.5	0	0	1	1	1	1	1	1	1	1	1	0.5	0	0.5	1	0.5	0	0	0	0	0	0	0	0	0	0	0	0	0	0	1	1	1	1	0	1	0	0	0
Chr1_75816005	-1	-1	-1	-1	-1	-1	-1	-1	-1	-1	-1	-1	-1	-1	-1	-1	-1	-1	-1	-1	-1	-1	-1	-1	-1	-1	-1	-1	-1	-1	-1	-1	-1	-1	-1	-1	-1	-1	-1	-1	-1	-1	-1	-1	-1	-1	-1	-1	-1
Chr1_75940635	-1	-1	-1	-1	-1	-1	-1	-1	-1	-1	-1	-1	-1	-1	-1	-1	-1	-1	-1	-1	-1	-1	-1	-1	-1	-1	-1	-1	-1	-1	-1	-1	-1	-1	-1	-1	-1	-1	-1	-1	-1	-1	-1	-1	-1	-1	-1	-1	-1
Chr1_75963363	-1	-1	-1	-1	-1	-1	-1	-1	-1	-1	-1	-1	-1	-1	-1	-1	-1	-1	-1	-1	-1	-1	-1	-1	-1	-1	-1	-1	-1	-1	-1	-1	-1	-1	-1	-1	-1	-1	-1	-1	-1	-1	-1	-1	-1	-1	-1	-1	-1
Chr1_76179725	-1	-1	-1	-1	-1	-1	-1	-1	-1	-1	-1	-1	-1	-1	-1	-1	-1	-1	-1	-1	-1	-1	-1	-1	-1	-1	-1	-1	-1	-1	-1	-1	-1	-1	-1	-1	-1	-1	-1	-1	-1	-1	-1	-1	-1	-1	-1	-1	-1
Chr1_76239635	-1	-1	-1	-1	-1	-1	-1	-1	-1	-1	-1	-1	-1	-1	-1	-1	-1	-1	-1	-1	-1	-1	-1	-1	-1	-1	-1	-1	-1	-1	-1	-1	-1	-1	-1	-1	-1	-1	-1	-1	-1	-1	-1	-1	-1	-1	-1	-1	-1
Chr1_76392830	0	0	0	0	0	0	0	0	1	1	0	0	1	1	1	1	1	1	1	1	1	1	0	1	1	1	0	0	0	0	0	0	0	0	0	0	0	0	0	0	1	1	1	1	0	1	0	0	0
Chr1_76454742	0	0	0	0	0	0	0	0	1	0.5	0	0	1	1	1	1	1	1	1	1	1	0.5	0	0.5	1	0.5	0	0	0	0	0	0	0	0	0	0	0	0	0	0	1	1	1	1	0	1	0	0	0
Chr1_76498902	0	0	0	0	0	0	0	0	1	0.5	0	0	1	1	1	1	1	1	1	1	1	0.5	0	0.5	1	0.5	0	0	0	0	0	0	0	0	0	0	0	0	0	0	1	1	1	1	0	1	0	0	0
Chr1_76886197	0	0	0	0	0	0	0	0	1	0.5	0	0	1	1	1	1	1	1	1	1	1	0.5	0	0.5	1	0.5	0	0	0	0	0	0	0	0	0	0	0	0	0	0	1	1	1	1	0	1	0	0	0
Chr1_77146116	-1	-1	-1	-1	-1	-1	-1	-1	-1	-1	-1	-1	-1	-1	-1	-1	-1	-1	-1	-1	-1	-1	-1	-1	-1	-1	-1	-1	-1	-1	-1	-1	-1	-1	-1	-1	-1	-1	-1	-1	-1	-1	-1	-1	-1	-1	-1	-1	-1
Chr1_77218438	0	0	0	0	0	0	0	0	0	0	0	0	0	0	0	0	0	0	0	0	0	0	0	0	0	0	0	0	0	0	0	0	0	0	0	0	0	0	0	0	0	0	0	0	0	0	0	0	0
Chr1_77243410	-1	-1	-1	-1	-1	-1	-1	-1	0	-0.5	-1	-1	0	0	0	0	0	0	0	0	0	-0.5	-1	-0.5	0	-0.5	-1	-1	-1	-1	-1	-1	-1	-1	-1	-1	-1	-1	-1	-1	0	0	0	0	-1	0	-1	-1	-1
Chr1_77492084	0	0	0	0	0	0	0	0	0	0	0	0	0	0	0	0	0	0	0	0	0	0	0	0	0	0	0	0	0	0	0	0	0	0	0	0	0	0	0	0	0	0	0	0	0	0	0	0	0
Chr1_77532844	0	0	0	0	0	0	0	0	0	0	0	0	0	0	0	0	0	0	0	0	0	0	0	0	0	0	0	0	0	0	0	0	0	0	0	0	0	0	0	0	0	0	0	0	0	0	0	0	0
Chr1_77797955	-1	-1	-1	-1	-1	-1	-1	-1	0	-0.5	-1	-1	0	0	0	0	0	0	0	0	0	-0.5	-1	-0.5	0	-0.5	-1	-1	-1	-1	-1	-1	-1	-1	-1	-1	-1	-1	-1	-1	0	0	0	0	-1	0	-1	-1	-1
Chr1_77854124	0	0	0	0	0	0	0	0	0	0	0	0	0	0	0	0	0	0	0	0	0	0	0	0	0	0	0	0	0	0	0	0	0	0	0	0	0	0	0	0	0	0	0	0	0	0	0	0	0
Chr1_78023407	-1	-1	-1	-1	-1	-1	-1	-1	-1	-1	-1	-1	-1	-1	-1	-1	-1	-1	-1	-1	-1	-1	-1	-1	-1	-1	-1	-1	-1	-1	-1	-1	-1	-1	-1	-1	-1	-1	-1	-1	-1	-1	-1	-1	-1	-1	-1	-1	-1
Chr1_78027428	-1	-1	-1	-1	-1	-1	-1	-1	-1	-1	-1	-1	-1	-1	-1	-1	-1	-1	-1	-1	-1	-1	-1	-1	-1	-1	-1	-1	-1	-1	-1	-1	-1	-1	-1	-1	-1	-1	-1	-1	-1	-1	-1	-1	-1	-1	-1	-1	-1
Chr1_78170913	-1	-1	-1	-1	-1	-1	-1	-1	-1	-1	-1	-1	-1	-1	-1	-1	-1	-1	-1	-1	-1	-1	-1	-1	-1	-1	-1	-1	-1	-1	-1	-1	-1	-1	-1	-1	-1	-1	-1	-1	-1	-1	-1	-1	-1	-1	-1	-1	-1
Chr1_78483739	0	0	0	0	0	0	0	0	0	0	0	0	0	0	0	0	0	0	0	0	0	0	0	0	0	0	0	0	0	0	0	0	0	0	0	0	0	0	0	0	0	0	0	0	0	0	0	0	0
Chr1_78726388	-1	-1	-1	-1	-1	-1	-1	-1	-1	-1	-1	-1	-1	-1	-1	-1	-1	-1	-1	-1	-1	-1	-1	-1	-1	-1	-1	-1	-1	-1	-1	-1	-1	-1	-1	-1	-1	-1	-1	-1	-1	-1	-1	-1	-1	-1	-1	-1	-1
Chr1_78842633	-1	-1	-1	-1	-1	-1	-1	-1	-1	-1	-1	-1	-1	-1	-1	-1	-1	-1	-1	-1	-1	-1	-1	-1	-1	-1	-1	-1	-1	-1	-1	-1	-1	-1	-1	-1	-1	-1	-1	-1	-1	-1	-1	-1	-1	-1	-1	-1	-1
Chr1_79005859	-1	-1	-1	-1	-1	-1	-1	-1	-1	-1	-1	-1	-1	-1	-1	-1	-1	-1	-1	-1	-1	-1	-1	-1	-1	-1	-1	-1	-1	-1	-1	-1	-1	-1	-1	-1	-1	-1	-1	-1	-1	-1	-1	-1	-1	-1	-1	-1	-1
Chr1_79236413	-1	-1	-1	-1	-1	-1	-1	-1	0	-0.5	-1	-1	0	0	0	0	0	0	0	0	0	-0.5	-1	-0.5	0	-0.5	-1	-1	-1	-1	-1	-1	-1	-1	-1	-1	-1	-1	-1	-1	0	0	0	0	-1	0	-1	-1	-1
Chr1_79261683	-1	-1	-1	-1	-1	-1	-1	-1	0	-0.5	-1	-1	0	0	0	0	0	0	0	0	0	-0.5	-1	-0.5	0	-0.5	-1	-1	-1	-1	-1	-1	-1	-1	-1	-1	-1	-1	-1	-1	0	0	0	0	-1	0	-1	-1	-1
Chr1_79321931	0	0	0	0	0	0	0	0	1	0.5	0	0	1	1	1	1	1	1	1	1	1	0.5	0	0.5	1	0.5	0	0	0	0	0	0	0	0	0	0	0	0	0	0	1	1	1	1	0	1	0	0	0
Chr1_79330365	-1	-1	-1	-1	-1	-1	-1	-1	-1	-1	-1	-1	-1	-1	-1	-1	-1	-1	-1	-1	-1	-1	-1	-1	-1	-1	-1	-1	-1	-1	-1	-1	-1	-1	-1	-1	-1	-1	-1	-1	-1	-1	-1	-1	-1	-1	-1	-1	-1
Chr1_79450551	0	0	0	0	0	0	0	0	1	0.5	0	0	1	1	1	1	1	1	1	1	1	0.5	0	0.5	1	0.5	0	0	0	0	0	0	0	0	0	0	0	0	0	0	1	1	1	1	0	1	0	0	0
Chr1_79661200	-1	-1	-1	-1	-1	-1	-1	-1	0	-0.5	-1	-1	0	0	0	0	0	0	0	0	0	-0.5	-1	-0.5	0	-0.5	-1	-1	-1	-1	-1	-1	-1	-1	-1	-1	-1	-1	-1	-1	0	0	0	0	-1	0	-1	-1	-1
Chr1_79706662	0	0	0	0	0	0	0	0	0	0	0	0	0	0	0	0	0	0	0	0	0	0	0	0	0	0	0	0	0	0	0	0	0	0	0	0	0	0	0	0	0	0	0	0	0	0	0	0	0
Chr1_79707748	0	0	0	0	0	0	0	0	0	0	0	0	0	0	0	0	0	0	0	0	0	0	0	0	0	0	0	0	0	0	0	0	0	0	0	0	0	0	0	0	0	0	0	0	0	0	0	0	0
Chr1_79755277	0	0	0	0	0	0	0	0	0	0	0	0	0	0	0	0	0	0	0	0	0	0	0	0	0	0	0	0	0	0	0	0	0	0	0	0	0	0	0	0	0	0	0	0	0	0	0	0	0
Chr1_80502544	0	0	0	0	0	0	0	0	0	0	0	0	0	0	0	0	0	0	0	0	0	0	0	0	0	0	0	0	0	0	0	0	0	0	0	0	0	0	0	0	0	0	0	0	0	0	0	0	0
Chr1_80621236	0	0	0	0	0	0	0	0	0	0	0	0	0	0	0	0	0	0	0	0	0	0	0	0	0	0	0	0	0	0	0	0	0	0	0	0	0	0	0	0	0	0	0	0	0	0	0	0	0
Chr1_80681407	-1	-1	-1	-1	-1	-1	-1	-1	-1	-1	-1	-1	-1	-1	-1	-1	-1	-1	-1	-1	-1	-1	-1	-1	-1	-1	-1	-1	-1	-1	-1	-1	-1	-1	-1	-1	-1	-1	-1	-1	-1	-1	-1	-1	-1	-1	-1	-1	-1
Chr1_80698058	0	0	0	0	0	0	0	0	1	0.5	0	0	1	1	1	1	1	1	1	1	1	0.5	0	0.5	1	0.5	0	0	0	0	0	0	0	0	0	0	0	0	0	0	1	1	1	1	0	1	0	0	0
Chr1_80769249	-1	-1	-1	-1	-1	-1	-1	-1	-1	-1	-1	-1	-1	-1	-1	-1	-1	-1	-1	-1	-1	-1	-1	-1	-1	-1	-1	-1	-1	-1	-1	-1	-1	-1	-1	-1	-1	-1	-1	-1	-1	-1	-1	-1	-1	-1	-1	-1	-1
Chr1_80864179	0	0	0	0	0	0	0	0	0	0	0	0	0	0	0	0	0	0	0	0	0	0	0	0	0	0	0	0	0	0	0	0	0	0	0	0	0	0	0	0	0	0	0	0	0	0	0	0	0
Chr1_80918241	0	0	0	0	0	0	0	0	0	0	0	0	0	0	0	0	0	0	0	0	0	0	0	0	0	0	0	0	0	0	0	0	0	0	0	0	0	0	0	0	0	0	0	0	0	0	0	0	0
Chr1_80965940	0	0	0	0	0	0	0	0	1	0.5	0	0	1	1	1	1	1	1	1	1	1	0.5	0	0.5	1	0.5	0	0	0	0	0	0	0	0	0	0	0	0	0	0	1	1	1	1	0	1	0	0	0
Chr1_80972757	-1	-1	-1	-1	-1	-1	-1	-1	-1	-1	-1	-1	-1	-1	-1	-1	-1	-1	-1	-1	-1	-1	-1	-1	-1	-1	-1	-1	-1	-1	-1	-1	-1	-1	-1	-1	-1	-1	-1	-1	-1	-1	-1	-1	-1	-1	-1	-1	-1
Chr1_81074390	0	0	0	0	0	0	0	0	1	0.5	0	0	1	1	1	1	1	1	1	1	1	0.5	0	0.5	1	0.5	0	0	0	0	0	0	0	0	0	0	0	0	0	0	1	1	1	1	0	1	0	0	0
Chr1_81212962	0	0	0	0	0	0	0	0	0	0	0	0	0	0	0	0	0	0	0	0	0	0	0	0	0	0	0	0	0	0	0	0	0	0	0	0	0	0	0	0	0	0	0	0	0	0	0	0	0
Chr1_81368132	0	0	0	0	0	0	0	0	0	0	0	0	0	0	0	0	0	0	0	0	0	0	0	0	0	0	0	0	0	0	0	0	0	0	0	0	0	0	0	0	0	0	0	0	0	0	0	0	0
Chr1_81424639	0	0	0	0	0	0	0	0	0	0	0	0	0	0	0	0	0	0	0	0	0	0	0	0	0	0	0	0	0	0	0	0	0	0	0	0	0	0	0	0	0	0	0	0	0	0	0	0	0
Chr1_81549221	0	0	0	0	0	0	0	0	1	0.5	0	0	1	1	1	1	1	1	1	1	1	0.5	0	0.5	1	0.5	0	0	0	0	0	0	0	0	0	0	0	0	0	0	1	1	1	1	0	1	0	0	0
Chr1_81598624	-1	-1	-1	-1	-1	-1	-1	-1	0	-0.5	-1	-1	0	0	0	0	0	0	0	0	0	-0.5	-1	-0.5	0	-0.5	-1	-1	-1	-1	-1	-1	-1	-1	-1	-1	-1	-1	-1	-1	0	0	0	0	-1	0	-1	-1	-1
Chr1_81603669	0	0	0	0	0	0	0	0	1	1	0	0	1	1	1	1	1	1	1	1	1	1	0	1	1	1	0	0	0	0	0	0	0	0	0	0	0	0	0	0	1	1	1	1	0	1	0	0	0
Chr1_81640277	0	0	0	0	0	0	0	0	0	0	0	0	0	0	0	0	0	0	0	0	0	0	0	0	0	0	0	0	0	0	0	0	0	0	0	0	0	0	0	0	0	0	0	0	0	0	0	0	0
Chr1_81777960	0	0	0	0	0	0	0	0	0	0	0	0	0	0	0	0	0	0	0	0	0	0	0	0	0	0	0	0	0	0	0	0	0	0	0	0	0	0	0	0	0	0	0	0	0	0	0	0	0
Chr1_82011737	0	0	0	0	0	0	0	0	0	0	0	0	0	0	0	0	0	0	0	0	0	0	0	0	0	0	0	0	0	0	0	0	0	0	0	0	0	0	0	0	0	0	0	0	0	0	0	0	0
Chr1_82012078	0	0	0	0	0	0	0	0	0	0	0	0	0	0	0	0	0	0	0	0	0	0	0	0	0	0	0	0	0	0	0	0	0	0	0	0	0	0	0	0	0	0	0	0	0	0	0	0	0
Chr1_82014762	0	0	0	0	0	0	0	0	0	0	0	0	0	0	0	0	0	0	0	0	0	0	0	0	0	0	0	0	0	0	0	0	0	0	0	0	0	0	0	0	0	0	0	0	0	0	0	0	0
Chr1_82015054	0	0	0	0	0	0	0	0	0	0	0	0	0	0	0	0	0	0	0	0	0	0	0	0	0	0	0	0	0	0	0	0	0	0	0	0	0	0	0	0	0	0	0	0	0	0	0	0	0
Chr1_82020329	0	0	0	0	0	0	0	0	0	0	0	0	0	0	0	0	0	0	0	0	0	0	0	0	0	0	0	0	0	0	0	0	0	0	0	0	0	0	0	0	0	0	0	0	0	0	0	0	0
Chr1_82378377	0	0	0	0	0	0	0	0	0	0	0	0	0	0	0	0	0	0	0	0	0	0	0	0	0	0	0	0	0	0	0	0	0	0	0	0	0	0	0	0	0	0	0	0	0	0	0	0	0
Chr1_82457847	0	0	0	0	0	0	0	0	1	0.5	0	0.5	1	1	1	1	1	1	1	1	1	0.5	0	0.5	1	0.5	0	0	0	0	0	0	0	0	0	0	0	0	0	0	1	1	1	1	0	1	0	0	0
Chr1_82510643	-1	-1	-1	-1	-1	-1	-1	-1	0	-0.5	-1	-0.5	0	0	0	0	0	0	0	0	0	-0.5	-1	-0.5	0	-0.5	-1	-1	-1	-1	-1	-1	-1	-1	-1	-1	-1	-1	-1	-1	0	0	0	0	-1	0	-1	-1	-1
Chr1_82564153	0	0	0	0	0	0	0	0	0	0	0	0	0	0	0	0	0	0	0	0	0	0	0	0	0	0	0	0	0	0	0	0	0	0	0	0	0	0	0	0	0	0	0	0	0	0	0	0	0
Chr1_82702375	0	0	0	0	0	0	0	0	1	0.5	0	0.5	1	1	1	1	1	1	1	1	1	0.5	0	0.5	1	0.5	0	0	0	0	0	0	0	0	0	0	0	0	0	0	1	1	1	1	0	1	0	0	0
Chr1_82702560	0	0	0	0	0	0	0	0	1	0.5	0	0.5	1	1	1	1	1	1	1	1	1	0.5	0	0.5	1	0.5	0	0	0	0	0	0	0	0	0	0	0	0	0	0	1	1	1	1	0	1	0	0	0
Chr1_83009457	0	0	0	0	0	0	0	0	0	0	0	0	0	0	0	0	0	0	0	0	0	0	0	0	0	0	0	0	0	0	0	0	0	0	0	0	0	0	0	0	0	0	0	0	0	0	0	0	0
Chr1_83401050	0	0	0	0	0	0	0	0	0	0	0	0	0	0	0	0	0	0	0	0	0	0	0	0	0	0	0	0	0	0	0	0	0	0	0	0	0	0	0	0	0	0	0	0	0	0	0	0	0
Chr1_83432921	-1	-1	-1	-1	-1	-1	-1	-1	0	-0.5	-1	-0.5	0	0	0	0	0	0	0	0	0	-0.5	-1	-0.5	0	-0.5	-1	-1	-1	-1	-1	-1	-1	-1	-1	-1	-1	-1	-1	-1	0	0	0	0	-1	0	-1	-1	-1
Chr1_83742699	0	0	0	0	0	0	0	0	0	0	0	0	0	0	0	0	0	0	0	0	0	0	0	0	0	0	0	0	0	0	0	0	0	0	0	0	0	0	0	0	0	0	0	0	0	0	0	0	0
Chr1_83838481	0	0	0	0	0	0	0	0	0	0	0	0	0	0	0	0	0	0	0	0	0	0	0	0	0	0	0	0	0	0	0	0	0	0	0	0	0	0	0	0	0	0	0	0	0	0	0	0	0
Chr1_84349784	-1	-1	-1	-1	-1	-1	-1	-1	0	-0.5	-1	-0.5	0	0	0	0	0	0	0	0	0	-0.5	-1	-0.5	0	-0.5	-1	-1	-1	-1	-1	-1	-1	-1	-1	-1	-1	-1	-1	-1	0	0	0	0	-1	0	-1	-1	-1
Chr1_84418601	0	0	0	0	0	0	0	0	0	0	0	0	0	0	0	0	0	0	0	0	0	0	0	0	0	0	0	0	0	0	0	0	0	0	0	0	0	0	0	0	0	0	0	0	0	0	0	0	0
Chr1_84435903	0	0	0	0	0	0	0	0	0	0	0	0	0	0	0	0	0	0	0	0	0	0	0	0	0	0	0	0	0	0	0	0	0	0	0	0	0	0	0	0	0	0	0	0	0	0	0	0	0
Chr1_84470760	0	0	0	0	0	0	0	0	0	0	0	0	0	0	0	0	0	0	0	0	0	0	0	0	0	0	0	0	0	0	0	0	0	0	0	0	0	0	0	0	0	0	0	0	0	0	0	0	0
Chr1_84497062	-1	-1	-1	-1	-1	-1	-1	-1	0	-0.5	-1	-0.5	0	0	0	0	0	0	0	0	0	-0.5	-1	-0.5	0	-1	-1	-1	-1	-1	-1	-1	-1	-1	-1	-1	-1	-1	-1	-1	0	0	0	0	-1	0	-1	-1	-1
Chr1_84503497	-1	-1	-1	-1	-1	-1	-1	-1	0	-0.5	-1	-0.5	0	0	0	0	0	0	0	0	0	-0.5	-1	-0.5	0	-1	-1	-1	-1	-1	-1	-1	-1	-1	-1	-1	-1	-1	-1	-1	0	0	0	0	-1	0	-1	-1	-1
Chr1_84537693	0	0	0	0	0	0	0	0	1	1	0	1	1	1	1	1	1	1	1	1	1	1	0	1	1	1	0	0	0	0	0	0	0	0	0	0	0	0	0	0	1	1	1	1	0	1	0	0	0
Chr1_84635515	-1	-1	-1	-1	-1	-1	-1	-1	0	-0.5	-1	-0.5	0	0	0	0	0	0	0	0	0	-0.5	-1	-0.5	0	-0.5	-1	-1	-1	-1	-1	-1	-1	-1	-1	-1	-1	-1	-1	-1	0	0	0	0	-1	0	-1	-1	-1
Chr1_84669851	-1	-1	-1	-1	-1	-1	-1	-1	0	-0.5	-1	-0.5	0	0	0	0	0	0	0	0	0	-0.5	-1	-0.5	0	-0.5	-1	-1	-1	-1	-1	-1	-1	-1	-1	-1	-1	-1	-1	-1	0	0	0	0	-1	0	-1	-1	-1
Chr1_84738977	0	0	0	0	0	0	0	0	0	0	0	0	0	0	0	0	0	0	0	0	0	0	0	0	0	0	0	0	0	0	0	0	0	0	0	0	0	0	0	0	0	0	0	0	0	0	0	0	0
Chr1_84781434	0	0	0	0	0	0	0	0	0	0	0	0	0	0	0	0	0	0	0	0	0	0	0	0	0	0	0	0	0	0	0	0	0	0	0	0	0	0	0	0	0	0	0	0	0	0	0	0	0
Chr1_84849321	0	0	0	0	0	0	0	0	0	0	0	0	0	0	0	0	0	0	0	0	0	0	0	0	0	0	0	0	0	0	0	0	0	0	0	0	0	0	0	0	0	0	0	0	0	0	0	0	0
Chr1_84921264	0	0	0	0	0	0	0	0	0	0	0	0	0	0	0	0	0	0	0	0	0	0	0	0	0	0	0	0	0	0	0	0	0	0	0	0	0	0	0	0	0	0	0	0	0	0	0	0	0
Chr1_85056754	0	0	0	0	0	0	0	0	0	0	0	0	0	0	0	0	0	0	0	0	0	0	0	0	0	0	0	0	0	0	0	0	0	0	0	0	0	0	0	0	0	0	0	0	0	0	0	0	0
Chr1_85166122	0	0	0	0	0	0	0	0	1	0.5	0	0.5	1	1	1	1	1	1	1	1	1	0.5	0	0.5	1	0	0	0	0	0	0	0	0	0	0	0	0	0	0	0	1	1	1	1	0	1	0	0	0
Chr1_85276928	-1	-1	-1	-1	-1	-1	-1	-1	0	-0.5	-1	-0.5	0	0	0	0	0	0	0	0	0	-0.5	-1	-0.5	0	-1	-1	-1	-1	-1	-1	-1	-1	-1	-1	-1	-1	-1	-1	-1	0	0	0	0	-1	0	-1	-1	-1
Chr1_85365205	0	0	0	0	0	0	0	0	0	0	0	0	0	0	0	0	0	0	0	0	0	0	0	0	0	0	0	0	0	0	0	0	0	0	0	0	0	0	0	0	0	0	0	0	0	0	0	0	0
Chr1_85722023	0	0	0	0	0	0	0	0	1	0.5	0	0.5	1	1	1	1	1	1	1	1	1	0.5	0	0.5	1	0	0	0	0	0	0	0	0	0	0	0	0	0	0	0	1	1	1	1	0	1	0	0	0
Chr1_86168856	0	0	0	0	0	0	0	0	0	0	0	0	0	0	0	0	0	0	0	0	0	0	0	0	0	0	0	0	0	0	0	0	0	0	0	0	0	0	0	0	0	0	0	0	0	0	0	0	0
Chr1_86430591	0	0	0	0	0	0	0	0	0	0	0	0	0	0	0	0	0	0	0	0	0	0	0	0	0	0	0	0	0	0	0	0	0	0	0	0	0	0	0	0	0	0	0	0	0	0	0	0	0
Chr1_86590155	0	0	0	0	0	0	0	0	0	0	0	0	0	0	0	0	0	0	0	0	0	0	0	0	0	0	0	0	0	0	0	0	0	0	0	0	0	0	0	0	0	0	0	0	0	0	0	0	0
Chr1_86945879	-1	-1	-1	-1	-1	-1	-1	-1	-1	-1	-1	-1	-1	-1	-1	-1	-1	-1	-1	-1	-1	-1	-1	-1	-1	-1	-1	-1	-1	-1	-1	-1	-1	-1	-1	-1	-1	-1	-1	-1	-1	-1	-1	-1	-1	-1	-1	-1	-1
Chr1_87396724	-1	-1	-1	-1	-1	-1	-1	-1	-1	-1	-1	-1	-1	-1	-1	-1	-1	-1	-1	-1	-1	-1	-1	-1	-1	-1	-1	-1	-1	-1	-1	-1	-1	-1	-1	-1	-1	-1	-1	-1	-1	-1	-1	-1	-1	-1	-1	-1	-1
Chr1_87628010	-1	-1	-1	-1	-1	-1	-1	-1	0	-0.5	-1	-0.5	0	0	0	0	0	0	0	0	0	-0.5	-1	-0.5	0	-1	-1	-1	-1	-1	-1	-1	-1	-1	-1	-1	-1	-1	-1	-1	0	0	0	0	-1	0	-1	-1	-1
Chr1_87878804	0	0	0	0	0	0	0	0	0	0	0	0	0	0	0	0	0	0	0	0	0	0	0	0	0	0	0	0	0	0	0	0	0	0	0	0	0	0	0	0	0	0	0	0	0	0	0	0	0
Chr1_87961397	0	0	0	0	0	0	0	0	0	0	0	0	0	0	0	0	0	0	0	0	0	0	0	0	0	0	0	0	0	0	0	0	0	0	0	0	0	0	0	0	0	0	0	0	0	0	0	0	0
Chr1_88037163	0	0	0	0	0	0	0	0	0	0	0	0	0	0	0	0	0	0	0	0	0	0	0	0	0	0	0	0	0	0	0	0	0	0	0	0	0	0	0	0	0	0	0	0	0	0	0	0	0
Chr1_88323086	-1	-1	-1	-1	-1	-1	-1	-1	-1	-1	-1	-1	-1	-1	-1	-1	-1	-1	-1	-1	-1	-1	-1	-1	-1	-1	-1	-1	-1	-1	-1	-1	-1	-1	-1	-1	-1	-1	-1	-1	-1	-1	-1	-1	-1	-1	-1	-1	-1
Chr1_88386387	0	0	0	0	0	0	0	0	1	0.5	0	0.5	1	0	0	0	0	0	0	0	0	0.5	0	0.5	1	0	0	0	0	0	0	0	0	0	0	0	0	0	0	0	0.5	1	1	1	0	1	0	0	0
Chr1_88518937	0	0	0	0	0	0	0	0	1	0.5	0	0.5	1	0	0	0	0	0	0	0	0	0.5	0	0.5	1	0	0	0	0	0	0	0	0	0	0	0	0	0	0	0	0	0.5	0	0	0	0	0	0	0
Chr1_88633637	-1	-1	-1	-1	-1	-1	-1	-1	0	-0.5	-1	-0.5	0	-1	-1	-1	-1	-1	-1	-1	-1	-0.5	-1	-0.5	0	-1	-1	-1	-1	-1	-1	-1	-1	-1	-1	-1	-1	-1	-1	-1	-1	-0.5	-1	-1	-1	-1	-1	-1	-1
Chr1_88963298	-1	-1	-1	-1	-1	-1	-1	-1	0	-0.5	-1	-0.5	0	-1	-1	-1	-1	-1	-1	-1	-1	-0.5	-1	-0.5	0	-1	-1	-1	-1	-1	-1	-1	-1	-1	-1	-1	-1	-1	-1	-1	-1	-0.5	-1	-1	-1	-1	-1	-1	-1
Chr1_89001783	-1	-1	-1	-1	-1	-1	-1	-1	0	-0.5	-1	-0.5	0	-1	-1	-1	-1	-1	-1	-1	-1	-0.5	-1	-0.5	0	-1	-1	-1	-1	-1	-1	-1	-1	-1	-1	-1	-1	-1	-1	-1	-1	-0.5	-1	-1	-1	-1	-1	-1	-1
Chr1_89242204	-1	-1	-1	-1	-1	-1	-1	-1	0	-0.5	-1	-0.5	0	-1	-1	-1	-1	-1	-1	-1	-1	-0.5	-1	-0.5	0	-1	-1	-1	-1	-1	-1	-1	-1	-1	-1	-1	-1	-1	-1	-1	-1	-0.5	-1	-1	-1	-1	-1	-1	-1
Chr1_89244943	-1	-1	-1	-1	-1	-1	-1	-1	0	-0.5	-1	-0.5	0	-1	-1	-1	-1	-1	-1	-1	-1	-0.5	-1	-0.5	0	-1	-1	-1	-1	-1	-1	-1	-1	-1	-1	-1	-1	-1	-1	-1	-1	-0.5	-1	-1	-1	-1	-1	-1	-1
Chr1_89258481	-1	-1	-1	-1	-1	-1	-1	-1	0	-0.5	-1	-0.5	0	-1	-1	-1	-1	-1	-1	-1	-1	-0.5	-1	-0.5	0	-1	-1	-1	-1	-1	-1	-1	-1	-1	-1	-1	-1	-1	-1	-1	-1	-0.5	-1	-1	-1	-1	-1	-1	-1
Chr1_89292107	0	0	0	0	0	0	0	0	0	0	0	0	0	0	0	0	0	0	0	0	0	0	0	0	0	0	0	0	0	0	0	0	0	0	0	0	0	0	0	0	0	0	0	0	0	0	0	0	0
Chr1_89379428	-1	-1	-1	-1	-1	-1	-1	-1	0	-0.5	-1	-0.5	-0.5	-1	-1	-1	-1	-1	-1	-1	-1	-0.5	-1	-0.5	0	-1	-1	-1	-1	-1	-1	-1	-1	-1	-1	-1	-1	-1	-1	-1	-1	-0.5	-1	-1	-1	-1	-1	-1	-1
Chr1_89896503	-1	-1	-1	-1	-1	-1	-1	-1	0	-0.5	-1	-0.5	-0.5	-1	-1	-1	-1	-1	-1	-1	-1	-0.5	-1	-0.5	0	-1	-1	-1	-1	-1	-1	-1	-1	-1	-1	-1	-1	-1	-1	-1	-1	-0.5	-1	-1	-1	-1	-1	-1	-1
Chr1_90206957	0	0	0	0	0	0	0	0	0	0	0	0	0	0	0	0	0	0	0	0	0	0	0	0	0	0	0	0	0	0	0	0	0	0	0	0	0	0	0	0	0	0	0	0	0	0	0	0	0
Chr1_90222759	-1	-1	-1	-1	-1	-1	-1	-1	0	-0.5	-1	-0.5	-0.5	-1	-1	-1	-1	-1	-1	-1	-1	-0.5	-1	-0.5	0	-0.5	-1	-1	-1	-1	-1	-1	-1	-1	-1	-1	-1	-1	-1	-1	-1	-0.5	-1	-1	-1	-1	-1	-1	-1
Chr1_90361176	0	0	0	0	0	0	0	0	1	0.5	0	0.5	0.5	0	0	0	0	0	0	0	0	0.5	0	0.5	1	0.5	0	0	0	0	0	0	0	0	0	0	0	0	0	0	0	0.5	0	0	0	0	0	0	0
Chr1_90545900	0	0	0	0	0	0	0	0	1	0.5	0	0.5	0.5	0	0	0	0	0	0	0	0	0.5	0	0.5	1	0.5	0	0	0	0	0	0	0	0	0	0	0	0	0	0	0	0.5	0	0	0	0	0	0	0
Chr1_90745693	0	0	0	0	0	0	0	0	1	0.5	0	0.5	0.5	0	0	0	0	0	0	0	0	0.5	0	0.5	1	0.5	0	0	0	0	0	0	0	0	0	0	0	0	0	0	0	0.5	0	0	0	0	0	0	0
Chr1_90820362	0	0	0	0	0	0	0	0	0	0	0	0	0	0	0	0	0	0	0	0	0	0	0	0	0	0	0	0	0	0	0	0	0	0	0	0	0	0	0	0	0	0	0	0	0	0	0	0	0
Chr1_90953135	-1	-1	-1	-1	-1	-1	-1	-1	0	-0.5	-1	-0.5	-0.5	-1	-1	-1	-1	-1	-1	-1	-1	-0.5	-1	-0.5	0	-0.5	-1	-1	-1	-1	-1	-1	-1	-1	-1	-1	-1	-1	-1	-1	-1	-0.5	-1	-1	-1	-1	-1	-1	-1
Chr1_91267875	-1	-1	-1	-1	-1	-1	-1	-1	-1	-1	-1	-1	-1	-1	-1	-1	-1	-1	-1	-1	-1	-1	-1	-1	-1	-1	-1	-1	-1	-1	-1	-1	-1	-1	-1	-1	-1	-1	-1	-1	-1	-1	-1	-1	-1	-1	-1	-1	-1
Chr1_91385319	0	0	0	0	0	0	0	0	0	0	0	0	0	0	0	0	0	0	0	0	0	0	0	0	0	0	0	0	0	0	0	0	0	0	0	0	0	0	0	0	0	0	0	0	0	0	0	0	0
Chr1_91493495	0	0	0	0	0	0	0	0	0	0	0	0	0	0	0	0	0	0	0	0	0	0	0	0	0	0	0	0	0	0	0	0	0	0	0	0	0	0	0	0	0	0	0	0	0	0	0	0	0
Chr1_91686702	0	0	0	0	0	0	0	0	0	0	0	0	0	0	0	0	0	0	0	0	0	0	0	0	0	0	0	0	0	0	0	0	0	0	0	0	0	0	0	0	0	0	0	0	0	0	0	0	0
Chr1_91877525	0	0	0	0	0	0	0	0	0	0	0	0	0	0	0	0	0	0	0	0	0	0	0	0	0	0	0	0	0	0	0	0	0	0	0	0	0	0	0	0	0	0	0	0	0	0	0	0	0
Chr1_92240252	-1	-1	-1	-1	-1	-1	-1	-1	0	-0.5	-1	-0.5	-0.5	-1	-1	-1	-1	-1	-1	-1	-1	-0.5	-1	-0.5	0	-0.5	-1	-1	-1	-1	-1	-1	-1	-1	-1	-1	-1	-1	-1	-1	-1	-0.5	-1	-1	-1	-1	-1	-1	-1
Chr1_92241564	0	0	0	0	0	0	0	0	1	0.5	0	0.5	0.5	0	0	0	0	0	0	0	0	0.5	0	0.5	1	0.5	0	0	0	0	0	0	0	0	0	0	0	0	0	0	0	0.5	0	0	0	0	0	0	0
Chr1_92246682	0	0	0	0	0	0	0	0	1	0.5	0	0.5	0.5	0	0	0	0	0	0	0	0	0.5	0	0.5	1	0.5	0	0	0	0	0	0	0	0	0	0	0	0	0	0	0	0.5	0	0	0	0	0	0	0
Chr1_92304376	0	0	0	0	0	0	0	0	0	0	0	0	0	0	0	0	0	0	0	0	0	0	0	0	0	0	0	0	0	0	0	0	0	0	0	0	0	0	0	0	0	0	0	0	0	0	0	0	0
Chr1_92663680	0	0	0	0	0	0	0	0	0	0	0	0	0	0	0	0	0	0	0	0	0	0	0	0	0	0	0	0	0	0	0	0	0	0	0	0	0	0	0	0	0	0	0	0	0	0	0	0	0
Chr1_92773955	0	0	0	0	0	0	0	0	0	0	0	0	0	0	0	0	0	0	0	0	0	0	0	0	0	0	0	0	0	0	0	0	0	0	0	0	0	0	0	0	0	0	0	0	0	0	0	0	0
Chr1_93064810	0	0	0	0	0	0	0	0	0	0	0	0	0	0	0	0	0	0	0	0	0	0	0	0	0	0	0	0	0	0	0	0	0	0	0	0	0	0	0	0	0	0	0	0	0	0	0	0	0
Chr1_93221211	0	0	0	0	0	0	0	0	0	0	0	0	0	0	0	0	0	0	0	0	0	0	0	0	0	0	0	0	0	0	0	0	0	0	0	0	0	0	0	0	0	0	0	0	0	0	0	0	0
Chr1_93269172	-1	-1	-1	-1	-1	-1	-1	-1	0	-0.5	-1	-0.5	-0.5	-1	-1	-1	-1	-1	-1	-1	-1	-0.5	-1	-0.5	0	-0.5	-1	-1	-1	-1	-1	-1	-1	-1	-1	-1	-1	-1	-1	-1	-1	-0.5	-1	-1	-1	-1	-1	-1	-1
Chr1_93505944	-1	-1	-1	-1	-1	-1	-1	-1	0	-0.5	-1	-0.5	-0.5	-1	-1	-1	-1	-1	-1	-1	-1	-0.5	-1	-0.5	0	-0.5	-1	-1	-1	-1	-1	-1	-1	-1	-1	-1	-1	-1	-1	-1	-1	-0.5	-1	-1	-1	-1	-1	-1	-1
Chr1_93798672	-0.5	-0.5	-0.5	-0.5	-0.5	-0.5	-0.5	-0.5	-0.5	-0.5	-0.5	-0.5	-0.5	-0.5	-0.5	-0.5	-0.5	-0.5	-0.5	-0.5	-0.5	-0.5	-0.5	-0.5	-0.5	-0.5	-0.5	-0.5	-0.5	-0.5	-0.5	-0.5	-0.5	-0.5	-0.5	-0.5	-0.5	-0.5	-0.5	-0.5	-0.5	-0.5	-0.5	-0.5	-0.5	-0.5	-0.5	-0.5	-0.5
Chr1_93800291	-1	-1	-1	-1	-1	-1	-1	-1	0	-0.5	-1	-0.5	-0.5	-1	-1	-1	-1	-1	-1	-1	-1	-0.5	-1	-0.5	0	-0.5	-1	-1	-1	-1	-1	-1	-1	-1	-1	-1	-1	-1	-1	-1	-1	-0.5	-1	-1	-1	-1	-1	-1	-1
Chr1_93942785	0	0	0	0	0	0	0	0	0	0	0	0	0	0	0	0	0	0	0	0	0	0	0	0	0	0	0	0	0	0	0	0	0	0	0	0	0	0	0	0	0	0	0	0	0	0	0	0	0
Chr1_93971087	0	0	0	0	0	0	0	0	1	0.5	0	0.5	0.5	0	0	0	0	0	0	0	0	0.5	0	0.5	1	0.5	0	0	0	0	0	0	0	0	0	0	0	0	0	0	0	0.5	0	0	0	0	0	0	0
Chr1_94016079	0	0	0	0	0	0	0	0	0	0	0	0	0	0	0	0	0	0	0	0	0	0	0	0	0	0	0	0	0	0	0	0	0	0	0	0	0	0	0	0	0	0	0	0	0	0	0	0	0
Chr1_94111761	-1	-1	-1	-1	-1	-1	-1	-1	0	-0.5	-1	-0.5	-0.5	-1	-1	-1	-1	-1	-1	-1	-1	-0.5	-1	-0.5	0	-0.5	-1	-1	-1	-1	-1	-1	-1	-1	-1	-1	-1	-1	-1	-1	-1	-0.5	-1	-1	-1	-1	-1	-1	-1
Chr1_94302684	0	0	0	0	0	0	0	0	1	0.5	0	0.5	0.5	0	0	0	0	0	0	0	0	0.5	0	0.5	1	0.5	0	0	0	0	0	0	0	0	0	0	0	0	0	0	0	0.5	0	0	0	0	0	0	0
Chr1_94469030	0	0	0	0	0	0	0	0	0	0	0	0	0	0	0	0	0	0	0	0	0	0	0	0	0	0	0	0	0	0	0	0	0	0	0	0	0	0	0	0	0	0	0	0	0	0	0	0	0
Chr1_94821525	0	0	0	0	0	0	0	0	0	0	0	0	0	0	0	0	0	0	0	0	0	0	0	0	0	0	0	0	0	0	0	0	0	0	0	0	0	0	0	0	0	0	0	0	0	0	0	0	0
Chr1_94834932	0	0	0	0	0	0	0	0	0	0	0	0	0	0	0	1	1	0	0	0	0	0	0	0	0	0	0	0	0	0	0	0	0	0	0	0	0	0	0	0	0	0	0	0	0	0	1	0	0
Chr1_94874505	-1	-1	-1	-1	-1	-1	-1	-1	0	-0.5	-1	-0.5	-0.5	-1	-1	-1	-1	-1	-1	-1	-1	-0.5	-1	-0.5	0	-0.5	-1	-1	-1	-1	-1	-1	-1	-1	-1	-1	-1	-1	-1	-1	-1	-0.5	-1	-1	-1	-1	-1	-1	-1
Chr1_95189882	0	0	0	0	0	0	0	0	1	0.5	0	0.5	0.5	0	0	0	0	0	0	0	0	0.5	0	0.5	1	0.5	0	0	0	0	0	0	0	0	0	0	0	0	0	0	0	0.5	0	0	0	0	0	0	0
Chr1_95329766	0	0	0	0	0	0	0	0	0	0	0	0	0	0	0	0	0	0	0	0	0	0	0	0	0	0	0	0	0	0	0	0	0	0	0	0	0	0	0	0	0	0	0	0	0	0	0	0	0
Chr1_95497640	0	0	0	0	0	0	0	0	0	0	0	0	0	0	0	0	0	0	0	0	0	0	0	0	0	0	0	0	0	0	0	0	0	0	0	0	0	0	0	0	0	0	0	0	0	0	0	0	0
Chr1_95658846	-0.5	-0.5	-0.5	-0.5	-0.5	-0.5	-0.5	-0.5	-0.5	-0.5	-0.5	-0.5	-0.5	-0.5	-0.5	-0.5	-0.5	-0.5	-0.5	-0.5	-0.5	-0.5	-0.5	-0.5	-0.5	-0.5	-0.5	-0.5	-0.5	-0.5	-0.5	-0.5	-0.5	-0.5	-0.5	-0.5	-0.5	-0.5	-0.5	-0.5	-0.5	-0.5	-0.5	-0.5	-0.5	-0.5	-0.5	-0.5	-0.5
Chr1_95717255	0	0	0	0	0	0	0	0	0	0	0	0	0	0	0	0	0	0	0	0	0	0	0	0	0	0	0	0	0	0	0	0	0	0	0	0	0	0	0	0	0	0	0	0	0	0	0	0	0
Chr1_96315516	0	0	0	0	0	0	0	0	0	0	0	0	0	0	0	0	0	0	0	0	0	0	0	0	0	0	0	0	0	0	0	0	0	0	0	0	0	0	0	0	0	0	0	0	0	0	0	0	0
Chr1_96321583	0	0	0	0	0	0	0	0	0	0	0	0	0	0	0	0	0	0	0	0	0	0	0	0	0	0	0	0	0	0	0	0	0	0	0	0	0	0	0	0	0	0	0	0	0	0	0	0	0
Chr1_96544928	0	0	0	0	0	0	0	0	1	0.5	0	0.5	0.5	0	0	0	0	0	0	0	0	0.5	0	0.5	1	0.5	0	0	0	0	0	0	0	0	0	0	0	0	0	0	0	0.5	0	0	0	0	0	0	0
Chr1_96811016	-1	-1	-1	-1	-1	-1	-1	-1	0	-0.5	-1	-0.5	-0.5	-1	-1	-1	-1	-1	-1	-1	-1	-0.5	-1	-0.5	0	-0.5	-1	-1	-1	-1	-1	-1	-1	-1	-1	-1	-1	-1	-1	-1	-1	-0.5	-1	-1	-1	-1	-1	-1	-1
Chr1_97152383	0	0	0	0	0	0	0	0	1	0.5	0	0.5	0.5	0	0	0	0	0	0	0	0	0.5	0	0.5	1	0.5	0	0	0	0	0	0	0	0	0	0	0	0	0	0	0	0.5	0	0	0	0	0	0	0
Chr1_97665932	-1	-1	-1	-1	-1	-1	-1	-1	0	-0.5	-1	-0.5	-0.5	-1	-1	-1	-1	-1	-1	-1	-1	-0.5	-1	-0.5	0	-0.5	-1	-1	-1	-1	-1	-1	-1	-1	-1	-1	-1	-1	-1	-1	-1	-0.5	-1	-1	-1	-1	-1	-1	-1
Chr1_97672371	0	0	0	0	0	0	0	0	1	0.5	0	0.5	0.5	0	0	0	0	0	0	0	0	0.5	0	0.5	1	0.5	0	0	0	0	0	0	0	0	0	0	0	0	0	0	0	0.5	0	0	0	0	0	0	0
Chr1_97675430	0	0	0	0	0	0	0	0	1	0.5	0	0.5	0.5	0	0	0	0	0	0	0	0	0.5	0	0.5	1	0.5	0	0	0	0	0	0	0	0	0	0	0	0	0	0	0	0.5	0	0	0	0	0	0	0
Chr1_97676484	0	0	0	0	0	0	0	0	1	0.5	0	0.5	0.5	0	0	0	0	0	0	0	0	0.5	0	0.5	1	0.5	0	0	0	0	0	0	0	0	0	0	0	0	0	0	0	0.5	0	0	0	0	0	0	0
Chr1_97677720	0	0	0	0	0	0	0	0	1	0.5	0	0.5	0.5	0	0	0	0	0	0	0	0	0.5	0	0.5	1	0.5	0	0	0	0	0	0	0	0	0	0	0	0	0	0	0	0.5	0	0	0	0	0	0	0
Chr1_97677833	0	0	0	0	0	0	0	0	1	0.5	0	0.5	0.5	0	0	0	0	0	0	0	0	0.5	0	0.5	1	0.5	0	0	0	0	0	0	0	0	0	0	0	0	0	0	0	0.5	0	0	0	0	0	0	0
Chr1_98053048	-1	-1	-1	-1	-1	-1	-1	-1	-1	-1	-1	-1	-1	-1	-1	-1	-1	-1	-1	-1	-1	-1	-1	-1	-1	-1	-1	-1	-1	-1	-1	-1	-1	-1	-1	-1	-1	-1	-1	-1	-1	-1	-1	-1	-1	-1	-1	-1	-1
Chr1_98097823	0	0	0	0	0	0	0	0	0	0	0	0	0	0	0	0	0	0	0	0	0	0	0	0	0	0	0	0	0	0	0	0	0	0	0	0	0	0	0	0	0	0	0	0	0	0	0	0	0
Chr1_98340983	-0.5	-0.5	-0.5	-0.5	-0.5	-0.5	-0.5	-0.5	-0.5	-0.5	-0.5	-0.5	-0.5	-0.5	-0.5	-0.5	-0.5	-0.5	-0.5	-0.5	-0.5	-0.5	-0.5	-0.5	-0.5	-0.5	-0.5	-0.5	-0.5	-0.5	-0.5	-0.5	-0.5	-0.5	-0.5	-0.5	-0.5	-0.5	-0.5	-0.5	-0.5	-0.5	-0.5	-0.5	-0.5	-0.5	-0.5	-0.5	-0.5
Chr1_98343400	-1	-1	-1	-1	-1	-1	-1	-1	0	-0.5	-1	-0.5	-0.5	-1	-1	-1	-1	-1	-1	-1	-1	-0.5	-1	-0.5	0	-0.5	-1	-1	-1	-1	-1	-1	-1	-1	-1	-1	-1	-1	-1	-1	-1	-0.5	-1	-1	-1	-1	-1	-1	-1
Chr1_98354534	-1	-1	-1	-1	-1	-1	-1	-1	0	-0.5	-1	-0.5	-0.5	-1	-1	-1	-1	-1	-1	-1	-1	-0.5	-1	-0.5	0	-0.5	-1	-1	-1	-1	-1	-1	-1	-1	-1	-1	-1	-1	-1	-1	-1	-0.5	-1	-1	-1	-1	-1	-1	-1
Chr1_98396994	0	0	0	0	0	0	0	0	0	0	0	0	0	0	0	0	0	0	0	0	0	0	0	0	0	0	0	0	0	0	0	0	0	0	0	0	0	0	0	0	0	0	0	0	0	0	0	0	0
Chr1_98401251	0	0	0	0	0	0	0	0	0	0	0	0	0	0	0	0	0	0	0	0	0	0	0	0	0	0	0	0	0	0	0	0	0	0	0	0	0	0	0	0	0	0	0	0	0	0	0	0	0
Chr1_98762871	0	0	0	0	0	0	0	0	1	0.5	0	0.5	0.5	0	0	0	0	0	0	0	0	0.5	0	0.5	1	0.5	0	0	0	0	0	0	0	0	0	0	0	0	0	0	0	0.5	0	0	0	0	0	0	0
Chr1_98855256	0	0	0	0	0	0	0	0	1	0.5	0	0.5	0.5	0	0	0	0	0	0	0	0	0.5	0	0.5	1	0.5	0	0	0	0	0	0	0	0	0	0	0	0	0	0	0	0.5	0	0	0	0	0	0	0
Chr1_98856508	0	0	0	0	0	0	0	0	0	0	0	0	0	0	0	0	0	0	0	0	0	0	0	0	0	0	0	0	0	0	0	0	0	0	0	0	0	0	0	0	0	0	0	0	0	0	0	0	0
Chr1_99069145	0	0	0	0	0	0	0	0	0	0	0	0	0	0	0	0	0	0	0	0	0	0	0	0	0	0	0	0	0	0	0	0	0	0	0	0	0	0	0	0	0	0	0	0	0	0	0	0	0
Chr1_99106495	0	0	0	0	0	0	0	0	1	0.5	0	0.5	0.5	0	0	0	0	0	0	0	0	0.5	0	0.5	1	0.5	0	0	0	0	0	0	0	0	0	0	0	0	0	0	0	0.5	0	0	0	0	0	0	0
Chr1_99171998	0	0	0	0	0	0	0	0	0	0	0	0	0	0	0	0	0	0	0	0	0	0	0	0	0	0	0	0	0	0	0	0	0	0	0	0	0	0	0	0	0	0	0	0	0	0	0	0	0
Chr1_99281747	0	0	0	0	0	0	0	0	0	0	0	0	0	0	0	0	0	0	0	0	0	0	0	0	0	0	0	0	0	0	0	0	0	0	0	0	0	0	0	0	0	0	0	0	0	0	0	0	0
Chr1_99663542	0	0	0	0	0	0	0	0	0	0	0	0	0	0	0	0	0	0	0	0	0	0	0	0	0	0	0	0	0	0	0	0	0	0	0	0	0	0	0	0	0	0	0	0	0	0	0	0	0
Chr1_99697241	0	0	0	0	0	0	0	0	0	0	0	0	0	0	0	0	0	0	0	0	0	0	0	0	0	0	0	0	0	0	0	0	0	0	0	0	0	0	0	0	0	0	0	0	0	0	0	0	0
Chr1_99765929	0	0	0	0	0	0	0	0	1	0.5	0	0.5	0.5	0	0	0	0	0	0	0	0	0.5	0	0.5	1	0.5	0	0	0	0	0	0	0	0	0	0	0	0	0	0	0	0.5	0	0	0	0	0	0	0
Chr1_99828742	0	0	0	0	0	0	0	0	0	0	0	0	0	0	0	0	0	0	0	0	0	0	0	0	0	0	0	0	0	0	0	0	0	0	0	0	0	0	0	0	0	0	0	0	0	0	0	0	0
Chr1_99846039	0	0	0	0	0	0	0	0	0	0	0	0	0	0	0	0	0	0	0	0	0	0	0	0	0	0	0	0	0	0	0	0	0	0	0	0	0	0	0	0	0	0	0	0	0	0	0	0	0
Chr1_99846856	0	0	0	0	0	0	0	0	0	0	0	0	0	0	0	0	0	0	0	0	0	0	0	0	0	0	0	0	0	0	0	0	0	0	0	0	0	0	0	0	0	0	0	0	0	0	0	0	0
Chr1_99975432	0	0	0	0	0	0	0	0	0	0	0	0	0	0	0	0	0	0	0	0	0	0	0	0	0	0	0	0	0	0	0	0	0	0	0	0	0	0	0	0	0	0	0	0	0	0	0	0	0
Chr1_100303414	0	0	0	0	0	0	0	0	1	0.5	0	0.5	0.5	0	0	0	0	0	0	0	0	0.5	0	0.5	1	0.5	0	0	0	0	0	0	0	0	0	0	0	0	0	0	0	0.5	0	0	0	0	0	0	0
Chr1_100341720	-1	-1	-1	-1	-1	-1	-1	-1	0	-0.5	-1	-0.5	-0.5	-1	-1	-1	-1	-1	-1	-1	-1	-0.5	-1	-0.5	0	-0.5	-1	-1	-1	-1	-1	-1	-1	-1	-1	-1	-1	-1	-1	-1	-1	-0.5	-1	-1	-1	-1	-1	-1	-1
Chr1_100347455	-1	-1	-1	-1	-1	-1	-1	-1	0	-0.5	-1	-0.5	-0.5	-1	-1	-1	-1	-1	-1	-1	-1	-0.5	-1	-0.5	0	-0.5	-1	-1	-1	-1	-1	-1	-1	-1	-1	-1	-1	-1	-1	-1	-1	-0.5	-1	-1	-1	-1	-1	-1	-1
Chr1_100540791	-1	-1	-1	-1	-1	-1	-1	-1	0	-0.5	-1	-0.5	-0.5	-1	-1	-1	-1	-1	-1	-1	-1	-0.5	-1	-0.5	0	-0.5	-1	-1	-1	-1	-1	-1	-1	-1	-1	-1	-1	-1	-1	-1	-1	-0.5	-1	-1	-1	-1	-1	-1	-1
Chr1_100582742	-1	-1	-1	-1	-1	-1	-1	-1	0	-0.5	-1	-0.5	-0.5	-1	-1	-1	-1	-1	-1	-1	-1	-0.5	-1	-0.5	0	-0.5	-1	-1	-1	-1	-1	-1	-1	-1	-1	-1	-1	-1	-1	-1	-1	-0.5	-1	-1	-1	-1	-1	-1	-1
Chr1_100584629	0	0	0	0	0	0	0	0	0	0	0	0	0	0	0	0	0	0	0	0	0	0	0	0	0	0	0	0	0	0	0	0	0	0	0	0	0	0	0	0	0	0	0	0	0	0	0	0	0
Chr1_100903993	0	0	0	0	0	0	0	0	1	0.5	0	0.5	0.5	0	0	0	0	0	0	0	0	0.5	0	0.5	1	0.5	0	0	0	0	0	0	0	0	0	0	0	0	0	0	0	0.5	0	0	0	0	0	0	0
Chr1_100904117	0	0	0	0	0	0	0	0	1	0.5	0	0.5	0.5	0	0	0	0	0	0	0	0	0.5	0	0.5	1	0.5	0	0	0	0	0	0	0	0	0	0	0	0	0	0	0	0.5	0	0	0	0	0	0	0
Chr1_100907164	0	0	0	0	0	0	0	0	0	0	0	0	0	0	0	0	0	0	0	0	0	0	0	0	0	0	0	0	0	0	0	0	0	0	0	0	0	0	0	0	0	0	0	0	0	0	0	0	0
Chr1_100907218	0	0	0	0	0	0	0	0	0	0	0	0	0	0	0	0	0	0	0	0	0	0	0	0	0	0	0	0	0	0	0	0	0	0	0	0	0	0	0	0	0	0	0	0	0	0	0	0	0
Chr1_100992362	-1	-1	-1	-1	-1	-1	-1	-1	0	-0.5	-1	-0.5	-0.5	-1	-1	-1	-1	-1	-1	-1	-1	-0.5	-1	-0.5	0	-0.5	-1	-1	-1	-1	-1	-1	-1	-1	-1	-1	-1	-1	-1	-1	-1	-0.5	-1	-1	-1	-1	-1	-1	-1
Chr1_101269912	0	0	0	0	0	0	0	0	1	0.5	0	0.5	0.5	0	0	0	0	0	0	0	0	0.5	0	0.5	1	0.5	0	0	0	0	0	0	0	0	0	0	0	0	0	0	0	0.5	0	0	0	0	0	0	0
Chr1_101420866	-1	-1	-1	-1	-1	-1	-1	-1	0	-0.5	-1	-0.5	-1	-1	-1	-1	-1	-1	-1	-1	-1	-0.5	-1	-0.5	0	-0.5	-1	-1	-1	-1	-1	-1	-1	-1	-1	-1	-1	-1	-1	-1	-1	-0.5	-1	-1	-1	-1	-1	-1	-1
Chr1_101731535	0	0	0	0	0	0	0	0	1	0.5	0	0.5	0	0	0	0	0	0	0	0	0	0.5	0	0.5	1	0.5	0	0	0	0	0	0	0	0	0	0	0	0	0	0	0	0.5	0	0	0	0	0	0	0
Chr1_101777906	0	0	0	0	0	0	0	0	1	0.5	0	0.5	0	0	0	0	0	0	0	0	0	0.5	0	0.5	1	0.5	0	0	0	0	0	0	0	0	0	0	0	0	0	0	0	0.5	0	0	0	0	0	0	0
Chr1_101780337	0	0	0	0	0	0	0	0	1	0.5	0	0.5	0.5	0	0	0	0	0	0	0	0	0.5	0	0.5	1	0.5	0	0	0	0	0	0	0	0	0	0	0	0	0	0	0	0.5	0	0	0	0	0	0	0
Chr1_101788115	-1	-1	-1	-1	-1	-1	-1	-1	0	-0.5	-1	-0.5	-1	-1	-1	-1	-1	-1	-1	-1	-1	-0.5	-1	-0.5	0	-0.5	-1	-1	-1	-1	-1	-1	-1	-1	-1	-1	-1	-1	-1	-1	-1	-0.5	-1	-1	-1	-1	-1	-1	-1
Chr1_101830916	0	0	0	0	0	0	0	0	1	0.5	0	0.5	0.5	0	0	0	0	0	0	0	0	0.5	0	0.5	1	0.5	0	0	0	0	0	0	0	0	0	0	0	0	0	0	0	0.5	0	0	0	0	0	0	0
Chr1_101831019	0	0	0	0	0	0	0	0	1	0.5	0	0.5	0.5	0	0	0	0	0	0	0	0	0.5	0	0.5	1	0.5	0	0	0	0	0	0	0	0	0	0	0	0	0	0	0	0.5	0	0	0	0	0	0	0
Chr1_101831050	0	0	0	0	0	0	0	0	1	0.5	0	0.5	0.5	0	0	0	0	0	0	0	0	0.5	0	0.5	1	0.5	0	0	0	0	0	0	0	0	0	0	0	0	0	0	0	0.5	0	0	0	0	0	0	0
Chr1_101841454	-1	-1	-1	-1	-1	-1	-1	-1	0	-0.5	-1	-0.5	-0.5	-1	-1	-1	-1	-1	-1	-1	-1	-0.5	-1	-0.5	0	-0.5	-1	-1	-1	-1	-1	-1	-1	-1	-1	-1	-1	-1	-1	-1	-1	-0.5	-1	-1	-1	-1	-1	-1	-1
Chr1_101962913	-1	-1	-1	-1	-1	-1	-1	-1	0	-0.5	-1	-0.5	-0.5	-1	-1	-1	-1	-1	-1	-1	-1	-0.5	-1	-0.5	0	-0.5	-1	-1	-1	-1	-1	-1	-1	-1	-1	-1	-1	-1	-1	-1	-1	-0.5	-1	-1	-1	-1	-1	-1	-1
Chr1_102086435	-1	-1	-1	-1	-1	-1	-1	-1	0	-0.5	-1	-0.5	-0.5	-1	-1	-1	-1	-1	-1	-1	-1	-0.5	-1	-0.5	0	-0.5	-1	-1	-1	-1	-1	-1	-1	-1	-1	-1	-1	-1	-1	-1	-1	-0.5	-1	-1	-1	-1	-1	-1	-1
Chr1_102194119	-0.5	-0.5	-0.5	-0.5	-0.5	-0.5	-0.5	-0.5	-0.5	-0.5	-0.5	-0.5	-0.5	-0.5	-0.5	-0.5	-0.5	-0.5	-0.5	-0.5	-0.5	-0.5	-0.5	-0.5	-0.5	-0.5	-0.5	-0.5	-0.5	-0.5	-0.5	-0.5	-0.5	-0.5	-0.5	-0.5	-0.5	-0.5	-0.5	-0.5	-0.5	-0.5	-0.5	-0.5	-0.5	-0.5	-0.5	-0.5	-0.5
Chr1_102235150	0	0	0	0	0	0	0	0	0	0	0	0	0	0	0	0	0	0	0	0	0	0	0	0	0	0	0	0	0	0	0	0	0	0	0	0	0	0	0	0	0	0	0	0	0	0	0	0	0
Chr1_102445133	0	0	0	0	0	0	0	0	0	0	0	0	0	0	0	0	0	0	0	0	0	0	0	0	0	0	0	0	0	0	0	0	0	0	0	0	0	0	0	0	0	0	0	0	0	0	0	0	0
Chr1_102946797	0	0	0	0	0	0	0	0	1	0.5	0	0.5	0	0	0	0	0	0	0	0	0	0.5	0	0.5	1	0.5	0	0	0	0	0	0	0	0	0	0	0	0	0	0	0	0.5	0	0	0	0	0	0	0
Chr1_103168380	-1	-1	-1	-1	-1	-1	-1	-1	0	-0.5	-1	-0.5	-1	-1	-1	-1	-1	-1	-1	-1	-1	-0.5	-1	-0.5	0	-0.5	-1	-1	-1	-1	-1	-1	-1	-1	-1	-1	-1	-1	-1	-1	-1	-0.5	-1	-1	-1	-1	-1	-1	-1
Chr1_103313794	-1	-1	-1	-1	-1	-1	-1	-1	0	-0.5	-1	-0.5	-1	-1	-1	-1	-1	-1	-1	-1	-1	-0.5	-1	-0.5	0	-0.5	-1	-1	-1	-1	-1	-1	-1	-1	-1	-1	-1	-1	-0.5	-1	-1	-0.5	-1	-1	-1	-1	-1	-1	-1
Chr1_104044835	-1	-1	-1	-1	-1	-1	-1	-1	0	-0.5	-1	-0.5	-1	-1	-1	-1	-1	-1	-1	-1	-1	-0.5	-1	0	0	-0.5	-1	-1	-1	-1	-1	-1	-1	-1	-1	-1	-1	-1	-1	-1	-1	-0.5	-1	-1	-1	-1	-1	-1	-1
Chr1_104305961	-1	-1	-1	-1	-1	-1	-1	-1	0	-0.5	-1	-0.5	-1	-1	-1	-1	-1	-1	-1	-1	-1	-0.5	-1	-0.5	0	-0.5	-1	-1	-1	-1	-1	-1	-1	-1	-1	-1	-1	-1	-1	-1	-1	-0.5	-1	-1	-1	-1	-1	-1	-1
Chr1_104522780	-1	-1	-1	-1	-1	-1	-1	-1	0	-0.5	-1	-0.5	-1	-1	-1	-1	-1	-1	-1	-1	-1	-0.5	-1	-0.5	0	-0.5	-1	-1	-1	-1	-1	-1	-1	-1	-1	-1	-1	-1	-1	-1	-1	-0.5	-1	-1	-1	-1	-1	-1	-1
Chr1_104580532	-1	-1	-1	-1	-1	-1	-1	-1	0	-0.5	-1	-0.5	-1	-1	-1	-1	-1	-1	-1	-1	-1	-0.5	-1	-0.5	0	-0.5	-1	-1	-1	-1	-1	-1	-1	-1	-1	-1	-1	-1	-1	-1	-1	-0.5	-1	-1	-1	-1	-1	-1	-1
Chr1_104684084	-1	-1	-1	-1	-1	-1	-1	-1	0	-0.5	-1	-0.5	-1	-1	-1	-1	-1	-1	-1	-1	-1	-0.5	-1	-0.5	0	-0.5	-1	-1	-1	-1	-1	-1	-1	-1	-1	-1	-1	-1	-1	-1	-1	-0.5	-1	-1	-1	-1	-1	-1	-1
Chr1_104812090	-1	-1	-1	-1	-1	-1	-1	-1	0	-0.5	-1	-0.5	-1	-1	-1	-1	-1	-1	-1	-1	-1	-0.5	-1	-0.5	0	-0.5	-1	-1	-1	-1	-1	-1	-1	-1	-1	-1	-1	-1	-1	-1	-1	-0.5	-1	-1	-1	-1	-1	-1	-1
Chr1_104812184	-1	-1	-1	-1	-1	-1	-1	-1	0	-0.5	-1	-0.5	-1	-1	-1	-1	-1	-1	-1	-1	-1	-0.5	-1	-0.5	0	-0.5	-1	-1	-1	-1	-1	-1	-1	-1	-1	-1	-1	-1	-1	-1	-1	-0.5	-1	-1	-1	-1	-1	-1	-1
Chr1_104812897	-1	-1	-1	-1	-1	-1	-1	-1	0	-0.5	-1	-0.5	-1	-1	-1	-1	-1	-1	-1	-1	-1	-0.5	-1	-0.5	0	-0.5	-1	-1	-1	-1	-1	-1	-1	-1	-1	-1	-1	-1	-1	-1	-1	-0.5	-1	-1	-1	-1	-1	-1	-1
Chr1_105151407	-1	-1	-1	-1	-1	-1	-1	-1	0	-0.5	-1	-0.5	-1	-1	-1	-1	-1	-1	-1	-1	-1	-0.5	-1	-0.5	0	-0.5	-1	-1	-1	-1	-1	-1	-1	-1	-1	-1	-1	-1	-1	-1	-1	-0.5	-1	-1	-1	-1	-1	-1	-1
Chr1_105230436	-1	-1	-1	-1	-1	-1	-1	-1	0	-0.5	-1	-0.5	-1	-1	-1	-1	-1	-1	-1	-1	-1	-0.5	-1	-0.5	0	-0.5	-1	-1	-1	-1	-1	-1	-1	-1	-1	-1	-1	-1	-1	-1	-1	-0.5	-1	-1	-1	-1	-1	-1	-1
Chr1_105470771	-1	-1	-1	-1	-1	-1	-1	-1	0	-0.5	-1	-0.5	-1	-1	-1	-1	-1	-1	-1	-1	-1	-0.5	-1	-0.5	0	-0.5	-1	-1	-1	-1	-1	-1	-1	-1	-1	-1	-1	-1	-1	-1	-1	-0.5	-1	-1	-1	-1	-1	-1	-1
Chr1_105763611	-1	-1	-1	-1	-1	-1	-1	-1	0	-0.5	-1	-0.5	-1	-1	-1	-1	-1	-1	-1	-1	-1	-0.5	-1	-0.5	0	-0.5	-1	-1	-1	-1	-1	-1	-1	-1	-1	-1	-1	-1	-1	-1	-1	-0.5	-1	-1	-1	-1	-1	-1	-1
Chr1_105774625	-1	-1	-1	-1	-1	-1	-1	-1	-1	-1	-1	-1	-1	-1	-1	-1	-1	-1	-1	-1	-1	-1	-1	-1	-1	-1	-1	-1	-1	-1	-1	-1	-1	-1	-1	-1	-1	-1	-1	-1	-1	-1	-1	-1	-1	-1	-1	-1	-1
Chr1_105813795	-1	-1	-1	-1	-1	-1	-1	-1	0	-0.5	-1	-0.5	-1	-1	-1	-1	-1	-1	-1	-1	-1	-0.5	-1	-0.5	0	-0.5	-1	-1	-1	-1	-1	-1	-1	-1	-1	-1	-1	-1	-1	-1	-1	-0.5	-1	-1	-1	-1	-1	-1	-1
Chr1_105926711	-1	-1	-1	-1	-1	-1	-1	-1	0	-0.5	-1	-0.5	-1	-1	-1	-1	-1	-1	-1	-1	-1	-0.5	-1	-0.5	0	-0.5	-1	-1	-1	-1	-1	-1	-1	-1	-1	-1	-1	-1	-1	-1	-1	-0.5	-1	-1	-1	-1	-1	-1	-1
Chr1_106026961	0	0	0	0	0	0	0	0	0	0	0	0	0	0	0	0	0	0	0	0	0	0	0	0	0	0	0	0	0	0	0	0	0	0	0	0	0	0	0	0	0	0	0	0	0	0	0	0	0
Chr1_106148121	-1	-1	-1	-1	-1	-1	-1	-1	0	-0.5	-1	-0.5	-1	-1	-1	-1	-1	-1	-1	-1	-1	-0.5	-1	-0.5	0	-0.5	-1	-1	-1	-1	-1	-1	-1	-1	-1	-1	-1	-1	-1	-1	-1	-0.5	-1	-1	-1	-1	-1	-1	-1
Chr1_106434870	-1	-1	-1	-1	-1	-1	-1	-1	0	-0.5	-1	-0.5	-1	-1	-1	-1	-1	-1	-1	-1	-1	-0.5	-1	-0.5	0	-0.5	-1	-1	-1	-1	-1	-1	-1	-1	-1	-1	-1	-1	-1	-1	-1	-0.5	-1	-1	-1	-1	-1	-1	-1
Chr1_106687694	-1	-1	-1	-1	-1	-1	-1	-1	0	-1	-1	-1	-1	-1	-1	-1	-1	-1	-1	-1	-1	-1	-1	-1	0	-1	-1	-1	-1	-1	-1	-1	-1	-1	-1	-1	-1	-1	-1	-1	-1	-1	-1	-1	-1	-1	-1	-1	-1
Chr1_107106218	-1	-1	-1	-1	-1	-1	-1	-1	-1	-1	-1	-1	-1	-1	-1	-1	-1	-1	-1	-1	-1	-1	-1	-1	-1	-1	-1	-1	-1	-1	-1	-1	-1	-1	-1	-1	-1	-1	-1	-1	-1	-1	-1	-1	-1	-1	-1	-1	-1
Chr1_107289877	-1	-1	-1	-1	-1	-1	-1	-1	0	-0.5	-1	-0.5	-1	-1	-1	-1	-1	-1	-1	-1	-1	-0.5	-1	-0.5	0	-0.5	-1	-1	-1	-1	-1	-1	-1	-1	-1	-1	-1	-1	-1	-1	-1	-0.5	-1	-1	-1	-1	-1	-1	-1
Chr1_107306314	-1	-1	-1	-1	-1	-1	-1	-1	0	-0.5	-1	-0.5	-1	-1	-1	-1	-1	-1	-1	-1	-1	-0.5	-1	-0.5	0	-0.5	-1	-1	-1	-1	-1	-1	-1	-1	-1	-1	-1	-1	-1	-1	-1	-0.5	-1	-1	-1	-1	-1	-1	-1
Chr1_107309087	-1	-1	-1	-1	-1	-1	-1	-1	0	-0.5	-1	-0.5	-1	-1	-1	-1	-1	-1	-1	-1	-1	-0.5	-1	-0.5	0	-0.5	-1	-1	-1	-1	-1	-1	-1	-1	-1	-1	-1	-1	-1	-1	-1	-0.5	-1	-1	-1	-1	-1	-1	-1
Chr1_107310682	-1	-1	-1	-1	-1	-1	-1	-1	0	-0.5	-1	-0.5	-1	-1	-1	-1	-1	-1	-1	-1	-1	-0.5	-1	-0.5	0	-0.5	-1	-1	-1	-1	-1	-1	-1	-1	-1	-1	-1	-1	-1	-1	-1	-0.5	-1	-1	-1	-1	-1	-1	-1
Chr1_107399831	-1	-1	-1	-1	-1	-1	-1	-1	-1	-1	-1	-1	-1	-1	-1	-1	-1	-1	-1	-1	-1	-1	-1	-1	-1	-1	-1	-1	-1	-1	-1	-1	-1	-1	-1	-1	-1	-1	-1	-1	-1	-1	-1	-1	-1	-1	-1	-1	-1
Chr1_107427070	0	0	0	0	0	0	0	0	0	0	0	0	0	0	0	0	0	0	0	0	0	0	0	0	0	0	0	0	0	0	0	0	0	0	0	0	0	0	0	0	0	0	0	0	0	0	0	0	0
Chr1_107449418	-1	-1	-1	-1	-1	-1	-1	-1	-1	-1	-1	-1	-1	-1	-1	-1	-1	-1	-1	-1	-1	-1	-1	-1	-1	-1	-1	-1	-1	-1	-1	-1	-1	-1	-1	-1	-1	-1	-1	-1	-1	-1	-1	-1	-1	-1	-1	-1	-1
Chr1_107449508	0	0	0	0	0	0	0	0	0	0	0	0	0	0	0	0	0	0	0	0	0	0	0	0	0	0	0	0	0	0	0	0	0	0	0	0	0	0	0	0	0	0	0	0	0	0	0	0	0
Chr1_107613242	-1	-1	-1	-1	-1	-1	-1	-1	-1	-1	-1	-1	-1	-1	-1	-1	-1	-1	-1	-1	-1	-1	-1	-1	-1	-1	-1	-1	-1	-1	-1	-1	-1	-1	-1	-1	-1	-1	-1	-1	-1	-1	-1	-1	-1	-1	-1	-1	-1
Chr1_107847244	0	0	0	0	0	0	0	0	1	0.5	0	0.5	0	0	0	0	0	0	0	0	0	0.5	0	0.5	1	0.5	0	0	0	0	0	0	0	0	0	0	0	0	0	0	0	0.5	0	0	0	0	0	0	0
Chr1_107847428	0	0	0	0	0	0	0	0	0	0	0	0	0	0	0	0	0	0	0	0	0	0	0	0	0	0	0	0	0	0	0	0	0	0	0	0	0	0	0	0	0	0	0	0	0	0	0	0	0
Chr1_107850808	-1	-1	-1	-1	-1	-1	-1	-1	0	-0.5	-1	-0.5	-1	-1	-1	-1	-1	-1	-1	-1	-1	-0.5	-1	-0.5	0	-0.5	-1	-1	-1	-1	-1	-1	-1	-1	-1	-1	-1	-1	-1	-1	-1	-0.5	-1	-1	-1	-1	-1	-1	-1
Chr1_108295386	0	0	0	0	0	0	0	0	1	0.5	0	0.5	0	0	0	0	0	0	0	0	0	0.5	0	0.5	1	0.5	0	0	0	0	0	0	0	0	0	0	0	0	0	0	0	0.5	0	0	0	0	0	0	0
Chr1_108311453	-1	-1	-1	-1	-1	-1	-1	-1	-1	-1	-1	-1	-1	-1	-1	-1	-1	-1	-1	-1	-1	-1	-1	-1	-1	-1	-1	-1	-1	-1	-1	-1	-1	-1	-1	-1	-1	-1	-1	-1	-1	-1	-1	-1	-1	-1	-1	-1	-1
Chr1_108630989	-1	-1	-1	-1	-1	-1	-1	-1	0	-0.5	-1	-0.5	-1	-1	-1	-1	-1	-1	-1	-1	-1	-0.5	-1	-0.5	0	-0.5	-1	-1	-1	-1	-1	-1	-1	-1	-1	-1	-1	-1	-1	-1	-1	-0.5	-1	-1	-1	-1	-1	-1	-1
Chr1_108866167	0	0	0	0	0	0	0	0	0	0	0	0	0	0	0	0	0	0	0	0	0	0	0	0	0	0	0	0	0	0	0	0	0	0	0	0	0	0	0	0	0	0	0	0	0	0	0	0	0
Chr1_108911843	-1	-1	-1	-1	-1	-1	-1	-1	0	-0.5	-1	-0.5	-1	-1	-1	-1	-1	-1	-1	-1	-1	-0.5	-1	-0.5	0	-0.5	-1	-1	-1	-1	-1	-1	-1	-1	-1	-1	-1	-1	-1	-1	-1	-0.5	-1	-1	-1	-1	-1	-1	-1
Chr1_109155183	-0.5	-0.5	-0.5	-0.5	-0.5	-0.5	-0.5	-0.5	-0.5	-0.5	-0.5	-0.5	-0.5	-0.5	-0.5	-0.5	-0.5	-0.5	-0.5	-0.5	-0.5	-0.5	-0.5	-0.5	-0.5	-0.5	-0.5	-0.5	-0.5	-0.5	-0.5	-0.5	-0.5	-0.5	-0.5	-0.5	-0.5	-0.5	-0.5	-0.5	-0.5	-0.5	-0.5	-0.5	-0.5	-0.5	-0.5	-0.5	-0.5
Chr1_109288228	0	0	0	0	0	0	0	0	0	0	0	0	0	0	0	0	0	0	0	0	0	0	0	0	0	0	0	0	0	0	0	0	0	0	0	0	0	0	0	0	0	0	0	0	0	0	0	0	0
Chr1_109387185	0	0	0	0	0	0	0	0	0	0	0	0	0	0	0	0	0	0	0	0	0	0	0	0	0	0	0	0	0	0	0	0	0	0	0	0	0	0	0	0	0	0	0	0	0	0	0	0	0
Chr1_109389543	0	0	0	0	0	0	0	0	1	0.5	0	0.5	0	0	0	0	0	0	0	0	0	0.5	0	0.5	1	0.5	0	0	0	0	0	0	0	0	0	0	0	0	0	0	0	0.5	0	0	0	0	0	0	0
Chr1_109395153	-1	-1	-1	-1	-1	-1	-1	-1	-1	-1	-1	-1	-1	-1	-1	-1	-1	-1	-1	-1	-1	-1	-1	-1	-1	-1	-1	-1	-1	-1	-1	-1	-1	-1	-1	-1	-1	-1	-1	-1	-1	-1	-1	-1	-1	-1	-1	-1	-1
Chr1_109430666	0	0	0	0	0	0	0	0	0	0	0	0	0	0	0	0	0	0	0	0	0	0	0	0	0	0	0	0	0	0	0	0	0	0	0	0	0	0	0	0	0	0	0	0	0	0	0	0	0
Chr1_109471445	0	0	0	0	0	0	0	0	0	0	0	0	0	0	0	0	0	0	0	0	0	0	0	0	0	0	0	0	0	0	0	0	0	0	0	0	0	0	0	0	0	0	0	0	0	0	0	0	0
Chr1_109636372	0	0	0	0	0	0	0	0	1	0.5	0	0.5	0	0	0	0	0	0	0	0	0	0.5	0	0.5	1	0.5	0	0	0	0	0	0	0	0	0	0	0	0	0	0	0	0.5	0	0	0	0	0	0	0
Chr1_109806640	0	0	0	0	0	0	0	0	0	0	0	0	0	0	0	0	0	0	0	0	0	0	0	0	0	0	0	0	0	0	0	0	0	0	0	0	0	0	0	0	0	0	0	0	0	0	0	0	0
Chr1_110055903	-1	-1	-1	-1	-1	-1	-1	-1	-1	-1	-1	-1	-1	-1	-1	-1	-1	-1	-1	-1	-1	-1	-1	-1	-1	-1	-1	-1	-1	-1	-1	-1	-1	-1	-1	-1	-1	-1	-1	-1	-1	-1	-1	-1	-1	-1	-1	-1	-1
Chr1_110103938	-1	-1	-1	-1	-1	-1	-1	-1	0	-0.5	-1	-0.5	-1	-1	-1	-1	-1	-1	-1	-1	-1	-0.5	-1	-0.5	0	-0.5	-1	-1	-1	-1	-1	-1	-1	-1	-1	-1	-1	-1	-1	-1	-1	-0.5	-1	-1	-1	-1	-1	-1	-1
Chr1_110238843	-1	-1	-1	-1	-1	-1	-1	-1	-1	-1	-1	-1	-1	-1	-1	-1	-1	-1	-1	-1	-1	-1	-1	-1	-1	-1	-1	-1	-1	-1	-1	-1	-1	-1	-1	-1	-1	-1	-1	-1	-1	-1	-1	-1	-1	-1	-1	-1	-1
Chr1_110318405	-1	-1	-1	-1	-1	-1	-1	-1	0	-0.5	-1	-0.5	-1	-1	-1	-1	-1	-1	-1	-1	-1	-0.5	-1	-0.5	0	-0.5	-1	-1	-1	-1	-1	-1	-1	-1	-1	-1	-1	-1	-1	-1	-1	-0.5	-1	-1	-1	-1	-1	-1	-1
Chr1_110517942	-1	-1	-1	-1	-1	-1	-1	-1	-1	-1	-1	-1	-1	-1	-1	-1	-1	-1	-1	-1	-1	-1	-1	-1	-1	-1	-1	-1	-1	-1	-1	-1	-1	-1	-1	-1	-1	-1	-1	-1	-1	-1	-1	-1	-1	-1	-1	-1	-1
Chr1_110639058	0	0	0	0	0	0	0	0	0	0	0	0	0	0	0	0	0	0	0	0	0	0	0	0	0	0	0	0	0	0	0	0	0	0	0	0	0	0	0	0	0	0	0	0	0	0	0	0	0
Chr1_110749828	0	0	0	0	0	0	0	0	0	0	0	0	0	0	0	0	0	0	0	0	0	0	0	0	0	0	0	0	0	0	0	0	0	0	0	0	0	0	0	0	0	0	0	0	0	0	0	0	0
Chr1_110976011	0	0	0	0	0	0	0	0	0	0	0	0	0	0	0	0	0	0	0	0	0	0	0	0	0	0	0	0	0	0	0	0	0	0	0	0	0	0	0	0	0	0	0	0	0	0	0	0	0
Chr1_111144430	-1	-1	-1	-1	-1	-1	-1	-1	-1	-1	-1	-1	-1	-1	-1	-1	-1	-1	-1	-1	-1	-1	-1	-1	-1	-1	-1	-1	-1	-1	-1	-1	-1	-1	-1	-1	-1	-1	-1	-1	-1	-1	-1	-1	-1	-1	-1	-1	-1
Chr1_111203786	0	0	0	0	0	0	0	0	1	0.5	0	0.5	0	0	0	0	0	0	0	0	0	0.5	0	0.5	1	0.5	0	0	0	0	0	0	0	0	0	0	0	0	0	0	0	0.5	0	0	0	0	0	0	0
Chr1_111268087	0	0	0	0	0	0	0	0	0	0	0	0	0	0	0	0	0	0	0	0	0	0	0	0	0	0	0	0	0	0	0	0	0	0	0	0	0	0	0	0	0	0	0	0	0	0	0	0	0
Chr1_111362142	0	0	0	0	0	0	0	0	0	0	0	0	0	0	0	0	0	0	0	0	0	0	0	0	0	0	0	0	0	0	0	0	0	0	0	0	0	0	0	0	0	0	0	0	0	0	0	0	0
Chr1_111545031	0	0	0	0	0	0	0	0	0	0	0	0	0	0	0	0	0	0	0	0	0	0	0	0	0	0	0	0	0	0	0	0	0	0	0	0	0	0	0	0	0	0	0	0	0	0	0	0	0
Chr1_111558679	0	0	0	0	0	0	0	0	0	0	0	0	0	0	0	0	0	0	0	0	0	0	0	0	0	0	0	0	0	0	0	0	0	0	0	0	0	0	0	0	0	0	0	0	0	0	0	0	0
Chr1_111568941	0	0	0	0	0	0	0	0	0	0	0	0	0	0	0	0	0	0	0	0	0	0	0	0	0	0	0	0	0	0	0	0	0	0	0	0	0	0	0	0	0	0	0	0	0	0	0	0	0
Chr1_111871380	0	0	0	0	0	0	0	0	0	0	0	0	0	0	0	0	0	0	0	0	0	0	0	0	0	0	0	0	0	0	0	0	0	0	0	0	0	0	0	0	0	0	0	0	0	0	0	0	0
Chr1_111907873	0	0	0	0	0	0	0	0	0	0	0	0	0	0	0	0	0	0	0	0	0	0	0	0	0	0	0	0	0	0	0	0	0	0	0	0	0	0	0	0	0	0	0	0	0	0	0	0	0
Chr1_111990611	0	0	0	0	0	0	0	0	0	0	0	0	0	0	0	0	0	0	0	0	0	0	0	0	0	0	0	0	0	0	0	0	0	0	0	0	0	0	0	0	0	0	0	0	0	0	0	0	0
Chr1_112192866	0	0	0	0	0	0	0	0	0	0	0	0	0	0	0	0	0	0	0	0	0	0	0	0	0	0	0	0	0	0	0	0	0	0	0	0	0	0	0	0	0	0	0	0	0	0	0	0	0
Chr1_112334528	0	0	0	0	0	0	0	0	0	0	0	0	0	0	0	0	0	0	0	0	0	0	0	0	0	0	0	0	0	0	0	0	0	0	0	0	0	0	0	0	0	0	0	0	0	0	0	0	0
Chr1_112607919	0	0	0	0	0	0	0	0	1	0.5	0	0.5	0	0	0	0	0	0	0	0	0	0.5	0	0.5	1	0.5	0	0	0	0	0	0	0	0	0	0	0	0	0	0	0	0.5	0	0	0	0	0	0	0
Chr1_113003147	0	0	0	0	0	0	0	0	0	0	0	0	0	0	0	0	0	0	0	0	0	0	0	0	0	0	0	0	0	0	0	0	0	0	0	0	0	0	0	0	0	0	0	0	0	0	0	0	0
Chr1_113156194	-1	-1	-1	-1	-1	-1	-1	-1	-1	-1	-1	-1	-1	-1	-1	-1	-1	-1	-1	-1	-1	-1	-1	-1	-1	-1	-1	-1	-1	-1	-1	-1	-1	-1	-1	-1	-1	-1	-1	-1	-1	-1	-1	-1	-1	-1	-1	-1	-1
Chr1_113571615	0	0	0	0	0	0	0	0	0	0	0	0	0	0	0	0	0	0	0	0	0	0	0	0	0	0	0	0	0	0	0	0	0	0	0	0	0	0	0	0	0	0	0	0	0	0	0	0	0
Chr1_113750078	0	0	0	0	0	0	0	0	0	0	0	0	0	0	0	0	0	0	0	0	0	0	0	0	0	0	0	0	0	0	0	0	0	0	0	0	0	0	0	0	0	0	0	0	0	0	0	0	0
Chr1_113829023	-1	-1	-1	-1	-1	-1	-1	-1	-1	-1	-1	-1	-1	-1	-1	-1	-1	-1	-1	-1	-1	-1	-1	-1	-1	-1	-1	-1	-1	-1	-1	-1	-1	-1	-1	-1	-1	-1	-1	-1	-1	-1	-1	-1	-1	-1	-1	-1	-1
Chr1_113957534	0	0	0	0	0	0	0	0	0	0	0	0	0	0	0	0	0	0	0	0	0	0	0	0	0	0	0	0	0	0	0	0	0	0	0	0	0	0	0	0	0	0	0	0	0	0	0	0	0
Chr1_114012147	0	0	0	0	0	0	0	0	0	0	0	0	0	0	0	0	0	0	0	0	0	0	0	0	0	0	0	0	0	0	0	0	0	0	0	0	0	0	0	0	0	0	0	0	0	0	0	0	0
Chr1_114048015	-1	-1	-1	-1	-1	-1	-1	-1	0	-0.5	-1	-0.5	-1	-1	-1	-1	-1	-1	-1	-1	-1	-0.5	-1	-0.5	0	-0.5	-1	-1	-1	-1	-1	-1	-1	-1	-1	-1	-1	-1	-1	-1	-1	-0.5	-1	-1	-1	-1	-1	-1	-1
Chr1_114511772	0	0	0	0	0	0	0	0	0	0	0	0	0	0	0	0	0	0	0	0	0	0	0	0	0	0	0	0	0	0	0	0	0	0	0	0	0	0	0	0	0	0	0	0	0	0	0	0	0
Chr1_114804544	0	0	0	0	0	0	0	0	0	0	0	0	0	0	0	0	0	0	0	0	0	0	0	0	0	0	0	0	0	0	0	0	0	0	0	0	0	0	0	0	0	0	0	0	0	0	0	0	0
Chr1_114933878	0	0	0	0	0	0	0	0	0	0	0	0	0	0	0	0	0	0	0	0	0	0	0	0	0	0	0	0	0	0	0	0	0	0	0	0	0	0	0	0	0	0	0	0	0	0	0	0	0
Chr1_115184728	0	0	0	0	0	0	0	0	0	0	0	0	0	0	0	0	0	0	0	0	0	0	0	0	0	0	0	0	0	0	0	0	0	0	0	0	0	0	0	0	0	0	0	0	0	0	0	0	0
Chr1_115218147	-1	-1	-1	-1	-1	-1	-1	-1	0	-0.5	-1	-0.5	-1	-1	-1	-1	-1	-1	-1	-1	-1	-0.5	-1	-0.5	0	-0.5	-1	-1	-1	-1	-1	-1	-1	-1	-1	-1	-1	-1	-1	-1	-1	-0.5	-1	-1	-1	-1	-1	-1	-1
Chr1_115273751	0	0	0	0	0	0	0	0	0	0	0	0	0	0	0	0	0	0	0	0	0	0	0	0	0	0	0	0	0	0	0	0	0	0	0	0	0	0	0	0	0	0	0	0	0	0	0	0	0
Chr1_115315327	0	0	0	0	0	0	0	0	0	0	0	0	0	0	0	0	0	0	0	0	0	0	0	0	0	0	0	0	0	0	0	0	0	0	0	0	0	0	0	0	0	0	0	0	0	0	0	0	0
Chr1_115338780	0	0	0	0	0	0	0	0	0	0	0	0	0	0	0	0	0	0	0	0	0	0	0	0	0	0	0	0	0	0	0	0	0	0	0	0	0	0	0	0	0	0	0	0	0	0	0	0	0
Chr1_115550079	0	0	0	0	0	0	0	0	1	0.5	0	0.5	0	0	0	0	0	0	0	0	0	0.5	0	0.5	1	0.5	0	0	0	0	0	0	0	0	0	0	0	0	0	0	0	0.5	0	0	0	0	0	0	0
Chr1_115788502	0	0	0	0	0	0	0	0	1	1	0	1	0	0	0	0	0	0	0	0	0	1	0	1	1	1	0	0	0	0	0	0	0	0	0	0	0	0	0	0	0	1	0	0	0	0	0	0	0
Chr1_116025312	-1	-1	-1	-1	-1	-1	-1	-1	0	-1	-1	-1	-1	-1	-1	-1	-1	-1	-1	-1	-1	-1	-1	-1	0	-1	-1	-1	-1	-1	-1	-1	-1	-1	-1	-1	-1	-1	-1	-1	-1	-1	-1	-1	-1	-1	-1	-1	-1
Chr1_116044809	0	0	0	0	0	0	0	0	0	0	0	0	0	0	0	0	0	0	0	0	0	0	0	0	0	0	0	0	0	0	0	0	0	0	0	0	0	0	0	0	0	0	0	0	0	0	0	0	0
Chr1_117204716	-1	-1	-1	-1	-1	-1	-1	-1	0	-0.5	-1	-0.5	-1	-1	-1	-1	-1	-1	-1	-1	-1	-0.5	-1	-0.5	0	-0.5	-1	-1	-1	-1	-1	-1	-1	-1	-1	-1	-1	-1	-1	-1	-1	-0.5	-1	-1	-1	-1	-1	-1	-1
Chr1_117535010	-1	-1	-1	-1	-1	-1	-1	-1	0	-0.5	-1	-0.5	-1	-1	-1	-1	-1	-1	-1	-1	-1	-0.5	-1	-0.5	0	-0.5	-1	-1	-1	-1	-1	-1	-1	-1	-1	-1	-1	-1	-1	-1	-1	-0.5	-1	-1	-1	-1	-1	-1	-1
Chr1_117858210	0	0	0	0	0	0	0	0	1	0.5	0	0.5	0	0	0	0	0	0	0	0	0	0.5	0	0.5	1	0.5	0	0	0	0	0	0	0	0	0	0	0	0	0	0	0	0.5	0	0	0	0	0	0	0
Chr1_117869768	0	0	0	0	0	0	0	0	0	0	0	0	0	0	0	0	0	0	0	0	0	0	0	0	0	0	0	0	0	0	0	0	0	0	0	0	0	0	0	0	0	0	0	0	0	0	0	0	0
Chr1_117882188	-1	-1	-1	-1	-1	-1	-1	-1	0	-0.5	-1	-0.5	-1	-1	-1	-1	-1	-1	-1	-1	-1	-0.5	-1	-0.5	0	-0.5	-1	-1	-1	-1	-1	-1	-1	-1	-1	-1	-1	-1	-1	-1	-1	-0.5	-1	-1	-1	-1	-1	-1	-1
Chr1_117934247	-1	-1	-1	-1	-1	-1	-1	-1	0	-0.5	-1	-0.5	-1	-1	-1	-1	-1	-1	-1	-1	-1	-0.5	-1	-0.5	0	-0.5	-1	-1	-1	-1	-1	-1	-1	-1	-1	-1	-1	-1	-1	-1	-1	-0.5	-1	-1	-1	-1	-1	-1	-1
Chr1_118014963	-1	-1	-1	-1	-1	-1	-1	-1	0	0	-1	0	-1	-1	-1	-1	-1	-1	-1	-1	-1	0	-1	0	0	0	-1	-1	-1	-1	-1	-1	-1	-1	-1	-1	-1	-1	-1	-1	-1	0	-1	-1	-1	-1	-1	-1	-1
Chr1_118115744	0	0	0	0	0	0	0	0	0	0	0	0	0	0	0	0	0	0	0	0	0	0	0	0	0	0	0	0	0	0	0	0	0	0	0	0	0	0	0	0	0	0	0	0	0	0	0	0	0
Chr1_118322597	0	0	0	0	0	0	0	0	0	0	0	0	0	0	0	0	0	0	0	0	0	0	0	0	0	0	0	0	0	0	0	0	0	0	0	0	0	0	0	0	0	0	0	0	0	0	0	0	0
Chr1_118493600	0	0	0	0	0	0	0	0	1	0.5	0	0.5	0	0	0	0	0	0	0	0	0	0.5	0	0.5	1	0.5	0	0	0	0	0	0	0	0	0	0	0	0	0	0	0	0.5	0	0	0	0	0	0	0
Chr1_118552394	-1	-1	-1	-1	-1	-1	-1	-1	0	-0.5	-1	-0.5	-1	-1	-1	-1	-1	-1	-1	-1	-1	-0.5	-1	-0.5	0	-0.5	-1	-1	-1	-1	-1	-1	-1	-1	-1	-1	-1	-1	-1	-1	-1	-0.5	-1	-1	-1	-1	-1	-1	-1
Chr1_118675943	0	0	0	0	0	0	0	0	1	0	0	0	0	0	0	0	0	0	0	0	0	0	0	0	1	0	0	0	0	0	0	0	0	0	0	0	0	0	0	0	0	0	0	0	0	0	0	0	0
Chr1_118721074	0	0	0	0	0	0	0	0	1	1	0	1	0	0	0	0	0	0	0	0	0	1	0	1	1	1	0	0	0	0	0	0	0	0	0	0	0	0	0	0	0	1	0	0	0	0	0	0	0
Chr1_118882512	0	0	0	0	0	0	0	0	0	0	0	0	0	0	0	0	0	0	0	0	0	0	0	0	0	0	0	0	0	0	0	0	0	0	0	0	0	0	0	0	0	0	0	0	0	0	0	0	0
Chr1_118955350	0	0	0	0	0	0	0	0	1	0.5	0	0.5	0	0	0	0	0	0	0	0	0	0.5	0	0.5	1	0.5	0	0	0	0	0	0	0	0	0	0	0	0	0	0	0	0.5	0	0	0	0	0	0	0
Chr1_119101625	-1	-1	-1	-1	-1	-1	-1	-1	0	-0.5	-1	-0.5	-1	-1	-1	-1	-1	-1	-1	-1	-1	-0.5	-1	-0.5	0	-0.5	-1	-1	-1	-1	-1	-1	-1	-1	-1	-1	-1	-1	-1	-1	-1	-1	-1	-1	-1	-1	-1	-1	-1
Chr1_119334206	0	0	0	0	0	0	0	0	0	0	0	0	0	0	0	0	0	0	0	0	0	0	0	0	0	0	0	0	0	0	0	0	0	0	0	0	0	0	0	0	0	0	0	0	0	0	0	0	0
Chr1_119665985	-1	-1	-1	-1	-1	-1	-1	-1	0	-0.5	-1	-0.5	-1	-1	-1	-1	-1	-1	-1	-1	-1	-0.5	-1	-0.5	0	-0.5	-1	-1	-1	-1	-1	-1	-1	-1	-1	-1	-1	-1	-1	-1	-1	-0.5	-1	-1	-1	-1	-1	-1	-1
Chr1_119996048	-1	-1	-1	-1	-1	-1	-1	-1	0	-0.5	-1	-0.5	-1	-1	-1	-1	-1	-1	-1	-1	-1	-0.5	-1	-0.5	0	-0.5	-1	-1	-1	-1	-1	-1	-1	-1	-1	-1	-1	-1	-1	-1	-1	-0.5	-1	-1	-1	-1	-1	-1	-1
Chr1_120169692	-1	-1	-1	-1	-1	-1	-1	-1	0	-0.5	-1	-0.5	-1	-1	-1	-1	-1	-1	-1	-1	-1	-0.5	-1	-0.5	0	-0.5	-1	-1	-1	-1	-1	-1	-1	-1	-1	-1	-1	-1	-1	-1	-1	-1	-1	-1	-1	-1	-1	-1	-1
Chr1_120365231	0	0	0	0	0	0	0	0	1	0.5	0	0.5	0	0	0	0	0	0	0	0	0	0.5	0	0.5	1	0.5	0	0	0	0	0	0	0	0	0	0	0	0	0	0	0	0	0	0	0	0	0	0	0
Chr1_120847600	0	0	0	0	0	0	0	0	1	0.5	0	0.5	0	0	0	0	0	0	0	0	0	0.5	0	0.5	1	0.5	0	0	0	0	0	0	0	0	0	0	0	0	0	0	0	0	0	0	0	0	0	0	0
Chr1_120873977	0	0	0	0	0	0	0	0	1	0.5	0	0.5	0	0	0	0	0	0	0	0	0	0.5	0	0.5	1	0.5	0	0	0	0	0	0	0	0	0	0	0	0	0	0	0	0	0	0	0	0	0	0	0
Chr1_121040622	0	0	0	0	0	0	0	0	1	0.5	0	0.5	0	0	0	0	0	0	0	0	0	0.5	0	0.5	1	0.5	0	0	0	0	0	0	0	0	0	0	0	0	0	0	0	0	0	0	0	0	0	0	0
Chr1_121321449	0	0	0	0	0	0	0	0	1	0.5	0	0.5	0	0	0	0	0	0	0	0	0	0.5	0	0.5	1	0.5	0	0	0	0	0	0	0	0	0	0	0	0	0	0	0	0	0	0	0	0	0	0	0
Chr1_121327999	-1	-1	-1	-1	-1	-1	-1	-1	0	-0.5	-1	-0.5	-1	-1	-1	-1	-1	-1	-1	-1	-1	-0.5	-1	-0.5	0	-0.5	-1	-1	-1	-1	-1	-1	-1	-1	-1	-1	-1	-1	-1	-1	-1	-1	-1	-1	-1	-1	-1	-1	-1
Chr1_121367558	0	0	0	0	0	0	0	0	1	0	0	0	0	0	0	0	0	0	0	0	0	0	0	0	1	0	0	0	0	0	0	0	0	0	0	0	0	0	0	0	0	0	0	0	0	0	0	0	0
Chr1_121398021	0	0	0	0	0	0	0	0	1	0.5	0	0.5	0	0	0	0	0	0	0	0	0	0.5	0	0.5	1	0.5	0	0	0	0	0	0	0	0	0	0	0	0	0	0	0	0	0	0	0	0	0	0	0
Chr1_121655691	0	0	0	0	0	0	0	0	1	0.5	0	0.5	0	0	0	0	0	0	0	0	0	0.5	0	0.5	1	0.5	0	0	0	0	0	0	0	0	0	0	0	0	0	0	0	0	0	0	0	0	0	0	0
Chr1_121735689	0	0	0	0	0	0	0	0	1	0.5	0	0.5	0	0	0	0	0	0	0	0	0	0.5	0	0.5	1	0.5	0	0	0	0	0	0	0	0	0	0	0	0	0	0	0	0	0	0	0	0	0	0	0
Chr1_121760609	0	0	0	0	0	0	0	0	1	0.5	0	0.5	0	0	0	0	0	0	0	0	0	0.5	0	0.5	1	0.5	0	0	0	0	0	0	0	0	0	0	0	0	0	0	0	0	0	0	0	0	0	0	0
Chr1_122494652	-1	-1	-1	-1	-1	-1	-1	-1	0	-0.5	-1	-0.5	-1	-1	-1	-1	-1	-1	-1	-1	-1	-0.5	-1	-0.5	0	-0.5	-1	-1	-1	-1	-1	-1	-1	-1	-1	-1	-1	-1	-1	-1	-1	-1	-1	-1	-1	-1	-1	-1	-1
Chr1_122635819	-1	-1	-1	-1	-1	-1	-1	-1	0	-0.5	-1	-0.5	-1	-1	-1	-1	-1	-1	-1	-1	-1	-0.5	-1	-0.5	0	-0.5	-1	-1	-1	-1	-1	-1	-1	-1	-1	-1	-1	-1	-1	-1	-1	-1	-1	-1	-1	-1	-1	-1	-1
Chr1_122797619	-1	-1	-1	-1	-1	-1	-1	-1	0	-0.5	-1	-0.5	-1	-1	-1	-1	-1	-1	-1	-1	-1	-0.5	-1	-0.5	0	-0.5	-1	-1	-1	-1	-1	-1	-1	-1	-1	-1	-1	-1	-1	-1	-1	-1	-1	-1	-1	-1	-1	-1	-1
Chr1_122915729	-1	-1	-1	-1	-1	-1	-1	-1	0	-0.5	-1	-0.5	-1	-1	-1	-1	-1	-1	-1	-1	-1	-0.5	-1	-0.5	0	-0.5	-1	-1	-1	-1	-1	-1	-1	-1	-1	-1	-1	-1	-1	-1	-1	-1	-1	-1	-1	-1	-1	-1	-1
Chr1_123316438	-1	-1	-1	-1	-1	-1	-1	-1	0	-0.5	-1	-0.5	-1	-1	-1	-1	-1	-1	-1	-1	-1	-0.5	-1	-0.5	0	-0.5	-1	-1	-1	-1	-1	-1	-1	-1	-1	-1	-1	-1	-1	-1	-1	-1	-1	-1	-1	-1	-1	-1	-1
Chr1_123738749	-1	-1	-1	-1	-1	-1	-1	-1	0	-0.5	-1	-0.5	-1	-1	-1	-1	-1	-1	-1	-1	-1	-0.5	-1	-0.5	0	-0.5	-1	-1	-1	-1	-1	-1	-1	-1	-1	-1	-1	-1	-1	-1	-1	-1	-1	-1	-1	-1	-1	-1	-1
Chr1_123749313	-1	-1	-1	-1	-1	-1	-1	-1	0	-0.5	-1	-0.5	-1	-1	-1	-1	-1	-1	-1	-1	-1	-0.5	-1	-0.5	0	-0.5	-1	-1	-1	-1	-1	-1	-1	-1	-1	-1	-1	-1	-1	-1	-1	-1	-1	-1	-1	-1	-1	-1	-1
Chr1_123753593	-1	-1	-1	-1	-1	-1	-1	-1	0	-0.5	-1	-0.5	-1	-1	-1	-1	-1	-1	-1	-1	-1	-0.5	-1	-0.5	0	-0.5	-1	-1	-1	-1	-1	-1	-1	-1	-1	-1	-1	-1	-1	-1	-1	-1	-1	-1	-1	-1	-1	-1	-1
Chr1_124012429	-1	-1	-1	-1	-1	-1	-1	-1	0	-0.5	-1	-0.5	-1	-1	-1	-1	-1	-1	-1	-1	-1	-0.5	-1	-0.5	0	-0.5	-1	-1	-1	-1	-1	-1	-1	-1	-1	-1	-1	-1	-1	-1	-1	-1	-1	-1	-1	-1	-1	-1	-1
Chr1_124363668	-1	-1	-1	-1	-1	-1	-1	-1	0	-0.5	-1	-0.5	-1	-1	-1	-1	-1	-1	-1	-1	-1	-0.5	-1	-0.5	0	-0.5	-1	-1	-1	-1	-1	-1	-1	-1	-1	-1	-1	-1	-1	-1	-1	-1	-1	-1	-1	-1	-1	-1	-1
Chr1_124440762	-1	-1	-1	-1	-1	-1	-1	-1	0	-0.5	-1	-0.5	-1	-1	-1	-1	-1	-1	-1	-1	-1	-0.5	-1	-0.5	0	-0.5	-1	-1	-1	-1	-1	-1	-1	-1	-1	-1	-1	-1	-1	-1	-1	-1	-1	-1	-1	-1	-1	-1	-1
Chr1_124470353	-1	-1	-1	-1	-1	-1	-1	-1	0	-0.5	-1	-0.5	-1	-1	-1	-1	-1	-1	-1	-1	-1	-0.5	-1	-0.5	0	-0.5	-1	-1	-1	-1	-1	-1	-1	-1	-1	-1	-1	-1	-1	-1	-1	-1	-1	-1	-1	-1	-1	-1	-1
Chr1_124626528	-1	-1	-1	-1	-1	-1	-1	-1	0	-0.5	-1	-0.5	-1	-1	-1	-1	-1	-1	-1	-1	-1	-0.5	-1	-0.5	0	-0.5	-1	-1	-1	-1	-1	-1	-1	-1	-1	-1	-1	-1	-1	-1	-1	-1	-1	-1	-1	-1	-1	-1	-1
Chr1_124665105	-1	-1	-1	-1	-1	-1	-1	-1	0	-0.5	-1	-0.5	-1	-1	-1	-1	-1	-1	-1	-1	-1	-0.5	-1	-0.5	0	-0.5	-1	-1	-1	-1	-1	-1	-1	-1	-1	-1	-1	-1	-1	-1	-1	-1	-1	-1	-1	-1	-1	-1	-1
Chr1_124691722	-1	-1	-1	-1	-1	-1	-1	-1	0	-0.5	-1	-0.5	-1	-1	-1	-1	-1	-1	-1	-1	-1	-0.5	-1	-0.5	0	-0.5	-1	-1	-1	-1	-1	-1	-1	-1	-1	-1	-1	-1	-1	-1	-1	-1	-1	-1	-1	-1	-1	-1	-1
Chr1_124733497	-1	-1	-1	-1	-1	-1	-1	-1	0	-0.5	-1	-0.5	-1	-1	-1	-1	-1	-1	-1	-1	-1	-0.5	-1	-0.5	0	-0.5	-1	-1	-1	-1	-1	-1	-1	-1	-1	-1	-1	-1	-1	-1	-1	-1	-1	-1	-1	-1	-1	-1	-1
Chr1_124805732	-1	-1	-1	-1	-1	-1	-1	-1	0	-0.5	-1	-0.5	-1	-1	-1	-1	-1	-1	-1	-1	-1	-0.5	-1	-0.5	0	-0.5	-1	-1	-1	-1	-1	-1	-1	-1	-1	-1	-1	-1	-1	-1	-1	-1	-1	-1	-1	-1	-1	-1	-1
Chr1_126261506	-1	-1	-1	-1	-1	-1	-1	-1	0	-0.5	-1	-0.5	-1	-1	-1	-1	-1	-1	-1	-1	-1	-0.5	-1	-0.5	0	-0.5	-1	-1	-1	-1	-1	-1	-1	-1	-1	-1	-1	-1	-1	-1	-1	-1	-1	-1	-1	-1	-1	-1	-1
Chr1_126336279	-1	-1	-1	-1	-1	-1	-1	-1	0	-0.5	-1	-0.5	-1	-1	-1	-1	-1	-1	-1	-1	-1	-0.5	-1	-0.5	0	-0.5	-1	-1	-1	-1	-1	-1	-1	-1	-1	-1	-1	-1	-1	-1	-1	-1	-1	-1	-1	-1	-1	-1	-1
Chr1_126801698	-1	-1	-1	-1	-1	-1	-1	-1	0	-0.5	-1	-0.5	-1	-1	-1	-1	-1	-1	-1	-1	-1	-0.5	-1	-0.5	0	-0.5	-1	-1	-1	-1	-1	-1	-1	-1	-1	-1	-1	-1	-1	-1	-1	-1	-1	-1	-1	-1	-1	-1	-1
Chr1_128470922	-1	-1	-1	-1	-1	-1	-1	-1	0	-0.5	-1	-0.5	-1	-1	-1	-1	-1	-1	-1	-1	-1	-0.5	-1	-0.5	0	-0.5	-1	-1	-1	-1	-1	-1	-1	-1	-1	-1	-1	-1	-1	-1	-1	-1	-1	-1	-1	-1	-1	-1	-1
Chr1_129016285	-1	-1	-1	-1	-1	-1	-1	-1	0	-0.5	-1	-0.5	-1	-1	-1	-1	-1	-1	-1	-1	-1	-0.5	-1	-0.5	0	-0.5	-1	-1	-1	-1	-1	-1	-1	-1	-1	-1	-1	-1	-1	-1	-1	-1	-1	-1	-1	-1	-1	-1	-1
Chr1_129186709	-1	-1	-1	-1	-1	-1	-1	-1	0	-0.5	-1	-0.5	-1	-1	-1	-1	-1	-1	-1	-1	-1	-0.5	-1	-0.5	0	-0.5	-1	-1	-1	-1	-1	-1	-1	-1	-1	-1	-1	-1	-1	-1	-1	-1	-1	-1	-1	-1	-1	-1	-1
Chr1_129360617	-1	-1	-1	-1	-1	-1	-1	-1	0	-0.5	-1	-0.5	-1	-1	-1	-1	-1	-1	-1	-1	-1	-0.5	-1	-0.5	0	-0.5	-1	-1	-1	-1	-1	-1	-1	-1	-1	-1	-1	-1	-1	-1	-1	-1	-1	-1	-1	-1	-1	-1	-1
Chr1_129886173	-1	-1	-1	-1	-1	-1	-1	-1	0	-0.5	-1	-0.5	-1	-1	-1	-1	-1	-1	-1	-1	-1	-0.5	-1	-0.5	0	-0.5	-1	-1	-1	-1	-1	-1	-1	-1	-1	-1	-1	-1	-1	-1	-0.5	-1	-1	-1	-1	-1	-1	-1	-1
Chr1_130159509	-1	-1	-1	-1	-1	-1	-1	-1	0	-0.5	-1	-0.5	-1	-1	-1	-1	-1	-1	-1	-1	-1	-0.5	-1	-0.5	0	-0.5	-1	-1	-1	-1	-1	-1	-1	-1	-1	-1	-1	-1	-1	-1	-1	-1	-1	-1	-1	-1	-1	-1	-1
Chr1_130249075	-1	-1	-1	-1	-1	-1	-1	-1	0	-0.5	-1	-0.5	-1	-1	-1	-1	-1	-1	-1	-1	-1	-0.5	-1	-0.5	0	-0.5	-1	-1	-1	-1	-1	-1	-1	-1	-1	-1	-1	-1	-1	-1	-1	-1	-1	-1	-1	-1	-1	-1	-1
Chr1_130808538	-1	-1	-1	-1	-1	-1	-1	-1	0	-0.5	-1	-0.5	-1	-1	-1	-1	-1	-1	-1	-1	-1	-0.5	-1	-0.5	0	-0.5	-1	-1	-1	-1	-1	-1	-1	-1	-1	-1	-1	-1	-1	-1	-1	-1	-1	-1	-1	-1	-1	-1	-1
Chr1_130888636	-1	-1	-1	-1	-1	-1	-1	-1	0	-0.5	-1	-0.5	-1	-1	-1	-1	-1	-1	-1	-1	-1	-0.5	-1	-0.5	0	-0.5	-1	-1	-1	-1	-1	-1	-1	-1	-1	-1	-1	-1	-1	-1	-1	-1	-1	-1	-1	-1	-1	-1	-1
Chr1_130935076	-1	-1	-1	-1	-1	-1	-1	-1	0	-0.5	-1	-0.5	-1	-1	-1	-1	-1	-1	-1	-1	-1	-0.5	-1	-0.5	0	-0.5	-1	-1	-1	-1	-1	-1	-1	-1	-1	-1	-1	-1	-1	-1	-1	-1	-1	-1	-1	-1	-1	-1	-1
Chr1_131015826	-1	-1	-1	-1	-1	-1	-1	-1	0	-0.5	-1	-0.5	-1	-1	-1	-1	-1	-1	-1	-1	-1	-0.5	-1	-0.5	0	-0.5	-1	-1	-1	-1	-1	-1	-1	-1	-1	-1	-1	-1	-1	-1	-1	-1	-1	-1	-1	-1	-1	-1	-1
Chr1_131255000	-1	-1	-1	-1	-1	-1	-1	-1	0	-0.5	-1	-0.5	-1	-1	-1	-1	-1	-1	-1	-1	-1	-0.5	-1	-0.5	0	-0.5	-1	-1	-1	-1	-1	-1	-1	-1	-1	-1	-1	-1	-1	-1	-1	-1	-1	-1	-1	-1	-1	-1	-1
Chr1_131311958	-1	-1	-1	-1	-1	-1	-1	-1	0	-0.5	-1	-0.5	-1	-1	-1	-1	-1	-1	-1	-1	-1	-0.5	-1	-0.5	0	-0.5	-1	-1	-1	-1	-1	-1	-1	-1	-1	-1	-1	-1	-1	-1	-1	-1	-1	-1	-1	-1	-1	-1	-1
Chr1_132567449	-1	-1	-1	-1	-1	-1	-1	-1	0	-0.5	-1	-0.5	-1	-1	-1	-1	-1	-1	-1	-1	-1	-0.5	-1	-0.5	0	-0.5	-1	-1	-1	-1	-1	-1	-1	-1	-1	-1	-1	-1	-1	-1	-1	-1	-1	-1	-1	-1	-1	-1	-1
Chr1_134395604	-1	-1	-1	-1	-1	-1	-1	-1	0	-0.5	-1	-0.5	-1	-1	-1	-1	-1	-1	-1	-1	-1	-0.5	-1	-0.5	0	-0.5	-1	-1	-1	-1	-1	-1	-1	-1	-1	-1	-1	-1	-1	-1	-1	-1	-1	-1	-1	-1	-1	-1	-1
Chr1_134423696	-0.5	-0.5	-0.5	-0.5	-0.5	-0.5	-0.5	-0.5	-0.5	-0.5	-0.5	-0.5	-0.5	-0.5	-0.5	-0.5	-0.5	-0.5	-0.5	-0.5	-0.5	-0.5	-0.5	-0.5	-0.5	-0.5	-0.5	-0.5	-0.5	-0.5	-0.5	-0.5	-0.5	-0.5	-0.5	-0.5	-0.5	-0.5	-0.5	-0.5	-0.5	-0.5	-0.5	-0.5	-0.5	-0.5	-0.5	-0.5	-0.5
Chr1_135392542	-1	-1	-1	-1	-1	-1	-1	-1	0	-0.5	-1	-0.5	-1	-1	-1	-1	-1	-1	-1	-1	-1	-0.5	-1	-0.5	0	-0.5	-1	-1	-1	-1	-1	-1	-1	-1	-1	-1	-1	-1	-1	-1	-1	-1	-1	-1	-1	-1	-1	-1	-1
Chr1_136006885	-1	-1	-1	-1	-1	-1	-1	-1	0	-0.5	-1	-0.5	-1	-1	-1	-1	-1	-1	-1	-1	-1	-0.5	-1	-0.5	0	-0.5	-1	-1	-1	-1	-1	-1	-1	-1	-1	-1	-1	-1	-1	-1	-1	-1	-1	-1	-1	-1	-1	-1	-1
Chr1_136556978	-1	-1	-1	-1	-1	-1	-1	-1	0	-0.5	-1	-0.5	-1	-1	-1	-1	-1	-1	-1	-1	-1	-0.5	-1	-0.5	0	-0.5	-1	-1	-1	-1	-1	-1	-1	-1	-1	-1	-1	-1	-1	-1	-1	-1	-1	-1	-1	-1	-1	-1	-1
Chr1_137075095	-1	-1	-1	-1	-1	-1	-1	-1	0	-0.5	-1	-0.5	-1	-1	-1	-1	-1	-1	-1	-1	-1	-0.5	-1	-0.5	0	-0.5	-1	-1	-1	-1	-1	-1	-1	-1	-1	-1	-1	-1	-1	-1	-1	-1	-1	-1	-1	-1	-1	-1	-1
Chr1_137625355	-1	-1	-1	-1	-1	-1	-1	-1	0	-0.5	-1	-0.5	-1	-1	-1	-1	-1	-1	-1	-1	-1	-0.5	-1	-0.5	0	-0.5	-1	-1	-1	-1	-1	-1	-1	-1	-1	-1	-1	-1	-1	-1	-1	-1	-1	-1	-1	-1	-1	-1	-1
Chr1_137739773	-1	-1	-1	-1	-1	-1	-1	-1	0	-0.5	-1	-0.5	-1	-1	-1	-1	-1	-1	-1	-1	-1	-0.5	-1	-0.5	0	-0.5	-1	-1	-1	-1	-1	-1	-1	-1	-1	-1	-1	-1	-1	-1	-1	-1	-1	-1	-1	-1	-1	-1	-1
Chr1_137822133	-1	-1	-1	-1	-1	-1	-1	-1	0	-0.5	-1	-0.5	-1	-1	-1	-1	-1	-1	-1	-1	-1	-0.5	-1	-0.5	0	-0.5	-1	-1	-1	-1	-1	-1	-1	-1	-1	-1	-1	-1	-1	-1	-1	-1	-1	-1	-1	-1	-1	-1	-1
Chr1_137996326	-1	-1	-1	-1	-1	-1	-1	-1	0	-0.5	-1	-0.5	-1	-1	-1	-1	-1	-1	-1	-1	-1	-0.5	-1	-0.5	0	-0.5	-1	-1	-1	-1	-1	-1	-1	-1	-1	-1	-1	-1	-1	-1	-1	-1	-1	-1	-1	-1	-1	-1	-1
Chr1_138018387	-1	-1	-1	-1	-1	-1	-1	-1	0	-0.5	-1	-0.5	-1	-1	-1	-1	-1	-1	-1	-1	-1	-0.5	-1	-0.5	0	-0.5	-1	-1	-1	-1	-1	-1	-1	-1	-1	-1	-1	-1	-1	-1	-1	-1	-1	-1	-1	-1	-1	-1	-1
Chr1_138318497	-1	-1	-1	-1	-1	-1	-1	-1	0	-0.5	-1	-0.5	-1	-1	-1	-1	-1	-1	-1	-1	-1	-0.5	-1	-0.5	0	-0.5	-1	-1	-1	-1	-1	-1	-1	-1	-1	-1	-1	-1	-1	-1	-1	-1	-1	-1	-1	-1	-1	-1	-1
Chr1_138640035	-1	-1	-1	-1	-1	-1	-1	-1	0	-0.5	-1	-0.5	-1	-1	-1	-1	-1	-1	-1	-1	-1	-0.5	-1	-0.5	0	-0.5	-1	-1	-1	-1	-1	-1	-1	-1	-1	-1	-1	-1	-1	-1	-1	-1	-1	-1	-1	-1	-1	-1	-1
Chr1_138864863	-0.5	-0.5	-0.5	-0.5	-0.5	-0.5	-0.5	-0.5	-0.5	-0.5	-0.5	-0.5	-0.5	-0.5	-0.5	-0.5	-0.5	-0.5	-0.5	-0.5	-0.5	-0.5	-0.5	-0.5	-0.5	-0.5	-0.5	-0.5	-0.5	-0.5	-0.5	-0.5	-0.5	-0.5	-0.5	-0.5	-0.5	-0.5	-0.5	-0.5	-0.5	-0.5	-0.5	-0.5	-0.5	-0.5	-0.5	-0.5	-0.5
Chr1_139709555	-1	-1	-1	-1	-1	-1	-1	-1	0	-0.5	-1	-0.5	-1	-1	-1	-1	-1	-1	-1	-1	-1	-0.5	-1	-0.5	0	-0.5	-1	-1	-1	-1	-1	-1	-1	-1	-1	-1	-1	-1	-1	-1	-1	-1	-1	-1	-1	-1	-1	-1	-1
Chr1_139904609	-1	-1	-1	-1	-1	-1	-1	-1	0	-0.5	-1	-0.5	-1	-1	-1	-1	-1	-1	-1	-1	-1	-0.5	-1	-0.5	0	-0.5	-1	-1	-1	-1	-1	-1	-1	-1	-1	-1	-1	-1	-1	-1	-1	-1	-1	-1	-1	-1	-1	-1	-1
Chr1_139916133	-1	-1	-1	-1	-1	-1	-1	-1	0	-0.5	-1	-0.5	-1	-1	-1	-1	-1	-1	-1	-1	-1	-0.5	-1	-0.5	0	-0.5	-1	-1	-1	-1	-1	-1	-1	-1	-1	-1	-1	-1	-1	-1	-1	-1	-1	-1	-1	-1	-1	-1	-1
Chr1_140039684	-1	-1	-1	-1	-1	-1	-1	-1	0	-0.5	-1	-0.5	-1	-1	-1	-1	-1	-1	-1	-1	-1	-0.5	-1	-0.5	0	-0.5	-1	-1	-1	-1	-1	-1	-1	-1	-1	-1	-1	-1	-1	-1	-1	-1	-1	-1	-1	-1	-1	-1	-1
Chr1_140180256	-1	-1	-1	-1	-1	-1	-1	-1	0	-0.5	-1	-0.5	-1	-1	-1	-1	-1	-1	-1	-1	-1	-0.5	-1	-0.5	0	-0.5	-1	-1	-1	-1	-1	-1	-1	-1	-1	-1	-1	-1	-1	-1	-1	-1	-1	-1	-1	-1	-1	-1	-1
Chr1_140210837	-1	-1	-1	-1	-1	-1	-1	-1	0	-0.5	-1	-0.5	-1	-1	-1	-1	-1	-1	-1	-1	-1	-0.5	-1	-0.5	0	-0.5	-1	-1	-1	-1	-1	-1	-1	-1	-1	-1	-1	-1	-1	-1	-1	-1	-1	-1	-1	-1	-1	-1	-1
Chr1_140321705	-1	-1	-1	-1	-1	-1	-1	-1	-1	-1	-1	-1	-1	-1	-1	-1	-1	-1	-1	-1	-1	-1	-1	-1	-1	-1	-1	-1	-1	-1	-1	-1	-1	-1	-1	-1	-1	-1	-1	-1	-1	-1	-1	-1	-1	-1	-1	-1	-1
Chr1_140335933	-1	-1	-1	-1	-1	-1	-1	-1	-1	-1	-1	-1	-1	-1	-1	-1	-1	-1	-1	-1	-1	-1	-1	-1	-1	-1	-1	-1	-1	-1	-1	-1	-1	-1	-1	-1	-1	-1	-1	-1	-1	-1	-1	-1	-1	-1	-1	-1	-1
Chr1_140552439	-1	-1	-1	-1	-1	-1	-1	-1	-1	-1	-1	-1	-1	-1	-1	-1	-1	-1	-1	-1	-1	-1	-1	-1	-1	-1	-1	-1	-1	-1	-1	-1	-1	-1	-1	-1	-1	-1	-1	-1	-1	-1	-1	-1	-1	-1	-1	-1	-1
Chr1_141275323	-1	-1	-1	-1	-1	-1	-1	-1	0	-0.5	-1	-0.5	-1	-1	-1	-1	-1	-1	-1	-1	-1	-0.5	-1	-0.5	0	-0.5	-1	-1	-1	-1	-1	-1	-1	-1	-1	-1	-1	-1	-1	-1	-1	-1	-1	-1	-1	-1	-1	-1	-1
Chr1_141658329	-1	-1	-1	-1	-1	-1	-1	-1	0	-0.5	-1	-0.5	-1	-1	-1	-1	-1	-1	-1	-1	-1	-0.5	-1	-0.5	0	-0.5	-1	-1	-1	-1	-1	-1	-1	-1	-1	-1	-1	-1	-1	-1	-1	-1	-1	-1	-1	-1	-1	-1	-1
Chr1_142372254	-1	-1	-1	-1	-1	-1	-1	-1	0	-0.5	-1	-0.5	-1	-1	-1	-1	-1	-1	-1	-1	-1	-0.5	-1	-0.5	0	-0.5	-1	-1	-1	-1	-1	-1	-1	-1	-1	-1	-1	-1	-1	-1	-1	-1	-1	-1	-1	-1	-1	-1	-1
Chr1_142382052	-1	-1	-1	-1	-1	-1	-1	-1	0	-0.5	-1	-0.5	-1	-1	-1	-1	-1	-1	-1	-1	-1	-0.5	-1	-0.5	0	-0.5	-1	-1	-1	-1	-1	-1	-1	-1	-1	-1	-1	-1	-1	-1	-1	-1	-1	-1	-1	-1	-1	-1	-1
Chr1_142515569	-1	-1	-1	-1	-1	-1	-1	-1	0	-0.5	-1	-0.5	-1	-1	-1	-1	-1	-1	-1	-1	-1	-0.5	-1	-0.5	0	-0.5	-1	-1	-1	-1	-1	-1	-1	-1	-1	-1	-1	-1	-1	-1	-1	-1	-1	-1	-1	-1	-1	-1	-1
Chr1_142643466	0	0	0	0	0	0	0	0	1	1	0	1	0	0	0	0	0	0	0	0	0	1	0	1	1	1	0	0	0	0	0	0	0	0	0	0	0	0	0	0	0	0	0	0	0	0	0	0	0
Chr1_142708427	-1	-1	-1	-1	-1	-1	-1	-1	0	-0.5	-1	-0.5	-1	-1	-1	-1	-1	-1	-1	-1	-1	-0.5	-1	-0.5	0	-0.5	-1	-1	-1	-1	-1	-1	-1	-1	-1	-1	-1	-1	-1	-1	-1	-1	-1	-1	-1	-1	-1	-1	-1
Chr1_143869647	0	0	0	0	0	0	0	0	1	0.5	0	0.5	0	0	0	0	0	0	0	0	0	0.5	0	0.5	1	0.5	0	0	0	0	0	0	0	0	0	0	0	0	0	0	0	0	0	0	0	0	0	0	0
Chr1_144876029	0	0	0	0	0	0	0	0	1	0.5	0	0.5	0	0	0	0	0	0	0	0	0	0.5	0	0.5	1	0.5	0	0	0	0	0	0	0	0	0	0	0	0	0	0	0	0	0	0	0	0	0	0	0
Chr1_145161725	-1	-1	-1	-1	-1	-1	-1	-1	0	-0.5	-1	-0.5	-1	-1	-1	-1	-1	-1	-1	-1	-1	-0.5	-1	-0.5	0	-0.5	-1	-1	-1	-1	-1	-1	-1	-1	-1	-1	-1	-1	-1	-1	-1	-1	-1	-1	-1	-1	-1	-1	-1
Chr1_145275727	-1	-1	-1	-1	-1	-1	-1	-1	0	-0.5	-1	-0.5	-1	-1	-1	-1	-1	-1	-1	-1	-1	-0.5	-1	-0.5	0	-0.5	-1	-1	-1	-1	-1	-1	-1	-1	-1	-1	-1	-1	-1	-1	-1	-1	-1	-1	-1	-1	-1	-1	-1
Chr1_145683173	0	0	0	0	0	0	0	0	0	0	0	0	0	0	0	0	0	0	0	0	0	0	0	0	0	0	0	0	0	0	0	0	0	0	0	0	0	0	0	0	0	0	0	0	0	0	0	0	0
Chr1_146083796	0	0	0	0	0	0	0	0	1	0.5	0	0.5	0	0	0	0	0	0	0	0	0	0.5	0	0.5	1	0.5	0	0	0	0	0	0	0	0	0	0	0	0	0	0	0	0	0	0	0	0	0	0	0
Chr1_146107212	0	0	0	0	0	0	0	0	1	1	0	1	0	0	0	0	0	0	0	0	0	1	0	1	1	1	0	0	0	0	0	0	0	0	0	0	0	0	0	0	0	0	0	0	0	0	0	0	0
Chr1_146203350	-1	-1	-1	-1	-1	-1	-1	-1	0	-1	-1	-1	-1	-1	-1	-1	-1	-1	-1	-1	-1	-1	-1	-1	0	-1	-1	-1	-1	-1	-1	-1	-1	-1	-1	-1	-1	-1	-1	-1	-1	-1	-1	-1	-1	-1	-1	-1	-1
Chr1_146379923	-1	-1	-1	-1	-1	-1	-1	-1	0	-0.5	-1	-0.5	-1	-1	-1	-1	-1	-1	-1	-1	-1	-0.5	-1	-0.5	0	-0.5	-1	-1	-1	-1	-1	-1	-1	-1	-1	-1	-1	-1	-1	-1	-1	-1	-1	-1	-1	-1	-1	-1	-1
Chr1_146638044	0	0	0	0	0	0	0	0	0	0	0	0	0	0	0	0	0	0	0	0	0	0	0	0	0	0	0	0	0	0	0	0	0	0	0	0	0	0	0	0	0	0	0	0	0	0	0	0	0
Chr1_147015971	0	0	0	0	0	0	0	0	0	0	0	0	0	0	0	0	0	0	0	0	0	0	0	0	0	0	0	0	0	0	0	0	0	0	0	0	0	0	0	0	0	0	0	0	0	0	0	0	0
Chr1_147051471	-1	-1	-1	-1	-1	-1	-1	-1	0	0	-1	0	-1	-1	-1	-1	-1	-1	-1	-1	-1	0	-1	0	0	0	-1	-1	-1	-1	-1	-1	-1	-1	-1	-1	-1	-1	-1	-1	-1	-1	-1	-1	-1	-1	-1	-1	-1
Chr1_147626685	0	0	0	0	0	0	0	0	1	0.5	0	0	1	1	1	1	1	1	1	1	1	0.5	0	0	1	0.5	0	0	0	0	0	0	0	0	0	0	0	0	0	0	1	1	1	1	0	1	0	0	0
Chr1_148363647	-0.5	-0.5	-0.5	-0.5	-0.5	-0.5	-0.5	-0.5	-0.5	-0.5	-0.5	-0.5	-0.5	-0.5	-0.5	-0.5	-0.5	-0.5	-0.5	-0.5	-0.5	-0.5	-0.5	-0.5	-0.5	-0.5	-0.5	-0.5	-0.5	-0.5	-0.5	-0.5	-0.5	-0.5	-0.5	-0.5	-0.5	-0.5	-0.5	-0.5	-0.5	-0.5	-0.5	-0.5	-0.5	-0.5	-0.5	-0.5	-0.5
Chr1_148455125	-1	-1	-1	-1	-1	-1	-1	-1	0	-0.5	-1	-0.5	-1	-1	-1	-1	-1	-1	-1	-1	-1	-0.5	-1	-0.5	0	-0.5	-1	-1	-1	-1	-1	-1	-1	-1	-1	-1	-1	-1	-1	-1	-1	-1	-1	-1	-1	-1	-1	-1	-1
Chr1_148624031	-1	-1	-1	-1	-1	-1	-1	-1	0	-0.5	-1	-0.5	-1	-1	-1	-1	-1	-1	-1	-1	-1	-0.5	-1	-0.5	0	-0.5	-1	-1	-1	-1	-1	-1	-1	-1	-1	-1	-1	-1	-1	-1	-1	-1	-1	-1	-1	-1	-1	-1	-1
Chr1_148703558	0	0	0	0	0	0	0	0	0	0	0	0	0	0	0	0	0	0	0	0	0	0	0	0	0	0	0	0	0	0	0	0	0	0	0	0	0	0	0	0	0	0	0	0	0	0	0	0	0
Chr1_150024626	0	0	0	0	0	0	0	0	1	0.5	0	0.5	0	0	0	0	0	0	0	0	0	0.5	0	0.5	1	0.5	0	0	0	0	0	0	0	0	0	0	0	0	0	0	0	0	0	0	0	0	0	0	0
Chr1_150109654	0	0	0	0	0	0	0	0	1	0.5	0	0.5	0	0	0	0	0	0	0	0	0	0.5	0	0.5	1	0.5	0	0	0	0	0	0	0	0	0	0	0	0	0	0	0	0	0	0	0	0	0	0	0
Chr1_150225529	-1	-1	-1	-1	-1	-1	-1	-1	-1	-1	-1	-1	-1	-1	-1	-1	-1	-1	-1	-1	-1	-1	-1	-1	-1	-1	-1	-1	-1	-1	-1	-1	-1	-1	-1	-1	-1	-1	-1	-1	-1	-1	-1	-1	-1	-1	-1	-1	-1
Chr1_150779907	0	0	0	0	0	0	0	0	0	0	0	0	0	0	0	0	0	0	0	0	0	0	0	0	0	0	0	0	0	0	0	0	0	0	0	0	0	0	0	0	0	0	0	0	0	0	0	0	0
Chr1_150857195	-1	-1	-1	-1	-1	-1	-1	-1	-1	-1	-1	-1	-1	-1	-1	-1	-1	-1	-1	-1	-1	-1	-1	-1	-1	-1	-1	-1	-1	-1	-1	-1	-1	-1	-1	-1	-1	-1	-1	-1	-1	-1	-1	-1	-1	-1	-1	-1	-1
Chr1_150861120	-1	-1	-1	-1	-1	-1	-1	-1	-1	-1	-1	-1	-1	-1	-1	-1	-1	-1	-1	-1	-1	-1	-1	-1	-1	-1	-1	-1	-1	-1	-1	-1	-1	-1	-1	-1	-1	-1	-1	-1	-1	-1	-1	-1	-1	-1	-1	-1	-1
Chr1_150897580	0	0	0	0	0	0	0	0	1	0.5	0	0.5	0	0	0	0	0	0	0	0	0	0.5	0	0.5	1	0.5	0	0	0	0	0	0	0	0	0	0	0	0	0	0	0	0	0	0	0	0	0	0	0
Chr1_151031031	-1	-1	-1	-1	-1	-1	-1	-1	0	-0.5	-1	-0.5	-1	-1	-1	-1	-1	-1	-1	-1	-1	-0.5	-1	-0.5	0	-0.5	-1	-1	-1	-1	-1	-1	-1	-1	-1	-1	-1	-1	-1	-1	-1	-1	-1	-1	-1	-1	-1	-1	-1
Chr1_151072203	-1	-1	-1	-1	-1	-1	-1	-1	0	-0.5	-1	-0.5	-1	-1	-1	-1	-1	-1	-1	-1	-1	-0.5	-1	-0.5	0	-0.5	-1	-1	-1	-1	-1	-1	-1	-1	-1	-1	-1	-1	-1	-1	-1	-1	-1	-1	-1	-1	-1	-1	-1
Chr1_151091972	-1	-1	-1	-1	-1	-1	-1	-1	0	-0.5	-1	-0.5	-1	-1	-1	-1	-1	-1	-1	-1	-1	-0.5	-1	-0.5	0	-0.5	-1	-1	-1	-1	-1	-1	-1	-1	-1	-1	-1	-1	-1	-1	-1	-1	-1	-1	-1	-1	-1	-1	-1
Chr1_151467534	-1	-1	-1	-1	-1	-1	-1	-1	0	-0.5	-1	-0.5	-1	-1	-1	-1	-1	-1	-1	-1	-1	-0.5	-1	-0.5	0	-0.5	-1	-1	-1	-1	-1	-1	-1	-1	-1	-1	-1	-1	-1	-1	-1	-1	-1	-1	-1	-1	-1	-1	-1
Chr1_151590619	-1	-1	-1	-1	-1	-1	-1	-1	-1	-1	-1	-1	-1	-1	-1	-1	-1	-1	-1	-1	-1	-1	-1	-1	-1	-1	-1	-1	-1	-1	-1	-1	-1	-1	-1	-1	-1	-1	-1	-1	-1	-1	-1	-1	-1	-1	-1	-1	-1
Chr1_151709997	-1	-1	-1	-1	-1	-1	-1	-1	0	-0.5	-1	-0.5	-1	-1	-1	-1	-1	-1	-1	-1	-1	-0.5	-1	-0.5	0	-0.5	-1	-1	-1	-1	-1	-1	-1	-1	-1	-1	-1	-1	-1	-1	-1	-1	-1	-1	-1	-1	-1	-1	-1
Chr1_152167916	-1	-1	-1	-1	-1	-1	-1	-1	0	-0.5	-1	-0.5	-1	-1	-1	-1	-1	-1	-1	-1	-1	-0.5	-1	-0.5	0	-0.5	-1	-1	-1	-1	-1	-1	-1	-1	-1	-1	-1	-1	-1	-1	-1	-1	-1	-1	-1	-1	-1	-1	-1
Chr1_153419360	-1	-1	-1	-1	-1	-1	-1	-1	0	-0.5	-1	-0.5	-1	-1	-1	-1	-1	-1	-1	-1	-1	-0.5	-1	-0.5	0	-0.5	-1	-1	-1	-1	-1	-1	-1	-1	-1	-1	-1	-1	-1	-1	-1	-1	-1	-1	-1	-1	-1	-1	-1
Chr1_154077711	0	0	0	0	0	0	0	0	0	0	0	0	0	0	0	0	0	0	0	0	0	0	0	0	0	0	0	0	0	0	0	0	0	0	0	0	0	0	0	0	0	0	0	0	0	0	0	0	0
Chr1_154080189	-1	-1	-1	-1	-1	-1	-1	-1	0	-0.5	-1	-0.5	-1	-1	-1	-1	-1	-1	-1	-1	-1	-0.5	-1	-0.5	0	-0.5	-1	-1	-1	-1	-1	-1	-1	-1	-1	-1	-1	-1	-1	-1	-1	-1	-1	-1	-1	-1	-1	-1	-1
Chr1_154124544	-1	-1	-1	-1	-1	-1	-1	-1	0	-0.5	-1	-0.5	-1	-1	-0.5	-1	-1	-1	-1	-1	-1	-0.5	-1	-0.5	0	-0.5	-1	-1	-1	-1	-1	-1	-1	-1	-1	-1	-1	-1	-1	-1	-1	-1	-1	-1	-1	-1	-1	-1	-1
Chr1_154282369	-1	-1	-1	-1	-1	-1	-1	-1	0	-0.5	-1	-0.5	-1	-1	-1	-1	-1	-1	-1	-1	-1	-0.5	-1	-0.5	0	-0.5	-1	-1	-1	-1	-1	-1	-1	-1	-1	-1	-1	-1	-1	-1	-1	-1	-1	-1	-1	-1	-1	-1	-1
Chr1_154326343	0	0	0	0	0	0	0	0	1	0.5	0	0.5	0	0	0	0	0	0	0	0	0	0.5	0	0.5	1	0.5	0	0	0	0	0	0	0	0	0	0	0	0	0	0	0	0	0	0	0	0	0	0	0
Chr1_154355836	0	0	0	0	0	0	0	0	0	0	0	0	0	0	0	0	0	0	0	0	0	0	0	0	0	0	0	0	0	0	0	0	0	0	0	0	0	0	0	0	0	0	0	0	0	0	0	0	0
Chr1_154357189	0	0	0	0	0	0	0	0	1	0.5	0	0.5	0	0	0	0	0	0	0	0	0	0.5	0	0.5	1	0.5	0	0	0	0	0	0	0	0	0	0	0	0	0	0	0	0	0	0	0	0	0	0	0
Chr1_154508506	0	0	0	0	0	0	0	0	0	0	0	0	0	0	0	0	0	0	0	0	0	0	0	0	0	0	0	0	0	0	0	0	0	0	0	0	0	0	0	0	0	0	0	0	0	0	0	0	0
Chr1_154509210	0	0	0	0	0	0	0	0	0	0	0	0	0	0	0	0	0	0	0	0	0	0	0	0	0	0	0	0	0	0	0	0	0	0	0	0	0	0	0	0	0	0	0	0	0	0	0	0	0
Chr1_154941914	-1	-1	-1	-1	-1	-1	-1	-1	0	-0.5	-1	-0.5	-1	-1	-1	-1	-1	-1	-1	-1	-1	-0.5	-1	-1	-1	-1	-1	-1	-1	-1	-1	-1	-1	-1	-1	-1	-1	-1	-1	-1	-1	-1	-1	-1	-1	-1	-1	-1	-1
Chr1_154952909	-1	-1	-1	-1	-1	-1	-1	-1	0	-0.5	-1	-0.5	-1	-1	-1	-1	-1	-1	-1	-1	-1	-0.5	-1	-1	-1	-1	-1	-1	-1	-1	-1	-1	-1	-1	-1	-1	-1	-1	-1	-1	-1	-1	-1	-1	-1	-1	-1	-1	-1
Chr1_154952990	-1	-1	-1	-1	-1	-1	-1	-1	0	-0.5	-1	-0.5	-1	-1	-1	-1	-1	-1	-1	-1	-1	-0.5	-1	-1	-1	-1	-1	-1	-1	-1	-1	-1	-1	-1	-1	-1	-1	-1	-1	-1	-1	-1	-1	-1	-1	-1	-1	-1	-1
Chr1_154954242	-1	-1	-1	-1	-1	-1	-1	-1	0	-0.5	-1	-0.5	-1	-1	-1	-1	-1	-1	-1	-1	-1	-0.5	-1	-1	-1	-1	-1	-1	-1	-1	-1	-1	-1	-1	-1	-1	-1	-1	-1	-1	-1	-1	-1	-1	-1	-1	-1	-1	-1
Chr1_155449789	0	0	0	0	0	0	0	0	1	0.5	0	0.5	0	0	0	0	0	0	0	0	0	0.5	0	0	0	0	0	0	0	0	0	0	0	0	0	0	0	0	0	0	0	0	0	0	0	0	0	0	0
Chr1_155470563	0	0	0	0	0	0	0	0	1	0.5	0	0.5	0	0	0	0	0	0	0	0	0	0.5	0	0	0	0	0	0	0	0	0	0	0	0	0	0	0	0	0	0	0	0	0	0	0	0	0	0	0
Chr1_155634704	0	0	0	0	0	0	0	0	1	0.5	0	0.5	0	0	0	0	0	0	0	0	0	0.5	0	0	0	0	0	0	0	0	0	0	0	0	0	0	0	0	0	0	0	0	0	0	0	0	0	0	0
Chr1_155679711	-1	-1	-1	-1	-1	-1	-1	-1	0	-0.5	-1	-0.5	-1	-1	-1	-1	-1	-1	-1	-1	-1	-0.5	-1	-1	-1	-1	-1	-1	-1	-1	-1	-1	-1	-1	-1	-1	-1	-1	-1	-1	-1	-1	-1	-1	-1	-1	-1	-1	-1
Chr1_156210881	-1	-1	-1	-1	-1	-1	-1	-1	0	-0.5	-1	-0.5	-1	-1	-1	-1	-1	-1	-1	-1	-1	-0.5	-1	-1	-1	-1	-1	-1	-1	-1	-1	-1	-1	-1	-1	-1	-1	-1	-1	-1	-1	-1	-1	-1	-1	-1	-1	-1	-1
Chr1_156294555	0	0	0	0	0	0	0	0	0	0	0	0	0	0	0	0	0	0	0	0	0	0	0	0	0	0	0	0	0	0	0	0	0	0	0	0	0	0	0	0	0	0	0	0	0	0	0	0	0
Chr1_156537466	-1	-1	-1	-1	-1	-1	-1	-1	-1	-1	-1	-1	-1	-1	-1	-1	-1	-1	-1	-1	-1	-1	-1	-1	-1	-1	-1	-1	-1	-1	-1	-1	-1	-1	-1	-1	-1	-1	-1	-1	-1	-1	-1	-1	-1	-1	-1	-1	-1
Chr1_156788430	0	0	0	0	0	0	0	0	1	0.5	0	0.5	0	0	0	0	0	0	0	0	0	0.5	0	0	0	0	0	0	0	0	0	0	0	0	0	0	0	0	0	0	0	0	0	0	0	0	0	0	0
Chr1_157070016	-1	-1	-1	-1	-1	-1	-1	-1	0	-0.5	-1	-0.5	-1	-1	-1	-1	-1	-1	-1	-1	-1	-0.5	-1	-1	-1	-1	-1	-1	-1	-1	-1	-1	-1	-1	-1	-1	-1	-1	-1	-1	-1	-1	-1	-1	-1	-1	-1	-1	-1
Chr1_157107638	-1	-1	-1	-1	-1	-1	-1	-1	0	-0.5	-1	-0.5	-1	-1	-1	-1	-1	-1	-1	-1	-1	-0.5	-1	-1	-1	-1	-1	-1	-1	-1	-1	-1	-1	-1	-1	-1	-1	-1	-1	-1	-1	-1	-1	-1	-1	-1	-1	-1	-1
Chr1_157109957	0	0	0	0	0	0	0	0	1	0.5	0	0.5	0	0	0	0	0	0	0	0	0	0.5	0	0	0	0	0	0	0	0	0	0	0	0	0	0	0	0	0	0	0	0	0	0	0	0	0	0	0
Chr1_157129230	-1	-1	-1	-1	-1	-1	-1	-1	0	-0.5	-1	-0.5	-1	-1	-1	-1	-1	-1	-1	-1	-1	-0.5	-1	-1	-1	-1	-1	-1	-1	-1	-1	-1	-1	-1	-1	-1	-1	-1	-1	-1	-1	-1	-1	-1	-1	-1	-1	-1	-1
Chr1_157140274	-1	-1	-1	-1	-1	-1	-1	-1	0	-0.5	-1	-0.5	-1	-1	-1	-1	-1	-1	-1	-1	-1	-0.5	-1	-1	-1	-1	-1	-1	-1	-1	-1	-1	-1	-1	-1	-1	-1	-1	-1	-1	-1	-1	-1	-1	-1	-1	-1	-1	-1
Chr1_157283540	0	0	0	0	0	0	0	0	1	1	0	1	0	0	0	0	0	0	0	0	0	1	0	0	0	0	0	0	0	0	0	0	0	0	0	0	0	0	0	0	0	0	0	0	0	0	0	0	0
Chr1_157285523	0	0	0	0	0	0	0	0	1	0.5	0	0.5	0	0	0	0	0	0	0	0	0	0.5	0	0	0	0	0	0	0	0	0	0	0	0	0	0	0	0	0	0	0	0	0	0	0	0	0	0	0
Chr1_157475390	0	0	0	0	0	0	0	0	1	0.5	0	0.5	0	0	0	0	0	0	0	0	0	0.5	0	0	0	0	0	0	0	0	0	0	0	0	0	0	0	0	0	0	0	0	0	0	0	0	0	0	0
Chr1_157874197	-1	-1	-1	-1	-1	-1	-1	-1	-1	-1	-1	-1	-1	-1	-1	-1	-1	-1	-1	-1	-1	-1	-1	-1	-1	-1	-1	-1	-1	-1	-1	-1	-1	-1	-1	-1	-1	-1	-1	-1	-1	-1	-1	-1	-1	-1	-1	-1	-1
Chr1_157926220	-1	-1	-1	-1	-1	-1	-1	-1	0	-0.5	-1	-0.5	-1	-1	-1	-1	-1	-1	-1	-1	-1	-0.5	-1	-1	-1	-1	-1	-1	-1	-1	-1	-1	-1	-1	-1	-1	-1	-1	-1	-1	-1	-1	-1	-1	-1	-1	-1	-1	-1
Chr1_157978544	-1	-1	-1	-1	-1	-1	-1	-1	0	-0.5	-1	-0.5	-1	-1	-1	-1	-1	-1	-1	-1	-1	-0.5	-1	-1	-1	-1	-1	-1	-1	-1	-1	-1	-1	-1	-1	-1	-1	-1	-1	-1	-1	-1	-1	-1	-1	-1	-1	-1	-1
Chr1_158050976	0	0	0	0	0	0	0	0	1	0.5	0	0.5	0	0	0	0	0	0	0	0	0	0.5	0	0	0	0	0	0	0	0	0	0	0	0	0	0	0	0	0	0	0	0	0	0	0	0	0	0	0
Chr1_158185258	0	0	0	0	0	0	0	0	1	0.5	0	0.5	0	0	0	0	0	0	0	0	0	0.5	0	0	0	0	0	0	0	0	0	0	0	0	0	0	0	0	0	0	0	0	0	0	0	0	0	0	0
Chr1_158229948	0	0	0	0	0	0	0	0	1	0.5	0	0.5	0	0	0	0	0	0	0	0	0	0.5	0	0	0	0	0	0	0	0	0	0	0	0	0	0	0	0	0	0	0	0	0	0	0	0	0	0	0
Chr1_158234893	0	0	0	0	0	0	0	0	0	0	0	0	0	0	0	0	0	0	0	0	0	0	0	0	0	0	0	0	0	0	0	0	0	0	0	0	0	0	0	0	0	0	0	0	0	0	0	0	0
Chr1_158324822	-1	-1	-1	-1	-1	-1	-1	-1	-1	-1	-1	-1	-1	-1	-1	-1	-1	-1	-1	-1	-1	-1	-1	-1	-1	-1	-1	-1	-1	-1	-1	-1	-1	-1	-1	-1	-1	-1	-1	-1	-1	-1	-1	-1	-1	-1	-1	-1	-1
Chr1_158480373	-1	-1	-1	-1	-1	-1	-1	-1	0	-0.5	-1	-0.5	-1	-1	-1	-1	-1	-1	-1	-1	-1	-0.5	-1	-1	-1	-1	-1	-1	-1	-1	-1	-1	-1	-1	-1	-1	-1	-1	-1	-1	-1	-1	-1	-1	-1	-1	-1	-1	-1
Chr1_158483447	-1	-1	-1	-1	-1	-1	-1	-1	0	-0.5	-1	-0.5	-1	-1	-1	-1	-1	-1	-1	-1	-1	-0.5	-1	-1	-1	-1	-1	-1	-1	-1	-1	-1	-1	-1	-1	-1	-1	-1	-1	-1	-1	-1	-1	-1	-1	-1	-1	-1	-1
Chr1_158692971	0	0	0	0	0	0	0	0	1	0.5	0	0.5	0	0	0.5	0	0	0	0	0	0	0.5	0	0	0	0	0	0	0	0	0	0	0	0	0	0	0	0	0	0	0	0	0	0	0	0	0	0	0
Chr1_158736413	0	0	0	0	0	0	0	0	1	0.5	0	0.5	0	0	0	0	0	0	0	0	0	0.5	0	0	0	0	0	0	0	0	0	0	0	0	0	0	0	0	0	0	0	0	0	0	0	0	0	0	0
Chr1_158848722	0	0	0	0	0	0	0	0	1	0.5	0	0.5	0	0	0	0	0	0	0	0	0	0.5	0	0	0	0	0	0	0	0	0	0	0	0	0	0	0	0	0	0	0	0	0	0	0	0	0	0	0
Chr1_159276461	0	0	0	0	0	0	0	0	1	0.5	0	0.5	0	0	0	0	0	0	0	0	0	0.5	0	0	0	0	0	0	0	0	0	0	0	0	0	0	0	0	0	0	0	0	0	0	0	0	0	0	0
Chr1_159589514	0	0	0	0	0	0	0	0	1	0.5	0	0.5	0	0	0	0	0	0	0	0	0	0.5	0	0	0	0	0	0	0	0	0	0	0	0	0	0	0	0	0	0	0	0	0	0	0	0	0	0	0
Chr1_160080011	0	0	0	0	0	0	0	0	1	0.5	0	0.5	0	0	0	0	0	0	0	0	0	0.5	0	0	0	0	0	0	0	0	0	0	0	0	0	0	0	0	0	0	0	0	0	0	0	0	0	0	0
Chr1_160118170	-0.5	-0.5	-0.5	-0.5	-0.5	-0.5	-0.5	-0.5	-0.5	-0.5	-0.5	-0.5	-0.5	-0.5	-0.5	-0.5	-0.5	-0.5	-0.5	-0.5	-0.5	-0.5	-0.5	-0.5	-0.5	-0.5	-0.5	-0.5	-0.5	-0.5	-0.5	-0.5	-0.5	-0.5	-0.5	-0.5	-0.5	-0.5	-0.5	-0.5	-0.5	-0.5	-0.5	-0.5	-0.5	-0.5	-0.5	-0.5	-0.5
Chr1_160223741	-1	-1	-1	-1	-1	-1	-1	-1	0	-0.5	-1	-0.5	-1	-1	-1	-1	-1	-1	-1	-1	-1	-0.5	-1	-1	-1	-1	-1	-1	-1	-1	-1	-1	-1	-1	-1	-1	-1	-1	-1	-1	-1	-1	-1	-1	-1	-1	-1	-1	-1
Chr1_160283859	-1	-1	-1	-1	-1	-1	-1	-1	0	-0.5	-1	-0.5	-1	-1	-1	-1	-1	-1	-1	-1	-1	-0.5	-1	-1	-1	-1	-1	-1	-1	-1	-1	-1	-1	-1	-1	-1	-1	-1	-1	-1	-1	-1	-1	-1	-1	-1	-1	-1	-1
Chr1_160450794	-1	-1	-1	-1	-1	-1	-1	-1	0	-0.5	-1	-0.5	-1	-1	-1	-1	-1	-1	-1	-1	-1	-0.5	-1	-1	-1	-1	-1	-1	-1	-1	-1	-1	-1	-1	-1	-1	-1	-1	-1	-1	-1	-1	-1	-1	-1	-1	-1	-1	-1
Chr1_160555111	-1	-1	-1	-1	-1	-1	-1	-1	-1	-1	-1	-1	-1	-1	-1	-1	-1	-1	-1	-1	-1	-1	-1	-1	-1	-1	-1	-1	-1	-1	-1	-1	-1	-1	-1	-1	-1	-1	-1	-1	-1	-1	-1	-1	-1	-1	-1	-1	-1
Chr1_160680624	-1	-1	-1	-1	-1	-1	-1	-1	0	-0.5	-1	-0.5	-1	-1	-1	-1	-1	-1	-1	-1	-1	-0.5	-1	-1	-1	-1	-1	-1	-1	-1	-1	-1	-1	-1	-1	-1	-1	-1	-1	-1	-1	-1	-1	-1	-1	-1	-1	-1	-1
Chr1_160818960	-1	-1	-1	-1	-1	-1	-1	-1	0	-0.5	-1	-0.5	-1	-1	-1	-1	-1	-1	-1	-1	-1	-0.5	-1	-1	-1	-1	-1	-1	-1	-1	-1	-1	-1	-1	-1	-1	-1	-1	-1	-1	-1	-1	-1	-1	-1	-1	-1	-1	-1
Chr1_160895431	0	0	0	0	0	0	0	0	1	0.5	0	0.5	0	0	0	0	0	0	0	0	0	0.5	0	0	0	0	0	0	0	0	0	0	0	0	0	0	0	0	0	0	0	0	0	0	0	0	0	0	0
Chr1_160954795	-1	-1	-1	-1	-1	-1	-1	-1	0	-0.5	-1	-0.5	-1	-1	-1	-1	-1	-1	-1	-1	-1	-0.5	-1	-1	-1	-1	-1	-1	-1	-1	-1	-1	-1	-1	-1	-1	-1	-1	-1	-1	-1	-1	-1	-1	-1	-1	-1	-1	-1
Chr1_161025013	-1	-1	-1	-1	-1	-1	-1	-1	-1	-1	-1	-1	-1	-1	-1	-1	-1	-1	-1	-1	-1	-1	-1	-1	-1	-1	-1	-1	-1	-1	-1	-1	-1	-1	-1	-1	-1	-1	-1	-1	-1	-1	-1	-1	-1	-1	-1	-1	-1
Chr1_161080152	-1	-1	-1	-1	-1	-1	-1	-1	-0.5	-0.5	-1	-0.5	-1	-1	-1	-1	-1	-1	-1	-1	-1	-0.5	-1	-1	-1	-1	-1	-1	-1	-1	-1	-1	-1	-1	-1	-1	-1	-1	-1	-1	-1	-1	-1	-1	-1	-1	-1	-1	-1
Chr1_161272646	0	0	0	0	0	0	0	0	0.5	0.5	0	0.5	0	0	0	0	0	0	0	0	0	0.5	0	0	0	0	0	0	0	0	0	0	0	0	0	0	0	0	0	0	0	0	0	0	0	0	0	0	0
Chr1_161470944	-1	-1	-1	-1	-1	-1	-1	-1	-1	-1	-1	-1	-1	-1	-1	-1	-1	-1	-1	-1	-1	-1	-1	-1	-1	-1	-1	-1	-1	-1	-1	-1	-1	-1	-1	-1	-1	-1	-1	-1	-1	-1	-1	-1	-1	-1	-1	-1	-1
Chr1_161471449	-1	-1	-1	-1	-1	-1	-1	-1	-0.5	-0.5	-1	-0.5	-1	-1	-1	-1	-1	-1	-1	-1	-1	-0.5	-1	-1	-1	-1	-1	-1	-1	-1	-1	-1	-1	-1	-1	-1	-1	-1	-1	-1	-1	-1	-1	-1	-1	-1	-1	-1	-1
Chr1_162267119	0	0	0	0	0	0	0	0	0.5	0.5	0	0.5	0	0	0	0	0	0	0	0	0	0.5	0	0	0	0	0	0	0	0	0	0	0	0	0	0	0	0	0	0	0	0	0	0	0	0	0	0	0
Chr1_162279925	0	0	0	0	0	0	0	0	0.5	0.5	0	0.5	0	0	0	0	0	0	0	0	0	0.5	0	0	0	0	0	0	0	0	0	0	0	0	0	0	0	0	0	0	0	0	0	0	0	0	0	0	0
Chr1_162280117	0	0	0	0	0	0	0	0	0	0	0	0	0	0	0	0	0	0	0	0	0	0	0	0	0	0	0	0	0	0	0	0	0	0	0	0	0	0	0	0	0	0	0	0	0	0	0	0	0
Chr1_162280169	0	0	0	0	0	0	0	0	0	0	0	0	0	0	0	0	0	0	0	0	0	0	0	0	0	0	0	0	0	0	0	0	0	0	0	0	0	0	0	0	0	0	0	0	0	0	0	0	0
Chr1_162406902	-1	-1	-1	-1	-1	-1	-1	-1	-1	-1	-1	-1	-1	-1	-1	-1	-1	-1	-1	-1	-1	-1	-1	-1	-1	-1	-1	-1	-1	-1	-1	-1	-1	-1	-1	-1	-1	-1	-1	-1	-1	-1	-1	-1	-1	-1	-1	-1	-1
Chr1_162429037	-1	-1	-1	-1	-1	-1	-1	-1	-0.5	-0.5	-1	-0.5	-1	-1	-1	-1	-1	-1	-1	-1	-1	-0.5	-1	-1	-1	-1	-1	-1	-1	-1	-1	-1	-1	-1	-1	-1	-1	-1	-1	-1	-1	-1	-1	-1	-1	-1	-1	-1	-1
Chr1_162542042	-1	-1	-1	-1	-1	-1	-1	-1	-0.5	-0.5	-1	-0.5	-1	-1	-1	-1	-1	-1	-1	-1	-1	-0.5	-1	-1	-1	-1	-1	-1	-1	-1	-1	-1	-1	-1	-1	-1	-1	-1	-1	-1	-1	-1	-1	-1	-1	-1	-1	-1	-1
Chr1_162595316	-1	-1	-1	-1	-1	-1	-1	-1	-0.5	-0.5	-1	-0.5	-1	-1	-1	-1	-1	-1	-1	-1	-1	-0.5	-1	-1	-1	-1	-1	-1	-1	-1	-1	-1	-1	-1	-1	-1	-1	-1	-1	-1	-1	-1	-1	-1	-1	-1	-1	-1	-1
Chr1_162659835	0	0	0	0	0	0	0	0	0	0	0	0	0	0	0	0	0	0	0	0	0	0	0	0	0	0	0	0	0	0	0	0	0	0	0	0	0	0	0	0	0	0	0	0	0	0	0	0	0
Chr1_162723944	-1	-1	-1	-1	-1	-1	-1	-1	-0.5	-0.5	-1	-0.5	-1	-1	-1	-1	-1	-1	-1	-1	-1	-0.5	-1	-1	-1	-1	-1	-1	-1	-1	-1	-1	-1	-1	-1	-1	-1	-1	-1	-1	-1	-1	-1	-1	-1	-1	-1	-1	-1
Chr1_162771136	-1	-1	-1	-1	-1	-1	-1	-1	-1	-1	-1	-1	-1	-1	-1	-1	-1	-1	-1	-1	-1	-1	-1	-1	-1	-1	-1	-1	-1	-1	-1	-1	-1	-1	-1	-1	-1	-1	-1	-1	-1	-1	-1	-1	-1	-1	-1	-1	-1
Chr1_162919875	-1	-1	-1	-1	-1	-1	-1	-1	-0.5	-0.5	-1	-0.5	-1	-1	-1	-1	-1	-1	-1	-1	-1	-0.5	-1	-1	-1	-1	-1	-1	-1	-1	-1	-1	-1	-1	-1	-1	-1	-1	-1	-1	-1	-1	-1	-1	-1	-1	-1	-1	-1
Chr1_163142409	-1	-1	-1	-1	-1	-1	-1	-1	-1	-1	-1	-1	-1	-1	-1	-1	-1	-1	-1	-1	-1	-1	-1	-1	-1	-1	-1	-1	-1	-1	-1	-1	-1	-1	-1	-1	-1	-1	-1	-1	-1	-1	-1	-1	-1	-1	-1	-1	-1
Chr1_163274260	-1	-1	-1	-1	-1	-1	-1	-1	-1	-1	-1	-1	-1	-1	-1	-1	-1	-1	-1	-1	-1	-1	-1	-1	-1	-1	-1	-1	-1	-1	-1	-1	-1	-1	-1	-1	-1	-1	-1	-1	-1	-1	-1	-1	-1	-1	-1	-1	-1
Chr1_163362056	-1	-1	-1	-1	-1	-1	-1	-1	-1	-1	-1	-1	-1	-1	-1	-1	-1	-1	-1	-1	-1	-1	-1	-1	-1	-1	-1	-1	-1	-1	-1	-1	-1	-1	-1	-1	-1	-1	-1	-1	-1	-1	-1	-1	-1	-1	-1	-1	-1
Chr1_163422598	-1	-1	-1	-1	-1	-1	-1	-1	-1	-1	-1	-1	-1	-1	-1	-1	-1	-1	-1	-1	-1	-1	-1	-1	-1	-1	-1	-1	-1	-1	-1	-1	-1	-1	-1	-1	-1	-1	-1	-1	-1	-1	-1	-1	-1	-1	-1	-1	-1
Chr1_163587615	-1	-1	-1	-1	-1	-1	-1	-1	-1	-1	-1	-1	-1	-1	-1	-1	-1	-1	-1	-1	-1	-1	-1	-1	-1	-1	-1	-1	-1	-1	-1	-1	-1	-1	-1	-1	-1	-1	-1	-1	-1	-1	-1	-1	-1	-1	-1	-1	-1
Chr1_163787305	-1	-1	-1	-1	-1	-1	-1	-1	-1	-1	-1	-1	-1	-1	-1	-1	-1	-1	-1	-1	-1	-1	-1	-1	-1	-1	-1	-1	-1	-1	-1	-1	-1	-1	-1	-1	-1	-1	-1	-1	-1	-1	-1	-1	-1	-1	-1	-1	-1
Chr1_164132974	-1	-1	-1	-1	-1	-1	-1	-1	-1	-1	-1	-1	-1	-1	-1	-1	-1	-1	-1	-1	-1	-1	-1	-1	-1	-1	-1	-1	-1	-1	-1	-1	-1	-1	-1	-1	-1	-1	-1	-1	-1	-1	-1	-1	-1	-1	-1	-1	-1
Chr1_164372422	0	0	0	0	0	0	0	0	0	0	0	0	0	0	0	0	0	0	0	0	0	0	0	0	0	0	0	0	0	0	0	0	0	0	0	0	0	0	0	0	0	0	0	0	0	0	0	0	0
Chr1_164489497	-1	-1	-1	-1	-1	-1	-1	-1	-0.5	-0.5	-1	-0.5	-1	-1	-1	-1	-1	-1	-1	-1	-1	-0.5	-1	-1	-1	-1	-1	-1	-1	-1	-1	-1	-1	-1	-1	-1	-1	-1	-1	-1	-1	-1	-1	-1	-1	-1	-1	-1	-1
Chr1_164505903	-1	-1	-1	-1	-1	-1	-1	-1	-0.5	-0.5	-1	-0.5	-1	-1	-1	-1	-1	-1	-1	-1	-1	-0.5	-1	-1	-1	-1	-1	-1	-1	-1	-1	-1	-1	-1	-1	-1	-1	-1	-1	-1	-1	-1	-1	-1	-1	-1	-1	-1	-1
Chr1_164812497	0	0	0	0	0	0	0	0	0.5	0.5	0	0.5	0	0	0	0	0	0	0	0	0	0.5	0	0	0	0	0	0	0	0	0	0	0	0	0	0	0	0	0	0	0	0	0	0	0	0	0	0	0
Chr1_164953049	-1	-1	-1	-1	-1	-1	-1	-1	-1	-1	-1	-1	-1	-1	-1	-1	-1	-1	-1	-1	-1	-1	-1	-1	-1	-1	-1	-1	-1	-1	-1	-1	-1	-1	-1	-1	-1	-0.5	-1	-1	-1	-1	-1	-1	-1	-1	-1	-1	-1
Chr1_164954536	0	0	0	0	0	0	0	0	0.5	0.5	0	0.5	0	0	0	0	0	0	0	0	0	0.5	0	0	0	0	0	0	0	0	0	0	0	0	0	0	0	0	0	0	0	0	0	0	0	0	0	0	0
Chr1_165073695	0	0	0	0	0	0	0	0	0.5	0.5	0	0.5	0	0	0	0	0	0	0	0	0	0.5	0	0	0	0	0	0	0	0	0	0	0	0	0	0	0	0	0	0	0	0	0	0	0	0	0	0	0
Chr1_165085785	0	0	0	0	0	0	0	0	0.5	0.5	0	0.5	0	0	0	0	0	0	0	0	0	0.5	0	0	0	0	0	0	0	0	0	0	0	0	0	0	0	0	0	0	0	0	0	0	0	0	0	0	0
Chr1_165090541	0	0	0	0	0	0	0	0	0.5	0.5	0	0.5	0	0	0	0	0	0	0	0	0	0.5	0	0	0	0	0	0	0	0	0	0	0	0	0	0	0	0	0	0	0	0	0	0	0	0	0	0	0
Chr1_165249364	-1	-1	-1	-1	-1	-1	-1	-1	-1	-1	-1	-1	-1	-1	-1	-1	-1	-1	-1	-1	-1	-1	-1	-1	-1	-1	-1	-1	-1	-1	-1	-1	-1	-1	-1	-1	-1	-1	-1	-1	-1	-1	-1	-1	-1	-1	-1	-1	-1
Chr1_165405945	-1	-1	-1	-1	-1	-1	-1	-1	-0.5	-0.5	-1	-0.5	-1	-1	-1	-1	-1	-1	-1	-1	-1	-0.5	-1	-1	-1	-1	-1	-1	-1	-1	-1	-1	-1	-1	-1	-1	-1	-1	-1	-1	-1	-1	-1	-1	-1	-1	-1	-1	-1
Chr1_165455838	-1	-1	-1	-1	-1	-1	-1	-1	-1	-1	-1	-1	-1	-1	-1	-1	-1	-1	-1	-1	-1	-1	-1	-1	-1	-1	-1	-1	-1	-1	-1	-1	-1	-1	-1	-1	-1	-1	-1	-1	-1	-1	-1	-1	-1	-1	-1	-1	-1
Chr1_165510926	-1	-1	-1	-1	-1	-1	-1	-1	-0.5	-0.5	-1	-0.5	-1	-1	-1	-1	-1	-1	-1	-1	-1	-0.5	-1	-1	-1	-1	-1	-1	-1	-1	-1	-1	-1	-1	-1	-1	-1	-1	-1	-1	-1	-1	-1	-1	-1	-1	-1	-1	-1
Chr1_165995225	-1	-1	-1	-1	-1	-1	-1	-1	-0.5	-0.5	-1	-0.5	-1	-1	-1	-1	-1	-1	-1	-1	-1	-0.5	-1	-1	-1	-1	-1	-1	-1	-1	-1	-1	-1	-1	-1	-1	-1	-1	-1	-1	-1	-1	-1	-1	-1	-1	-1	-1	-1
Chr1_166058657	-1	-1	-1	-1	-1	-1	-1	-1	-1	-1	-1	-1	-1	-1	-1	-1	-1	-1	-1	-1	-1	-1	-1	-1	-1	-1	-1	-1	-1	-1	-1	-1	-1	-1	-1	-1	-1	-1	-1	-1	-1	-1	-1	-1	-1	-1	-1	-1	-1
Chr1_166241031	0	0	0	0	0	0	0	0	0.5	0.5	0	0.5	0	0	0	0	0	0	0	0	0	0.5	0	0	0	0	0	0	0	0	0	0	0	0	0	0	0	0	0	0	0	0	0	0	0	0	0	0	0
Chr1_166341147	0	0	0	0	0	0	0	0	0.5	0.5	0	0.5	0	0	0	0	0	0	0	0	0	0.5	0	0	0	0	0	0	0	0	0	0	0	0	0	0	0	0	0	0	0	0	0	0	0	0	0	0	0
Chr1_166379189	0	0	0	0	0	0	0	0	0.5	0.5	0	0.5	0	0	0	0	0	0	0	0	0	0.5	0	0	0	0	0	0	0	0	0	0	0	0	0	0	0	0	0	0	0	0	0	0	0	0	0	0	0
Chr1_166379692	0	0	0	0	0	0	0	0	0.5	0.5	0	0.5	0	0	0	0	0	0	0	0	0	0.5	0	0	0	0	0	0	0	0	0	0	0	0	0	0	0	0	0	0	0	0	0	0	0	0	0	0	0
Chr1_166382885	0	0	0	0	0	0	0	0	0.5	0.5	0	0.5	0	0	0	0	0	0	0	0	0	0.5	0	0	0	0	0	0	0	0	0	0	0	0	0	0	0	0	0	0	0	0	0	0	0	0	0	0	0
Chr1_166664148	-1	-1	-1	-1	-1	-1	-1	-1	-1	-1	-1	-1	-1	-1	-1	-1	-1	-1	-1	-1	-1	-1	-1	-1	-1	-1	-1	-1	-1	-1	-1	-1	-1	-1	-1	-1	-1	-1	-1	-1	-1	-1	-1	-1	-1	-1	-1	-1	-1
Chr1_166667484	0	0	0	0	0	0	0	0	0.5	0.5	0	0.5	0	0	0	0	0	0	0	0	0	0.5	0	0	0	0	0	0	0	0	0	0	0	0	0	0	0	0	0	0	0	0	0	0	0	0	0	0	0
Chr1_166703725	0	0	0	0	0	0	0	0	0.5	0.5	0	0.5	0	0	0	0	0	0.5	0	0	0.5	0.5	0	0	0	0	0	0	0	0	0	0	0	0	0	0	0	0	0	0	0	0	0	0	0	0	0	0	0
Chr1_166773092	0	0	0	0	0	0	0	0	0	0	0	0	0	0	0	0	0	0	0	0	0	0	0	0	0	0	0	0	0	0	0	0	0	0	0	0	0	0	0	0	0	0	0	0	0	0	0	0	0
Chr1_166785842	-1	-1	-1	-1	-1	-1	-1	-1	-0.5	-0.5	-1	-0.5	-1	-1	-1	-1	-1	-1	-1	-1	-1	-0.5	-1	-1	-1	-1	-1	-1	-1	-1	-1	-1	-1	-1	-1	-1	-1	-1	-1	-1	-1	-1	-1	-1	-1	-1	-1	-1	-1
Chr1_166811295	-1	-1	-1	-1	-1	-1	-1	-1	-1	-1	-1	-1	-1	-1	-1	-1	-1	-1	-1	-1	-1	-1	-1	-1	-1	-1	-1	-1	-1	-1	-1	-1	-1	-1	-1	-1	-1	-1	-1	-1	-1	-1	-1	-1	-1	-1	-1	-1	-1
Chr1_166928400	-1	-1	-1	-1	-1	-1	-1	-1	-0.5	-0.5	-1	-0.5	-1	-1	-1	-1	-1	-1	-1	-1	-1	-0.5	-1	-1	-1	-1	-1	-1	-1	-1	-1	-1	-1	-1	-1	-1	-1	-1	-1	-1	-1	-1	-1	-1	-1	-1	-1	-1	-1
Chr1_166960453	0	0	0	0	0	0	0	0	0.5	0.5	0	0.5	0	0	0	0	0	0	0	0	0	0.5	0	0	0	0	0	0	0	0	0	0	0	0	0	0	0	0	0	0	0	0	0	0	0	0	0	0	0
Chr1_167002510	-1	-1	-1	-1	-1	-1	-1	-1	-1	-1	-1	-1	-1	-1	-1	-1	-1	-1	-1	-1	-1	-1	-1	-1	-1	-1	-1	-1	-1	-1	-1	-1	-1	-1	-1	-1	-1	-1	-1	-1	-1	-1	-1	-1	-1	-1	-1	-1	-1
Chr1_167005095	-1	-1	-1	-1	-1	-1	-1	-1	-1	-1	-1	-1	-1	-1	-1	-1	-1	-1	-1	-1	-1	-1	-1	-1	-1	-1	-1	-1	-1	-1	-1	-1	-1	-1	-1	-1	-1	-1	-1	-1	-1	-1	-1	-1	-1	-1	-1	-1	-1
Chr1_167030529	-1	-1	-1	-1	-1	-1	-1	-1	-1	-1	-1	-1	-1	-1	-1	-1	-1	-1	-1	-1	-1	-1	-1	-1	-1	-1	-1	-1	-1	-1	-1	-1	-1	-1	-1	-1	-1	-1	-1	-1	-1	-1	-1	-1	-1	-1	-1	-1	-1
Chr1_167032745	0	0	0	0	0	0	0	0	0	0	0	0	0	0	0	0	0	0	0	0	0	0	0	0	0	0	0	0	0	0	0	0	0	0	0	0	0	0	0	0	0	0	0	0	0	0	0	0	0
Chr1_167060305	-1	-1	-1	-1	-1	-1	-1	-1	-1	-1	-1	-1	-1	-1	-1	-1	-1	-1	-1	-1	-1	-1	-1	-1	-1	-1	-1	-1	-1	-1	-1	-1	-1	-1	-1	-1	-1	-1	-1	-1	-1	-1	-1	-1	-1	-1	-1	-1	-1
Chr1_167112274	-1	-1	-1	-1	-1	-1	-1	-1	-1	-1	-1	-1	-1	-1	-1	-1	-1	-1	-1	-1	-1	-1	-1	-1	-1	-1	-1	-1	-1	-1	-1	-1	-1	-1	-1	-1	-1	-1	-1	-1	-1	-1	-1	-1	-1	-1	-1	-1	-1
Chr1_167197678	-1	-1	-1	-1	-1	-1	-1	-1	-1	-1	-1	-1	-1	-1	-1	-1	-1	-1	-1	-1	-1	-1	-1	-1	-1	-1	-1	-1	-1	-1	-1	-1	-1	-1	-1	-1	-1	-1	-1	-1	-1	-1	-1	-1	-1	-1	-1	-1	-1
Chr1_167208869	-1	-1	-1	-1	-1	-1	-1	-1	-1	-1	-1	-1	-1	-1	-1	-1	-1	-1	-1	-1	-1	-1	-1	-1	-1	-1	-1	-1	-1	-1	-1	-1	-1	-1	-1	-1	-1	-1	-1	-1	-1	-1	-1	-1	-1	-1	-1	-1	-1
Chr1_167517455	-1	-1	-1	-1	-1	-1	-1	-1	-0.5	-0.5	-1	-0.5	-1	-1	-1	-1	-1	-1	-1	-1	-1	-0.5	-1	-1	-1	-1	-1	-1	-1	-1	-1	-1	-1	-1	-1	-1	-1	-1	-1	-1	-1	-1	-1	-1	-1	-1	-1	-1	-1
Chr1_167822662	-1	-1	-1	-1	-1	-1	-1	-1	-1	-1	-1	-1	-1	-1	-1	-1	-1	-1	-1	-1	-1	-1	-1	-1	-1	-1	-1	-1	-1	-1	-1	-1	-1	-1	-1	-1	-1	-1	-1	-1	-1	-1	-1	-1	-1	-1	-1	-1	-1
Chr1_167898722	0	0	0	0	0	0	0	0	0.5	0.5	0	0.5	0	0	0	0	0	0	0	0	0	0.5	0	0	0	0	0	0	0	0	0	0	0	0	0	0	0	0	0	0	0	0	0	0	0	0	0	0	0
Chr1_168410770	0	0	0	0	0	0	0	0	0.5	0.5	0	0.5	0	0	0	0	0	0	0	0	0	0.5	0	0	0	0	0	0	0	0	0	0	0	0	0	0	0	0	0	0	0	0	0	0	0	0	0	0	0
Chr1_168533820	0	0	0	0	0	0	0	0	0.5	0.5	0	0.5	0	0	0	0	0	0	0	0	0	0.5	0	0	0	0	0	0	0	0	0	0	0	0	0	0	0	0	0	0	0	0	0	0	0	0	0	0	0
Chr1_168696752	-1	-1	-1	-1	-1	-1	-1	-1	-1	-1	-1	-1	-1	-1	-1	-1	-1	-1	-1	-1	-1	-1	-1	-1	-1	-1	-1	-1	-1	-1	-1	-1	-1	-1	-1	-1	-1	-1	-1	-1	-1	-1	-1	-1	-1	-1	-1	-1	-1
Chr1_169255818	0	0	0	0	0	0	0	0	0.5	0.5	0	0.5	0	0	0	0	0	0	0	0	0	0.5	0	0	0	0	0	0	0	0	0	0	0	0	0	0	0	0	0	0	0	0	0	0	0	0	0	0	0
Chr1_170303505	-1	-1	-1	-1	-1	-1	-1	-1	-0.5	-0.5	-1	-0.5	-1	-1	-1	-1	-1	-1	-1	-1	-1	-0.5	-1	-1	-1	-1	-1	-1	-1	-1	-1	-1	-1	-1	-1	-1	-1	-1	-1	-1	-1	-1	-1	-1	-1	-1	-1	-1	-1
Chr1_170303746	-1	-1	-1	-1	-1	-1	-1	-1	-0.5	-0.5	-1	-0.5	-1	-1	-1	-1	-1	-1	-1	-1	-1	-0.5	-1	-1	-1	-1	-1	-1	-1	-1	-1	-1	-1	-1	-1	-1	-1	-1	-1	-1	-1	-1	-1	-1	-1	-1	-1	-1	-1
Chr1_170342115	0	0	0	0	0	0	0	0	0	0	0	0	0	0	0	0	0	0	0	0	0	0	0	0	0	0	0	0	0	0	0	0	0	0	0	0	0	0	0	0	0	0	0	0	0	0	0	0	0
Chr1_170574485	0	0	0	0	0	0	0	0	0	0	0	0	0	0	0	0	0	0	0	0	0	0	0	0	0	0	0	0	0	0	0	0	0	0	0	0	0	0	0	0	0	0	0	0	0	0	0	0	0
Chr1_170672045	0	0	0	0	0	0	0	0	0	0	0	0	0	0	0	0	0	0	0	0	0	0	0	0	0	0	0	0	0	0	0	0	0	0	0	0	0	0	0	0	0	0	0	0	0	0	0	0	0
Chr1_170691678	-1	-1	-1	-1	-1	-1	-1	-1	-0.5	-0.5	-1	-0.5	-1	-1	-1	-1	-1	-1	-1	-1	-1	-0.5	-1	-1	-1	-1	-1	-1	-1	-1	-1	-1	-1	-1	-1	-1	-1	-1	-1	-1	-1	-1	-0.5	-1	-1	-1	-1	-1	-1
Chr1_170805696	0	0	0	0	0	0	0	0	0.5	0.5	0	0.5	0	0	0	0	0	0	0	0	0	0.5	0	0	0	0	0	0	0	0	0	0	0	0	0	0	0	0	0	0	0	0	0.5	0	0	0	0	0	0
Chr1_170849266	0	0	0	0	0	0	0	0	0	0	0	0	0	0	0	0	0	0	0	0	0	0	0	0	0	0	0	0	0	0	0	0	0	0	0	0	0	0	0	0	0	0	0	0	0	0	0	0	0
Chr1_170851760	-1	-1	-1	-1	-1	-1	-1	-1	-0.5	-0.5	-1	-0.5	-1	-1	-1	-1	-1	-1	-1	-1	-1	-0.5	-1	-1	-1	-1	-1	-1	-1	-1	-1	-1	-1	-1	-1	-1	-1	-1	-1	-1	-1	-1	-0.5	-1	-1	-1	-1	-1	-1
Chr1_171096354	-1	-1	-1	-1	-1	-1	-1	-1	-1	-1	-1	-1	-1	-1	-1	-1	-1	-1	-1	-1	-1	-1	-1	-1	-1	-1	-1	-1	-1	-1	-1	-1	-1	-1	-1	-1	-1	-1	-1	-1	-1	-1	-1	-1	-1	-1	-1	-1	-1
Chr1_171234965	-1	-1	-1	-1	-1	-1	-1	-1	-1	-1	-1	-1	-1	-1	-1	-1	-1	-1	-1	-1	-1	-1	-1	-1	-1	-1	-1	-1	-1	-1	-1	-1	-1	-1	-1	-1	-1	-1	-1	-1	-1	-1	-1	-1	-1	-1	-1	-1	-1
Chr1_171258611	0	0	0	0	0	0	0	0	0	0	0	0	0	0	0	0	0	0	0	0	0	0	0	0	0	0	0	0	0	0	0	0	0	0	0	0	0	0	0	0	0	0	0	0	0	0	0	0	0
Chr1_171588964	0	0	0	0	0	0	0	0	0	0	0	0	0	0	0	0	0	0	0	0	0	0	0	0	0	0	0	0	0	0	0	0	0	0	0	0	0	0	0	0	0	0	0	0	0	0	0	0	0
Chr1_171607418	0	0	0	0	0	0	0	0	0.5	0.5	0.5	0.5	0	0	0	0	0	0	0	0	0	0.5	0	0	0	0	0	0	0	0	0	0	0	0	0	0	0	0	0	0	0	0	0.5	0	0	0	0	0	0
Chr1_171781205	0	0	0	0	0	0	0	0	0.5	0.5	0.5	0.5	0	0	0	0	0	0	0	0	0	0.5	0	0	0	0	0	0	0	0	0	0	0	0	0	0	0	0	0	0	0	0	0.5	0	0	0	0	0	0
Chr1_171873347	-1	-1	-1	-1	-1	-1	-1	-1	-0.5	-0.5	-0.5	-0.5	-1	-1	-1	-1	-1	-1	-1	-1	-1	-0.5	-1	-1	-1	-1	-1	-1	-1	-1	-1	-1	-1	-1	-1	-1	-1	-1	-1	-1	-1	-1	-0.5	-1	-1	-1	-1	-1	-1
Chr1_172021498	0	0	0	0	0	0	0	0	0.5	0.5	0.5	0.5	0	0	0	0	0	0	0	0	0	0.5	0	0	0	0	0	0	0	0	0	0	0	0	0	0	0	0	0	0	0	0	0.5	0	0	0	0	0	0
Chr1_172021749	-1	-1	-1	-1	-1	-1	-1	-1	-0.5	-0.5	-0.5	-0.5	-1	-1	-1	-1	-1	-1	-1	-1	-1	-0.5	-1	-1	-1	-1	-1	-1	-1	-1	-1	-1	-1	-1	-1	-1	-1	-1	-1	-1	-1	-1	-0.5	-1	-1	-1	-1	-1	-1
Chr1_172188809	0	0	0	0	0	0	0	0	0	0	0	0	0	0	0	0	0	0	0	0	0	0	0	0	0	0	0	0	0	0	0	0	0	0	0	0	0	0	0	0	0	0	0	0	0	0	0	0	0
Chr1_172280675	-1	-1	-1	-1	-1	-1	-1	-1	-0.5	-0.5	-0.5	-0.5	-1	-1	-1	-1	-1	-1	-1	-1	-1	-0.5	-1	-1	-1	-1	-1	-1	-1	-1	-1	-1	-1	-1	-1	-1	-1	-1	-1	-1	-1	-1	-0.5	-1	-1	-1	-1	-1	-1
Chr1_172283355	-1	-1	-1	-1	-1	-1	-1	-1	-0.5	-0.5	-0.5	-0.5	-1	-1	-1	-1	-1	-1	-1	-1	-1	-0.5	-1	-1	-1	-1	-1	-1	-1	-1	-1	-1	-1	-1	-1	-1	-1	-1	-1	-1	-1	-1	-0.5	-1	-1	-1	-1	-1	-1
Chr1_172752437	0	0	0	0	0	0	0	0	0.5	0.5	0.5	0.5	0	0	0	0	0	0	0	0	0	0.5	0	0	0	0	0	0	0	0	0	0	0	0	0	0	0	0	0	0	0	0	0.5	0	0	0	0	0	0
Chr1_172785774	0	0	0	0	0	0	0	0	0.5	0.5	0.5	0.5	0	0	0	0	0	0	0	0	0	0.5	0	0	0	0	0	0	0	0	0	0	0	0	0	0	0	0	0	0	0	0	0.5	0	0	0	0	0	0
Chr1_172859990	-1	-1	-1	-1	-1	-1	-1	-1	-1	-1	-1	-1	-1	-1	-1	-1	-1	-1	-1	-1	-1	-1	-1	-1	-1	-1	-1	-1	-1	-1	-1	-1	-1	-1	-1	-1	-1	-1	-1	-1	-1	-1	-1	-1	-1	-1	-1	-1	-1
Chr1_172906812	-1	-1	-1	-1	-1	-1	-1	-1	-0.5	-0.5	-0.5	-0.5	-1	-1	-1	-1	-1	-1	-1	-1	-1	0	-1	-1	-1	-1	-1	-1	-1	-1	-1	-1	-1	-1	-1	-1	-1	-1	-1	-1	-1	-1	-0.5	-1	-1	-1	-1	-1	-1
Chr1_173039009	0	0	0	0	0	0	0	0	0	0	0	0	0	0	0	0	0	0	0	0	0	0	0	0	0	0	0	0	0	0	0	0	0	0	0	0	0	0	0	0	0	0	0	0	0	0	0	0	0
Chr1_173099396	-1	-1	-1	-1	-1	-1	-1	-1	-0.5	-0.5	-0.5	-0.5	-1	-1	-1	-1	-1	-1	-1	-1	-1	0	-1	-1	-1	-1	-1	-1	-1	-1	-1	-1	-1	-1	-1	-1	-1	-1	-1	-1	-1	-1	-0.5	-1	-1	-1	-1	-1	-1
Chr1_173214348	0	0	0	0	0	0	0	0	0.5	0.5	0.5	0.5	0	0	0	0	0	0	0	0	0	1	0	0	0	0	0	0	0	0	0	0	0	0	0	0	0	0	0	0	0	0	0.5	0	0	0	0	0	0
Chr1_173216316	-1	-1	-1	-1	-1	-1	-1	-1	-1	-1	-1	-1	-1	-1	-1	-1	-1	-1	-1	-1	-1	-1	-1	-1	-1	-1	-1	-1	-1	-1	-1	-1	-1	-1	-1	-1	-1	-1	-1	-1	-1	-1	-1	-1	-1	-1	-1	-1	-1
Chr1_173216477	-1	-1	-1	-1	-1	-1	-1	-1	-1	-1	-1	-1	-1	-1	-1	-1	-1	-1	-1	-1	-1	-1	-1	-1	-1	-1	-1	-1	-1	-1	-1	-1	-1	-1	-1	-1	-1	-1	-1	-1	-1	-1	-1	-1	-1	-1	-1	-1	-1
Chr1_173220134	-1	-1	-1	-1	-1	-1	-1	-1	-1	-1	-1	-1	-1	-1	-1	-1	-1	-1	-1	-1	-1	-1	-1	-1	-1	-1	-1	-1	-1	-1	-1	-1	-1	-1	-1	-1	-1	-1	-1	-1	-1	-1	-1	-1	-1	-1	-1	-1	-1
Chr1_173228844	0	0	0	0	0	0	0	0	0	0	0	0	0	0	0	0	0	0	0	0	0	0	0	0	0	0	0	0	0	0	0	0	0	0	0	0	0	0	0	0	0	0	0	0	0	0	0	0	0
Chr1_173320812	0	0	0	0	0	0	0	0	0	0	0	0	0	0	0	0	0	0	0	0	0	0	0	0	0	0	0	0	0	0	0	0	0	0	0	0	0	0	0	0	0	0	0	0	0	0	0	0	0
Chr1_173654907	0	0	0	0	0	0	0	0	0	0	0	0	0	0	0	0	0	0	0	0	0	0	0	0	0	0	0	0	0	0	0	0	0	0	0	0	0	0	0	0	0	0	0	0	0	0	0	0	0
Chr1_173679595	0	0	0	0	0	0	0	0	0	0	0	0	0	0	0	0	0	0	0	0	0	0	0	0	0	0	0	0	0	0	0	0	0	0	0	0	0	0	0	0	0	0	0	0	0	0	0	0	0
Chr1_173899787	-1	-1	-1	-1	-1	-1	-1	-1	-0.5	-0.5	-0.5	-0.5	-1	-1	-1	-1	-1	-1	-1	-1	-1	0	-1	-1	-1	-1	-1	-1	-1	-1	-1	-1	-1	-1	-1	-1	-1	-1	-1	-1	-1	-1	-1	-1	-1	-1	-1	-1	-1
Chr1_174003518	-1	-1	-1	-1	-1	-1	-1	-1	-1	-1	-1	-1	-1	-1	-1	-1	-1	-1	-1	-1	-1	-1	-1	-1	-1	-1	-1	-1	-1	-1	-1	-1	-1	-1	-1	-1	-1	-1	-1	-1	-1	-1	-1	-1	-1	-1	-1	-1	-1
Chr1_174005461	-1	-1	-1	-1	-1	-1	-1	-1	-1	-1	-1	-1	-1	-1	-1	-1	-1	-1	-1	-1	-1	-1	-1	-1	-1	-1	-1	-1	-1	-1	-1	-1	-1	-1	-1	-1	-1	-1	-1	-1	-1	-1	-1	-1	-1	-1	-1	-1	-1
Chr1_174008169	-0.5	-0.5	-0.5	-0.5	-0.5	-0.5	-0.5	-0.5	-0.5	-0.5	-0.5	-0.5	-0.5	-0.5	-0.5	-0.5	-0.5	-0.5	-0.5	-0.5	-0.5	-0.5	-0.5	-0.5	-0.5	-0.5	-0.5	-0.5	-0.5	-0.5	-0.5	-0.5	-0.5	-0.5	-0.5	-0.5	-0.5	-0.5	-0.5	-0.5	-0.5	-0.5	-0.5	-0.5	-0.5	-0.5	-0.5	-0.5	-0.5
Chr1_174043925	-1	-1	-1	-1	-1	-1	-1	-1	-1	-1	-1	-1	-1	-1	-1	-1	-1	-1	-1	-1	-1	-1	-1	-1	-1	-1	-1	-1	-1	-1	-1	-1	-1	-1	-1	-1	-1	-1	-1	-1	-1	-1	-1	-1	-1	-1	-1	-1	-1
Chr1_174060338	-1	-1	-1	-1	-1	-1	-1	-1	-0.5	-0.5	-0.5	-0.5	-1	-1	-1	-1	-1	-1	-1	-1	-1	0	-1	-1	-1	-1	-1	-1	-1	-1	-1	-1	-1	-1	-1	-1	-1	-1	-1	-1	-1	-1	-1	-1	-1	-1	-1	-1	-1
Chr1_174153354	0	0	0	0	0	0	0	0	0	0	0	0	0	0	0	0	0	0	0	0	0	0	0	0	0	0	0	0	0	0	0	0	0	0	0	0	0	0	0	0	0	0	0	0	0	0	0	0	0
Chr1_174226830	0	0	0	0	0	0	0	0	1	1	1	1	0	0	0	0	0	0	0	0	0	1	0	0	0	0	0	0	0	0	0	0	0	0	0	0	0	0	0	0	0	0	0	0	0	0	0	0	0
Chr1_174251504	-0.5	0.5	-0.5	0.5	-0.5	-0.5	-0.5	-0.5	0.5	0.5	0.5	0.5	0.5	-0.5	-0.5	-0.5	-0.5	-0.5	-0.5	-0.5	-0.5	-0.5	-0.5	-0.5	-0.5	-0.5	-0.5	-0.5	-0.5	-0.5	-0.5	-0.5	-0.5	-0.5	-0.5	-0.5	-0.5	-0.5	-0.5	-0.5	-0.5	-0.5	-0.5	-0.5	-0.5	-0.5	-0.5	-0.5	-0.5
Chr1_174281444	0	0	0	0	0	0	0	0	0	0	0	0	0	0	0	0	0	0	0	0	0	0	0	0	0	0	0	0	0	0	0	0	0	0	0	0	0	0	0	0	0	0	0	0	0	0	0	0	0
Chr1_174318417	-1	-1	-1	-1	-1	-1	-1	-1	-1	-1	-1	-1	-1	-1	-1	-1	-1	-1	-1	-1	-1	-1	-1	-1	-1	-1	-1	-1	-1	-1	-1	-1	-1	-1	-1	-1	-1	-1	-1	-1	-1	-1	-1	-1	-1	-1	-1	-1	-1
Chr1_174375307	0	0	0	0	0	0	0	0	0.5	0.5	0.5	0.5	0	0	0	0	0	0	0	0	0	0.5	0	0	0	0	0	0	0	0	0	0	0	0	0	0	0	0	0	0	0	0	0	0	0	0	0	0.5	0.5
Chr1_174375484	0	0	0	0	0	0	0	0	0	0	0	0	0	0	0	0	0	0	0	0	0	0	0	0	0	0	0	0	0	0	0	0	0	0	0	0	0	0	0	0	0	0	0	0	0	0	0	0	0
Chr1_174377792	0	0	0	0	0	0	0	0	0	0	0	0	0	0	0	0	0	0	0	0	0	0	0	0	0	0	0	0	0	0	0	0	0	0	0	0	0	0	0	0	0	0	0	0	0	0	0	0	0
Chr1_174478178	0	0	0	0	0	0	0	0	0.5	0.5	0.5	0.5	0	0	0	0	0	0	0	0	0	0.5	0	0	0	0	0	0	0	0	0	0	0	0	0	0	0	0	0	0	0	0	0	0	0	0	0	0.5	0.5
Chr1_174504036	0	0	0	0	0	0	0	0	0	0	0	0	0	0	0	0	0	0	0	0	0	0	0	0	0	0	0	0	0	0	0	0	0	0	0	0	0	0	0	0	0	0	0	0	0	0	0	0	0
Chr1_174547403	-1	-1	-1	-1	-1	-1	-1	-1	-1	-1	-1	-1	-1	-1	-1	-1	-1	-1	-1	-1	-1	-1	-1	-1	-1	-1	-1	-1	-1	-1	-1	-1	-1	-1	-1	-1	-1	-1	-1	-1	-1	-1	-1	-1	-1	-1	-1	-1	-1
Chr1_174634785	0	0	0	0	0	0	0	0	0.5	0.5	0.5	0.5	0	0	0	0	0	0	0	0	0	0.5	0	0	0	0	0	0	0	0	0	0	0	0	0	0	0	0	0	0	0	0	0	0	0	0	0	0.5	0.5
Chr1_174638839	-1	-1	-1	-1	-1	-1	-1	-1	-1	-1	-1	-1	-1	-1	-1	-1	-1	-1	-1	-1	-1	-1	-1	-1	-1	-1	-1	-1	-1	-1	-1	-1	-1	-1	-1	-1	-1	-1	-1	-1	-1	-1	-1	-1	-1	-1	-1	-1	-1
Chr1_174719704	0	0	0	0	0	0	0	0	0.5	0.5	0.5	0.5	0	0	0	0	0	0	0	0	0	0.5	0	0	0	0	0	0	0	0	0	0	0	0	0	0	0	0	0	0	0	0	0	0	0	0	0	0.5	0.5
Chr1_174799835	0	0	0	0	0	0	0	0	0.5	0.5	0.5	0.5	0	0	0	0	0	0	0	0	0	0.5	0	0	0	0	0	0	0	0	0	0	0	0	0	0	0	0	0	0	0	0	0	0	0	0	0	0.5	0.5
Chr1_174849290	0	0	0	0	0	0	0	0	0.5	0.5	0.5	0.5	0	0	0	0	0	0	0	0	0	0.5	0	0	0	0	0	0	0	0	0	0	0	0	0	0	0	0	0	0	0	0	0	0	0	0	0	0.5	0.5
Chr1_174886542	-1	-1	-1	-1	-1	-1	-1	-1	-0.5	-0.5	-0.5	-0.5	-1	-1	-1	-1	-1	-1	-1	-1	-1	-0.5	-1	-1	-1	-1	-1	-1	-1	-1	-1	-1	-1	-1	-1	-1	-1	-1	-1	-1	-1	-1	-1	-1	-1	-1	-1	-0.5	-0.5
Chr1_174945049	0	0	0	0	0	0	0	0	0	0	0	0	0	0	0	0	0	0	0	0	0	0	0	0	0	0	0	0	0	0	0	0	0	0	0	0	0	0	0	0	0	0	0	0	0	0	0	0	0
Chr1_175056011	0	0	0	0	0	0	0	0	1	1	1	1	0	0	0	0	0	0	0	0	0	1	0	0	0	0	0	0	0	0	0	0	0	0	0	0	0	0	0	0	0	0	0	0	0	0	0	1	1
Chr1_175154862	0	0	0	0	0	0	0	0	0	0	0	0	0	0	0	0	0	0	0	0	0	0	0	0	0	0	0	0	0	0	0	0	0	0	0	0	0	0	0	0	0	0	0	0	0	0	0	0	0
Chr1_175164978	-1	-1	-1	-1	-1	-1	-1	-1	-1	-1	-1	-1	-1	-1	-1	-1	-1	-1	-1	-1	-1	-1	-1	-1	-1	-1	-1	-1	-1	-1	-1	-1	-1	-1	-1	-1	-1	-1	-1	-1	-1	-1	-1	-1	-1	-1	-1	-1	-1
Chr1_175166455	-1	-1	-1	-1	-1	-1	-1	-1	-1	-1	-1	-1	-1	-1	-1	-1	-1	-1	-1	-1	-1	-1	-1	-1	-1	-1	-1	-1	-1	-1	-1	-1	-1	-1	-1	-1	-1	-1	-1	-1	-1	-1	-1	-1	-1	-1	-1	-1	-1
Chr1_175222847	-1	-1	-1	-1	-1	-1	-1	-1	-1	-1	-1	-1	-1	-1	-1	-1	-1	-1	-1	-1	-1	-1	-1	-1	-1	-1	-1	-1	-1	-1	-1	-1	-1	-1	-1	-1	-1	-1	-1	-1	-1	-1	-1	-1	-1	-1	-1	-1	-1
Chr1_175296774	-1	-1	-1	-1	-1	-1	-1	-1	-0.5	-0.5	-0.5	-0.5	-1	-1	-1	-1	-1	-1	-1	-1	-1	-0.5	-1	-1	-1	-1	-1	-1	-1	-1	-1	-1	-1	-1	-1	-1	-1	-1	-1	-1	-1	-1	-1	-1	-1	-1	-1	-0.5	-0.5
Chr1_175832165	-0.5	-0.5	-0.5	-0.5	-0.5	-0.5	-0.5	-0.5	0.5	0.5	0.5	0.5	-0.5	-0.5	-0.5	-0.5	-0.5	-0.5	-0.5	-0.5	-0.5	0.5	-0.5	-0.5	-0.5	-0.5	-0.5	-0.5	-0.5	-0.5	-0.5	-0.5	-0.5	-0.5	-0.5	-0.5	-0.5	-0.5	-0.5	-0.5	-0.5	-0.5	-0.5	0.5	-0.5	-0.5	-0.5	0.5	0.5
Chr1_175867374	-1	-1	-1	-1	-1	-1	-1	-1	-0.5	-0.5	-0.5	-0.5	-1	-1	-1	-1	-1	-1	-1	-1	-1	-0.5	-1	-1	-1	-1	-1	-1	-1	-1	-1	-1	-1	-1	-1	-1	-1	-1	-1	-1	-1	-1	-1	-0.5	-1	-1	-1	-0.5	-0.5
Chr1_175892917	0	0	0	0	0	0	0	0	0.5	0.5	0.5	0.5	0	0	0	0	0	0	0	0	0	0.5	0	0	0	0	0	0	0	0	0	0	0	0	0	0	0	0	0	0	0	0	0	0.5	0	0	0	0.5	0.5
Chr1_175966610	-1	-1	-1	-1	-1	-1	-1	-1	-1	-1	-1	-1	-1	-1	-1	-1	-1	-1	-1	-1	-1	-1	-1	-1	-1	-1	-1	-1	-1	-1	-1	-1	-1	-1	-1	-1	-1	-1	-1	-1	-1	-1	-1	-1	-1	-1	-1	-1	-1
Chr1_176073811	-1	-1	-1	-1	-1	-1	-1	-1	-1	-1	-1	-1	-1	-1	-1	-1	-1	-1	-1	-1	-1	-1	-1	-1	-1	-1	-1	-1	-1	-1	-1	-1	-1	-1	-1	-1	-1	-1	-1	-1	-1	-1	-1	-1	-1	-1	-1	-1	-1
Chr1_176095594	0	0	0	0	0	0	0	0	0	0	0	0	0	0	0	0	0	0	0	0	0	0	0	0	0	0	0	0	0	0	0	0	0	0	0	0	0	0	0	0	0	0	0	0	0	0	0	0	0
Chr1_176329673	0	0	0	0	0	0	0	0	0	0	0	0	0	0	0	0	0	0	0	0	0	0	0	0	0	0	0	0	0	0	0	0	0	0	0	0	0	0	0	0	0	0	0	0	0	0	0	0	0
Chr1_176346046	0	0	0	0	0	0	0	0	0	0	0	0	0	0	0	0	0	0	0	0	0	0	0	0	0	0	0	0	0	0	0	0	0	0	0	0	0	0	0	0	0	0	0	0	0	0	0	0	0
Chr1_176841743	-1	-1	-1	-1	-1	-1	-1	-1	-1	-1	-1	-1	-1	-1	-1	-1	-1	-1	-1	-1	-1	-1	-1	-1	-1	-1	-1	-1	-1	-1	-1	-1	-1	-1	-1	-1	-1	-1	-1	-1	-1	-1	-1	-1	-1	-1	-1	-1	-1
Chr1_176939105	0	0	0	0	0	0	0	0	0.5	0.5	0.5	0.5	0	0	0	0	0	0	0	0	0	0.5	0	0	0	0	0	0	0	0	0	0	0	0	0	0	0	0	0	0	0	0	0	0.5	0	0	0	0.5	0.5
Chr1_176943970	-1	-1	-1	-1	-1	-1	-1	-1	-1	-1	-1	-1	-1	-1	-1	-1	-1	-1	-1	-1	-1	-1	-1	-1	-1	-1	-1	-1	-1	-1	-1	-1	-1	-1	-1	-1	-1	-1	-1	-1	-1	-1	-1	-1	-1	-1	-1	-1	-1
Chr1_177025589	0	0	0	0	0	0	0	0	0	0	0	0	0	0	0	0	0	0	0	0	0	0	0	0	0	0	0	0	0	0	0	0	0	0	0	0	0	0	0	0	0	0	0	0	0	0	0	0	0
Chr1_177045620	0	0	0	0	0	0	0	0	0.5	0.5	0.5	0.5	0	0	0	0	0	0	0	0	0	0.5	0	0	0	0	0	0	0	0	0	0	0	0	0	0	0	0	0	0	0	0	0	0.5	0	0	0	0.5	0.5
Chr1_177051403	-0.5	-0.5	-0.5	-0.5	-0.5	-0.5	-0.5	-0.5	-0.5	-0.5	-0.5	-0.5	-0.5	-0.5	-0.5	-0.5	-0.5	-0.5	-0.5	-0.5	-0.5	-0.5	-0.5	-0.5	-0.5	-0.5	-0.5	-0.5	-0.5	-0.5	-0.5	-0.5	-0.5	-0.5	-0.5	-0.5	-0.5	-0.5	-0.5	-0.5	-0.5	-0.5	-0.5	-0.5	-0.5	-0.5	-0.5	-0.5	-0.5
Chr1_177420808	0	0	0	0	0	0	0	0	0	0	0	0	0	0	0	0	0	0	0	0	0	0	0	0	0	0	0	0	0	0	0	0	0	0	0	0	0	0	0	0	0	0	0	0	0	0	0	0	0
Chr1_177535016	0	0	0	0	0	0	0	0	0.5	0.5	0.5	0.5	0	0	0	0	0	0	0	0	0	0.5	0	0	0	0	0	0	0	0	0	0	0	0	0	0	0	0	0	0	0	0	0	0.5	0	0	0	0.5	0.5
Chr1_177930115	0	0	0	0	0	0	0	0	0	0	0	0	0	0	0	0	0	0	0	0	0	0	0	0	0	0	0	0	0	0	0	0	0	0	0	0	0	0	0	0	0	0	0	0	0	0	0	0	0
Chr1_178032239	0	0	0	0	0	0	0	0	0.5	0.5	0.5	0.5	0	0	0	0	0	0	0	0	0	0.5	0	0	0	0	0	0	0	0	0	0	0	0	0	0	0	0	0	0	0	0	0	0.5	0	0	0	0.5	0.5
Chr1_178147344	-1	-1	-1	-1	-1	-1	-1	-1	-0.5	-0.5	-0.5	-0.5	-1	-1	-1	-1	-1	-1	-1	-1	-1	-0.5	-1	-1	-1	-1	-1	-1	-1	-1	-1	-1	-1	-1	-1	-1	-1	-1	-1	-1	-1	-1	-1	-0.5	-1	-1	-1	-0.5	-0.5
Chr1_178183375	0	0	0	0	0	0	0	0	0	0	0	0	0	0	0	0	0	0	0	0	0	0	0	0	0	0	0	0	0	0	0	0	0	0	0	0	0	0	0	0	0	0	0	0	0	0	0	0	0
Chr1_178321579	0	0	0	0	0	0	0	0	0	0	0	0	0	0	0	0	0	0	0	0	0	0	0	0	0	0	0	0	0	0	0	0	0	0	0	0	0	0	0	0	0	0	0	0	0	0	0	0	0
Chr1_178476811	-1	-1	-1	-1	-1	-1	-1	-1	-0.5	-0.5	-0.5	-0.5	-1	-1	-1	-1	-1	-1	-1	-1	-1	-0.5	-1	-1	-1	-1	-1	-1	-1	-1	-1	-1	-1	-1	-1	-1	-1	-1	-1	-1	-1	-1	-1	-0.5	-1	-1	-1	-0.5	-0.5
Chr1_178476845	0	0	0	0	0	0	0	0	0.5	0.5	0.5	0.5	0	0	0	0	0	0	0	0	0	0.5	0	0	0	0	0	0	0	0	0	0	0	0	0	0	0	0	0	0	0	0	0	0.5	0	0	0	0.5	0.5
Chr1_178476888	-1	-1	-1	-1	-1	-1	-1	-1	-0.5	-0.5	-0.5	-0.5	-1	-1	-1	-1	-1	-1	-1	-1	-1	-0.5	-1	-1	-1	-1	-1	-1	-1	-1	-1	-1	-1	-1	-1	-1	-1	-1	-1	-1	-1	-1	-1	-0.5	-1	-1	-1	-0.5	-0.5
Chr1_178690698	-1	-1	-1	-1	-1	-1	-1	-1	-0.5	-0.5	-0.5	-0.5	-1	-1	-1	-1	-1	-1	-1	-1	-1	-0.5	-1	-1	-1	-1	-1	-1	-1	-1	-1	-1	-1	-1	-1	-1	-1	-1	-1	-1	-1	-1	-1	-0.5	-1	-1	-1	-0.5	-0.5
Chr1_178949789	0	0	0	0	0	0	0	0	0.5	0.5	0.5	0.5	0	0	0	0	0	0	0	0	0	0.5	0	0	0	0	0	0	0	0	0	0	0	0	0	0	0	0	0	0	0	0	0	0.5	0	0	0	0.5	0.5
Chr1_179050921	0	0	0	0	0	0	0	0	0.5	0.5	0.5	0.5	0	0	0	0	0	0	0	0	0	0.5	0	0	0	0	0	0	0	0	0	0	0	0	0	0	0	0	0	0	0	0	0	0.5	0	0	0	0.5	0.5
Chr1_179204385	0	0	0	0	0	0	0	0	0.5	0.5	0.5	0.5	0	0	0	0	0	0	0	0	0	0.5	0	0	0	0	0	0	0	0	0	0	0	0	0	0	0	0	0	0	0	0	0	0.5	0	0	0	0.5	0.5
Chr1_179256535	0	0	0	0	0	0	0	0	0.5	0.5	0.5	0.5	0	0	0	0	0	0	0	0	0	0.5	0	0	0	0	0	0	0	0	0	0	0	0	0	0	0	0	0	0	0	0	0	0.5	0	0	0	0.5	0.5
Chr1_179329192	0	0	0	0	0	0	0	0	0.5	0.5	0.5	0.5	0	0	0	0	0	0	0	0	0	0.5	0	0	0	0	0	0	0	0	0	0	0	0	0	0	0	0	0	0	0	0	0	0.5	0	0	0	0.5	0.5
Chr1_179343220	0	0	0	0	0	0	0	0	0.5	0.5	0.5	0.5	0	0	0	0	0	0	0	0	0	0.5	0	0	0	0	0	0	0	0	0	0	0	0	0	0	0	0	0	0	0	0	0	0.5	0	0	0	0.5	0.5
Chr1_179372340	-0.5	-0.5	-0.5	-0.5	-0.5	-0.5	-0.5	-0.5	0	0	0	0	-0.5	-0.5	-0.5	-0.5	-0.5	-0.5	-0.5	-0.5	-0.5	0	-0.5	-0.5	-0.5	-0.5	-0.5	-0.5	-0.5	-0.5	-0.5	-0.5	-0.5	-0.5	-0.5	-0.5	-0.5	-0.5	-0.5	-0.5	-0.5	-0.5	-0.5	0	-0.5	-0.5	-0.5	0	0
Chr1_179577586	0	0	0	0	0	0	0	0	0	0	0	0	0	0	0	0	0	0	0	0	0	0	0	0	0	0	0	0	0	0	0	0	0	0	0	0	0	0	0	0	0	0	0	0	0	0	0	0	0
Chr1_179595139	-1	-1	-1	-1	-1	-1	-1	-1	-1	-1	-1	-1	-1	-1	-1	-1	-1	-1	-1	-1	-1	-1	-1	-1	-1	-1	-1	-1	-1	-1	-1	-1	-1	-1	-1	-1	-1	-1	-1	-1	-1	-1	-1	-1	-1	-1	-1	-1	-1
Chr1_179795289	0	0	0	0	0	0	0	0	0.5	0.5	0.5	0.5	0	1	1	1	1	1	1	1	1	0.5	0	0	0	0	0	0	0	0	0	0	0	0	0	0	0	0	0	0	0	0	0	0.5	0	0	0	0.5	0.5
Chr1_179833435	0	0	0	0	0	0	0	0	0.5	0.5	0.5	0.5	0	1	1	1	1	1	1	1	1	0.5	0	0	0	0	0	0	0	0	0	0	0	0	0	0	0	0	0	0	0	0	0	0.5	0	0	0	0.5	0.5
Chr1_179986151	0	0	0	0	0	0	0	0	0	0	0	0	0	0	0	0	0	0	0	0	0	0	0	0	0	0	0	0	0	0	0	0	0	0	0	0	0	0	0	0	0	0	0	0	0	0	0	0	0
Chr1_180012920	0	0	0	0	0	0	0	0	0	0	0	0	0	0	0	0	0	0	0	0	0	0	0	0	0	0	0	0	0	0	0	0	0	0	0	0	0	0	0	0	0	0	0	0	0	0	0	0	0
Chr1_180264269	-1	-1	-1	-1	-1	-1	-1	-1	-0.5	-0.5	-0.5	-0.5	-1	0	0	0	0	0	0	0	0	-0.5	-1	-1	-1	-1	-1	-1	-1	-1	-1	-1	-1	-1	-1	-1	-1	-1	-1	-1	-1	-1	-1	-0.5	-1	-1	-1	-0.5	-0.5
Chr1_180268678	-1	-1	-1	-1	-1	-1	-1	-1	-0.5	-0.5	-0.5	-0.5	-1	0	0	0	0	0	0	0	0	-0.5	-1	-1	-1	-1	-1	-1	-1	-1	-1	-1	-1	-1	-1	-1	-1	-1	-1	-1	-1	-1	-1	-0.5	-1	-1	-1	-0.5	-0.5
Chr1_180308158	0	0	0	0	0	0	0	0	0	0	0	0	0	0	0	0	0	0	0	0	0	0	0	0	0	0	0	0	0	0	0	0	0	0	0	0	0	0	0	0	0	0	0	0	0	0	0	0	0
Chr1_180401222	0	0	0	0	0	0	0	0	0	0	0	0	0	0	0	0	0	0	0	0	0	0	0	0	0	0	0	0	0	0	0	0	0	0	0	0	0	0	0	0	0	0	0	0	0	0	0	0	0
Chr1_180405240	0	0	0	0	0	0	0	0	0.5	0.5	0.5	0.5	0	1	1	1	1	1	1	1	1	0.5	0	0	0	0	0	0	0	0	0	0	0	0	0	0	0	0	0	0	0	0	0	0.5	0	0	0	0.5	0.5
Chr1_180612182	-1	-1	-1	-1	-1	-1	-1	-1	-1	-1	-1	-1	-1	-1	-1	-1	-1	-1	-1	-1	-1	-1	-1	-1	-1	-1	-1	-1	-1	-1	-1	-1	-1	-1	-1	-1	-1	-1	-1	-1	-1	-1	-1	-1	-1	-1	-1	-1	-1
Chr1_180689475	-1	-1	-1	-1	-1	-1	-1	-1	-0.5	-0.5	-0.5	-0.5	-1	0	0	0	0	0	0	0	0	-0.5	-1	-1	-1	-1	-1	-1	-1	-1	-1	-1	-1	-1	-1	-1	-1	-1	-1	-1	-1	-1	-1	-1	-1	-1	-1	-0.5	-0.5
Chr1_180717146	0	0	0	0	0	0	0	0	0	0	0	0	0	0	0	0	0	0	0	0	0	0	0	0	0	0	0	0	0	0	0	0	0	0	0	0	0	0	0	0	0	0	0	0	0	0	0	0	0
Chr1_181263185	0	0	0	0	0	0	0	0	0	0	0	0	0	0	0	0	0	0	0	0	0	0	0	0	0	0	0	0	0	0	0	0	0	0	0	0	0	0	0	0	0	0	0	0	0	0	0	0	0
Chr1_181292540	0	0	0	0	0	0	0	0	0	0	0	0	0	0	0	0	0	0	0	0	0	0	0	0	0	0	0	0	0	0	0	0	0	0	0	0	0	0	0	0	0	0	0	0	0	0	0	0	0
Chr1_181302630	0	0	0	0	0	0	0	0	0	0	0	0	0	0	0	0	0	0	0	0	0	0	0	0	0	0	0	0	0	0	0	0	0	0	0	0	0	0	0	0	0	0	0	0	0	0	0	0	0
Chr1_181718662	0	0	0	0	0	0	0	0	0.5	0.5	0.5	0.5	0	1	1	1	1	1	1	1	1	0.5	0	0	0	0	0	0	0	0	0	0	0	0	0	0	0	0	0	0	0	0	0	0	0	0	0	0.5	0.5
Chr1_181732434	0	0	0	0	0	0	0	0	0.5	0.5	0.5	0.5	0	1	1	1	1	1	1	1	1	0.5	0	0	0	0	0	0	0	0	0	0	0	0	0	0	0	0	0	0	0	0	0	0	0	0	0	0.5	0.5
Chr1_181733125	0	0	0	0	0	0	0	0	0	0	0	0	0	0	0	0	0	0	0	0	0	0	0	0	0	0	0	0	0	0	0	0	0	0	0	0	0	0	0	0	0	0	0	0	0	0	0	0	0
Chr1_181870894	0	0	0	0	0	0	0	0	0.5	0.5	0.5	0.5	0	1	1	1	1	1	1	1	1	0.5	0	0	0	0	0	0	0	0	0	0	0	0	0	0	0	0	0	0	0	0	0	0	0	0	0	0.5	0.5
Chr1_181886175	0	0	0	0	0	0	0	0	0	0	0	0	0	0	0	0	0	0	0	0	0	0	0	0	0	0	0	0	0	0	0	0	0	0	0	0	0	0	0	0	0	0	0	0	0	0	0	0	0
Chr1_181949406	0	0	0	0	0	0	0	0	0.5	0.5	0.5	0.5	0	1	1	1	1	1	1	1	1	0.5	0	0	0	0	0	0	0	0	0	0	0	0	0	0	0	0	0	0	0	0	0	0	0	0	0	0.5	1
Chr1_182047757	0	0	0	0	0	0	0	0	0	0	0	0	0	0	0	0	0	0	0	0	0	0	0	0	0	0	0	0	0	0	0	0	0	0	0	0	0	0	0	0	0	0	0	0	0	0	0	0	0
Chr1_182106054	0	0	0	0	0	0	0	0	0	0	0	0	0	0	0	0	0	0	0	0	0	0	0	0	0	0	0	0	0	0	0	0	0	0	0	0	0	0	0	0	0	0	0	0	0	0	0	0	0
Chr1_182166570	-1	-1	-1	-1	-1	-1	-1	-1	-1	-1	-1	-1	-1	-1	-1	-1	-1	-1	-1	-1	-1	-1	-1	-1	-1	-1	-1	-1	-1	-1	-1	-1	-1	-1	-1	-1	-1	-1	-1	-1	-1	-1	-1	-1	-1	-1	-1	-1	-1
Chr1_182199659	-1	-1	-1	-1	-1	-1	-1	-1	-1	-1	-1	-1	-1	-1	-1	-1	-1	-1	-1	-1	-1	-1	-1	-1	-1	-1	-1	-1	-1	-1	-1	-1	-1	-1	-1	-1	-1	-1	-1	-1	-1	-1	-1	-1	-1	-1	-1	-1	-1
Chr1_182248196	-1	-1	-1	-1	-1	-1	-1	-1	-1	-1	-1	-1	-1	-1	-1	-1	-1	-1	-1	-1	-1	-1	-1	-1	-1	-1	-1	-1	-1	-1	-1	-1	-1	-1	-1	-1	-1	-1	-1	-1	-1	-1	-1	-1	-1	-1	-1	-1	-1
Chr1_182270589	-1	-1	-1	-1	-1	-1	-1	-1	-1	-1	-1	-1	-1	-1	-1	-1	-1	-1	-1	-1	-1	-1	-1	-1	-1	-1	-1	-1	-1	-1	-1	-1	-1	-1	-1	-1	-1	-1	-1	-1	-1	-1	-1	-1	-1	-1	-1	-1	-1
Chr1_182286085	-1	-1	-1	-1	-1	-1	-1	-1	-0.5	-0.5	-0.5	-0.5	-1	0	0	0	0	0	0	0	0	-0.5	-1	-1	-1	-1	-1	-1	-1	-1	-1	-1	-1	-1	-1	-1	-1	-1	-1	-1	-1	-1	-1	-1	-1	-1	-1	-0.5	0
Chr1_182297158	-1	-1	-1	-1	-1	-1	-1	-1	-0.5	-0.5	-0.5	-0.5	-1	0	0	0	0	0	0	0	0	-0.5	-1	-1	-1	-1	-1	-1	-1	-1	-1	-1	-1	-1	-1	-1	-1	-1	-1	-1	-1	-1	-1	-1	-1	-1	-1	-0.5	0
Chr1_182540686	-1	-1	-1	-1	-1	-1	-1	-1	-0.5	-0.5	-0.5	-0.5	-1	0	0	0	0	0	0	0	0	-0.5	-1	-1	-1	-1	-1	-1	-1	-1	-1	-1	-1	-1	-1	-1	-1	-1	-1	-1	-1	-1	-1	-1	-1	-1	-1	-0.5	0
Chr1_182656861	-1	-1	-1	-1	-1	-1	-1	-1	-0.5	-0.5	-0.5	-0.5	-1	0	0	0	0	0	0	0	0	-0.5	-1	-1	-1	-1	-1	-1	-1	-1	-1	-1	-1	-1	-1	-1	-1	-1	-1	-1	-1	-1	-1	-1	-1	-1	-1	-0.5	0
Chr1_182680007	-1	-1	-1	-1	-1	-1	-1	-1	-0.5	-0.5	-0.5	-0.5	-1	0	0	0	0	0	0	0	0	-0.5	-1	-1	-1	-1	-1	-1	-1	-1	-1	-1	-1	-1	-1	-1	-1	-1	-1	-1	-1	-1	-1	-1	-1	-1	-1	-0.5	0
Chr1_182846814	-1	-1	-1	-1	-1	-1	-1	-1	-1	-1	-1	-1	-1	-1	-1	-1	-1	-1	-1	-1	-1	-1	-1	-1	-1	-1	-1	-1	-1	-1	-1	-1	-1	-1	-1	-1	-1	-1	-1	-1	-1	-1	-1	-1	-1	-1	-1	-1	-1
Chr1_182852295	-1	-1	-1	-1	-1	-1	-1	-1	-1	-1	-1	-1	-1	-1	-1	-1	-1	-1	-1	-1	-1	-1	-1	-1	-1	-1	-1	-1	-1	-1	-1	-1	-1	-1	-1	-1	-1	-1	-1	-1	-1	-1	-1	-1	-1	-1	-1	-1	-1
Chr1_182901035	-1	-1	-1	-1	-1	-1	-1	-1	-1	-1	-1	-1	-1	-1	-1	-1	-1	-1	-1	-1	-1	-1	-1	-1	-1	-1	-1	-1	-1	-1	-1	-1	-1	-1	-1	-1	-1	-1	-1	-1	-1	-1	-1	-1	-1	-1	-1	-1	-1
Chr1_182902622	-1	-1	-1	-1	-1	-1	-1	-1	-1	-1	-1	-1	-1	-1	-1	-1	-1	-1	-1	-1	-1	-1	-1	-1	-1	-1	-1	-1	-1	-1	-1	-1	-1	-1	-1	-1	-1	-1	-1	-1	-1	-1	-1	-1	-1	-1	-1	-1	-1
Chr1_183029016	0	0	0	0	0	0	0	0	0.5	0.5	0.5	0.5	0	1	1	1	1	1	1	1	1	0.5	0	0	0	0	0	0	0	0	0	0	0	0	0	0	0	0	0	0	0	0	0	0	0	0	0	0.5	1
Chr1_183477534	0	0	0	0	0	0	0	0	0	0	0	0	0	0	0	0	0	0	0	0	0	0	0	0	0	0	0	0	0	0	0	0	0	0	0	0	0	0	0	0	0	0	0	0	0	0	0	0	0
Chr1_183527957	-1	-1	-1	-1	-1	-1	-1	-1	-1	-1	-1	-1	-1	-1	-1	-1	-1	-1	-1	-1	-1	-1	-1	-1	-1	-1	-1	-1	-1	-1	-1	-1	-1	-1	-1	-1	-1	-1	-1	-1	-1	-1	-1	-1	-1	-1	-1	-1	-1
Chr1_183593685	-1	-1	-1	-1	-1	-1	-1	-1	-1	-1	-1	-1	-1	-1	-1	-1	-1	-1	-1	-1	-1	-1	-1	-1	-1	-1	-1	-1	-1	-1	-1	-1	-1	-1	-1	-1	-1	-1	-1	-1	-1	-1	-1	-1	-1	-1	-1	-1	-1
Chr1_183675900	0	0	0	0	0	0	0	0	0.5	0.5	0.5	0.5	0	1	1	1	1	1	1	1	1	0.5	0	0	0	0	0	0	0	0	0	0	0	0	0	0	0	0	0	0	0	0	0	0	0	0	0	0.5	1
Chr1_183687868	0	0	0	0	0	0	0	0	0	0	0	0	0	0	0	0	0	0	0	0	0	0	0	0	0	0	0	0	0	0	0	0	0	0	0	0	0	0	0	0	0	0	0	0	0	0	0	0	0
Chr1_183695860	-1	-1	-1	-1	-1	-1	-1	-1	-0.5	-0.5	-0.5	-0.5	-1	0	0	0	0	0	0	0	0	-0.5	-1	-1	-1	-1	-1	-1	-1	-1	-1	-1	-1	-1	-1	-1	-1	-1	-1	-1	-1	-1	-1	-1	-1	-1	-1	-0.5	0
Chr1_183776323	0	0	0	0	0	0	0	0	0.5	0.5	0.5	0.5	0	1	1	1	1	1	1	1	1	0.5	0	0	0	0	0	0	0	0	0	0	0	0	0	0	0	0	0	0	0	0	0	0	0	0	0	0.5	1
Chr1_183803340	-1	-1	-1	-1	-1	-1	-1	-1	-0.5	-0.5	-0.5	-0.5	-1	0	0	0	0	0	0	0	0	-0.5	-1	-1	-1	-1	-1	-1	-1	-1	-1	-1	-1	-1	-1	-1	-1	-1	-1	-1	-1	-1	-1	-1	-1	-1	-1	-0.5	0
Chr1_183808148	0	0	0	0	0	0	0	0	0	0	0	0	0	0	0	0	0	0	0	0	0	0	0	0	0	0	0	0	0	0	0	0	0	0	0	0	0	0	0	0	0	0	0	0	0	0	0	0	0
Chr1_183808321	0	0	0	0	0	0	0	0	0	0	0	0	0	0	0	0	0	0	0	0	0	0	0	0	0	0	0	0	0	0	0	0	0	0	0	0	0	0	0	0	0	0	0	0	0	0	0	0	0
Chr1_183810415	0	0	0	0	0	0	0	0	0	0	0	0	0	0	0	0	0	0	0	0	0	0	0	0	0	0	0	0	0	0	0	0	0	0	0	0	0	0	0	0	0	0	0	0	0	0	0	0	0
Chr1_183853080	0	0	0	0	0	0	0	0	0	0	0	0	0	0	0	0	0	0	0	0	0	0	0	0	0	0	0	0	0	0	0	0	0	0	0	0	0	0	0	0	0	0	0	0	0	0	0	0	0
Chr1_183894623	0	0	0	0	0	0	0	0	0	0	0	0	0	0	0	0	0	0	0	0	0	0	0	0	0	0	0	0	0	0	0	0	0	0	0	0	0	0	0	0	0	0	0	0	0	0	0	0	0
Chr1_183909501	0	0	0	0	0	0	0	0	0.5	0.5	0.5	0.5	0	1	1	1	1	1	1	1	1	0.5	0	0	0	0	0	0	0	0	0	0	0	0	0	0	0	0	0	0	0	0	0	0	0	0	0	0.5	1
Chr1_184012303	0	0	0	0	0	0	0	0	0.5	0.5	0.5	0.5	0	1	1	1	1	1	1	1	1	0.5	0	0	0	0	0	0	0	0	0	0	0	0	0	0	0	0	0	0	0	0	0	0	0	0	0	0.5	1
Chr1_184499101	-1	-1	-1	-1	-1	-1	-1	-1	-1	-1	-1	-1	-1	-1	-1	-1	-1	-1	-1	-1	-1	-1	-1	-1	-1	-1	-1	-1	-1	-1	-1	-1	-1	-1	-1	-1	-1	-1	-1	-1	-1	-1	-1	-1	-1	-1	-1	-1	-1
Chr1_184570986	-1	-1	-1	-1	-1	-1	-1	-1	-1	-1	-1	-1	-1	-1	-1	-1	-1	-1	-1	-1	-1	-1	-1	-1	-1	-1	-1	-1	-1	-1	-1	-1	-1	-1	-1	-1	-1	-1	-1	-1	-1	-1	-1	-1	-1	-1	-1	-1	-1
Chr1_184615641	-1	-1	-1	-1	-1	-1	-1	-1	-1	-1	-1	-1	-1	-1	-1	-1	-1	-1	-1	-1	-1	-1	-1	-1	-1	-1	-1	-1	-1	-1	-1	-1	-1	-1	-1	-1	-1	-1	-1	-1	-1	-1	-1	-1	-1	-1	-1	-1	-1
Chr1_185302692	0	0	0	0	0	0	0	0	0.5	0.5	0.5	0.5	0	1	1	1	1	1	1	1	1	0.5	0	0	0	0	0	0	0	0	0	0	0	0	0	0	0	0	0	0	0	0	0	0	0	0	0	0.5	1
Chr1_186544429	0	0	0	0	0	0	0	0	0	0	0	0	0	0	0	0	0	0	0	0	0	0	0	0	0	0	0	0	0	0	0	0	0	0	0	0	0	0	0	0	0	0	0	0	0	0	0	0	0
Chr1_186952838	0	0	0	0	0	0	0	0	0	0	0	0	0	0	0	0	0	0	0	0	0	0	0	0	0	0	0	0	0	0	0	0	0	0	0	0	0	0	0	0	0	0	0	0	0	0	0	0	0
Chr1_187063944	0	0	0	0	0	0	0	0	0	0	0	0	0	0	0	0	0	0	0	0	0	0	0	0	0	0	0	0	0	0	0	0	0	0	0	0	0	0	0	0	0	0	0	0	0	0	0	0	0
Chr1_187193883	0	0	0	0	0	0	0	0	0	0	0	0	0	0	0	0	0	0	0	0	0	0	0	0	0	0	0	0	0	0	0	0	0	0	0	0	0	0	0	0	0	0	0	0	0	0	0	0	0
Chr1_187200540	0	0	0	0	0	0	0	0	0.5	0.5	0.5	0.5	0	1	1	1	1	1	1	1	1	0.5	0	0	0	0	0	0	0	0	0	0	0	0	0	0	0	0	0	0	0	0	0	0	0	0	0	0.5	1
Chr1_187238861	0	0	0	0	0	0	0	0	0.5	0.5	0.5	0.5	0	1	1	1	1	1	1	1	1	0.5	0	0	0	0	0	0	0	0	0	0	0	0	0	0	0	0	0	0	0	0	0	0	0	0	0	0.5	1
Chr1_187257802	0	0	0	0	0	0	0	0	0.5	0.5	0.5	0.5	0	1	1	1	1	1	1	1	1	0.5	0	0	0	0	0	0	0	0	0	0	0	0	0	0	0	0	0	0	0	0	0	0	0	0	0	0.5	1
Chr1_187342364	0	0	0	0	0	0	0	0	0.5	0.5	0.5	0.5	0	1	1	1	1	1	1	1	1	0.5	0	0	0	0	0	0	0	0	0	0	0	0	0	0	0	0	0	0	0	0	0	0	0	0	0	0.5	1
Chr1_187344142	0	0	0	0	0	0	0	0	0.5	0.5	0.5	0.5	0	1	1	1	1	1	1	1	1	0.5	0	0	0	0	0	0	0	0	0	0	0	0	0	0	0	0	0	0	0	0	0	0	0	0	0	0.5	1
Chr1_187354065	0	0	0	0	0	0	0	0	0.5	0.5	0.5	0.5	0	1	1	1	1	1	1	1	1	0.5	0	0	0	0	0	0	0	0	0	0	0	0	0	0	0	0	0	0	0	0	0	0	0	0	0	0.5	1
Chr1_187381261	0	0	0	0	0	0	0	0	0.5	0.5	0.5	0.5	0	1	1	1	1	1	1	1	1	0.5	0	0	0	0	0	0	0	0	0	0	0	0	0	0	0	0	0	0	0	0	0	0	0	0	0	0.5	1
Chr1_187387871	0	0	0	0	0	0	0	0	0.5	0.5	0.5	0.5	0	1	1	1	1	1	1	1	1	0.5	0	0	0	0	0	0	0	0	0	0	0	0	0	0	0	0	0	0	0	0	0	0	0	0	0	0.5	1
Chr1_187390630	0	0	0	0	0	0	0	0	0.5	0.5	0.5	0.5	0	1	1	1	1	1	1	1	1	0.5	0	0	0	0	0	0	0	0	0	0	0	0	0	0	0	0	0	0	0	0	0	0	0	0	0	0.5	1
Chr1_187391885	0	0	0	0	0	0	0	0	0.5	0.5	0.5	0.5	0	1	1	1	1	1	1	1	1	0.5	0	0	0	0	0	0	0	0	0	0	0	0	0	0	0	0	0	0	0	0	0	0	0	0	0	0.5	1
Chr1_187392129	0	0	0	0	0	0	0	0	0.5	0.5	0.5	0.5	0	1	1	1	1	1	1	1	1	0.5	0	0	0	0	0	0	0	0	0	0	0	0	0	0	0	0	0	0	0	0	0	0	0	0	0	0.5	1
Chr1_187397162	0	0	0	0	0	0	0	0	0.5	0.5	0.5	0.5	0	1	1	1	1	1	1	1	1	0.5	0	0	0	0	0	0	0	0	0	0	0	0	0	0	0	0	0	0	0	0	0	0	0	0	0	0.5	1
Chr1_187430008	0	0	0	0	0	0	0	0	0.5	0.5	0.5	0.5	0	1	1	1	1	1	1	1	1	0.5	0	0	0	0	0	0	0	0	0	0	0	0	0	0	0	0	0	0	0	0	0	0	0	0	0	0.5	1
Chr1_187495992	-1	-1	-1	-1	-1	-1	-1	-1	-0.5	-0.5	-0.5	-0.5	-1	0	0	0	0	0	0	0	0	-0.5	-1	-1	-1	-1	-1	-1	-1	-1	-1	-1	-1	-1	-1	-1	-1	-1	-1	-1	-1	-1	-1	-1	-1	-1	-1	-0.5	0
Chr1_187637214	-1	-1	-1	-1	-1	-1	-1	-1	-0.5	-0.5	-0.5	-0.5	-1	0	0	0	0	0	0	0	0	-0.5	-1	-1	-1	-1	-1	-1	-1	-1	-1	-1	-1	-1	-1	-1	-1	-1	-1	-1	-1	-1	-1	-1	-1	-1	-1	-0.5	0
Chr1_187670591	-1	-1	-1	-1	-1	-1	-1	-1	-0.5	-0.5	-0.5	-0.5	-1	0	0	0	0	0	0	0	0	-0.5	-1	-1	-1	-1	-1	-1	-1	-1	-1	-1	-1	-1	-1	-1	-1	-1	-1	-1	-1	-1	-1	-1	-1	-1	-1	-0.5	0
Chr1_187975381	-1	-1	-1	-1	-1	-1	-1	-1	-0.5	-0.5	-0.5	-0.5	-1	0	0	0	0	0	0	0	0	-0.5	-1	-1	-1	-1	-1	-1	-1	-1	-1	-1	-1	-1	-1	-1	-1	-1	-1	-1	-1	-1	-1	-1	-1	-1	-1	-0.5	0
Chr1_187981782	-1	-1	-1	-1	-1	-1	-1	-1	-0.5	-0.5	-0.5	-0.5	-1	0	0	0	0	0	0	0	0	-0.5	-1	-1	-1	-1	-1	-1	-1	-1	-1	-1	-1	-1	-1	-1	-1	-1	-1	-1	-1	-1	-1	-1	-1	-1	-1	-0.5	0
Chr1_188026235	0	0	0	0	0	0	0	0	0	0	0	0	0	0	0	0	0	0	0	0	0	0	0	0	0	0	0	0	0	0	0	0	0	0	0	0	0	0	0	0	0	0	0	0	0	0	0	0	0
Chr1_188037816	0	0	0	0	0	0	0	0	0.5	0.5	0.5	0.5	0	1	1	1	1	1	1	1	1	0.5	0	0	0	0	0	0	0	0	0	0	0	0	0	0	0	0	0	0	0.5	0	0	0	0	0	0	0.5	1
Chr1_188037876	0	0	0	0	0	0	0	0	0.5	0.5	0.5	0.5	0	1	1	1	1	1	1	1	1	0.5	0	0	0	0	0	0	0	0	0	0	0	0	0	0	0	0	0	0	0.5	0	0	0	0	0	0	0.5	1
Chr1_188072445	0	0	0	0	0	0	0	0	0	0	0	0	0	0	0	0	0	0	0	0	0	0	0	0	0	0	0	0	0	0	0	0	0	0	0	0	0	0	0	0	0	0	0	0	0	0	0	0	0
Chr1_188084247	0	0	0	0	0	0	0	0	0	0	0	0	0	0	0	0	0	0	0	0	0	0	0	0	0	0	0	0	0	0	0	0	0	0	0	0	0	0	0	0	0	0	0	0	0	0	0	0	0
Chr1_188086900	0	0	0	0	0	0	0	0	0	0	0	0	0	0	0	0	0	0	0	0	0	0	0	0	0	0	0	0	0	0	0	0	0	0	0	0	0	0	0	0	0	0	0	0	0	0	0	0	0
Chr1_188088419	0	0	0	0	0	0	0	0	0	0	0	0	0	0	0	0	0	0	0	0	0	0	0	0	0	0	0	0	0	0	0	0	0	0	0	0	0	0	0	0	0	0	0	0	0	0	0	0	0
Chr1_188182081	0	0	0	0	0	0	0	0	0.5	0.5	0.5	0.5	0	1	1	1	1	1	1	1	1	0.5	0	0	0	0	0	0	0	0	0	0	0	0	0	0	0	0	0	0	0.5	0	0	0	0	0	0	0.5	1
Chr1_188342806	0	0	0	0	0	0	0	0	1	1	1	1	0	1	1	1	1	1	1	1	1	1	0	0	0	0	0	0	0	0	0	0	0	0	0	0	0	0	0	0	1	0	0	0	0	0	0	1	1
Chr1_188806522	0	0	0	0	0	0	0	0	0.5	0.5	0.5	0.5	0	1	1	1	1	1	1	1	1	0.5	0	0	0	0	0	0	0	0	0	0	0	0	0	0	0	0	0	0	0.5	0	0	0	0	0	0	0.5	1
Chr1_188905646	0	0	0	0	0	0	0	0	0.5	0.5	0.5	0.5	0	1	1	1	1	1	1	1	1	0.5	0	0	0	0	0	0	0	0	0	0	0	0	0	0	0	0	0	0	0.5	0	0	0	0	0	0	0.5	1
Chr1_188964888	0	0	0	0	0	0	0	0	1	1	1	1	0	1	1	1	1	1	1	1	1	1	0	0	0	0	0	0	0	0	0	0	0	0	0	0	0	0	0	0	1	0	0	0	0	0	0	1	1
Chr1_188987677	0	0	0	0	0	0	0	0	0.5	0.5	0.5	0.5	0	1	1	1	1	1	1	1	1	0.5	0	0	0	0	0	0	0	0	0	0	0	0	0	0	0	0	0	0	0.5	0	0	0	0	0	0	0.5	1
Chr1_189088166	0	0	0	0	0	0	0	0	0.5	0.5	0.5	0.5	0	1	1	1	1	1	1	1	1	0.5	0	0	0	0	0	0	0	0	0	0	0	0	0	0	0	0	0	0	0.5	0	0	0	0	0	0	0.5	1
Chr1_189279362	0	0	0	0	0	0	0	0	0.5	0.5	0.5	0.5	0	1	1	1	1	1	1	1	1	0.5	0	0	0	0	0	0	0	0	0	0	0	0	0	0	0	0	0	0	0.5	0	0	0	0	0	0	0.5	1
Chr1_189354362	0	0	0	0	0	0	0	0	0.5	0.5	0.5	0.5	0	1	1	1	1	1	1	1	1	0.5	0	0	0	0	0	0	0	0	0	0	0	0	0	0	0	0	0	0	0.5	0	0	0	0	0	0	0.5	1
Chr1_189356394	0	0	0	0	0	0	0	0	0.5	0.5	0.5	0.5	0	1	1	1	1	1	1	1	1	0.5	0	0	0	0	0	0	0	0	0	0	0	0	0	0	0	0	0	0	0.5	0	0	0	0	0	0	0.5	1
Chr1_189358093	0	0	0	0	0	0	0	0	0.5	0.5	0.5	0.5	0	1	1	1	1	1	1	1	1	0.5	0	0	0	0	0	0	0	0	0	0	0	0	0	0	0	0	0	0	0.5	0	0	0	0	0	0	0.5	1
Chr1_189522638	-1	-1	-1	-1	-1	-1	-1	-1	-0.5	-0.5	-0.5	-0.5	-1	0	0	0	0	0	0	0	0	-0.5	-1	-1	-1	-1	-1	-1	-1	-1	-1	-1	-1	-1	-1	-1	-1	-1	-1	-1	-0.5	-1	-1	-1	-1	-1	-1	-0.5	0
Chr1_189526379	-1	-1	-1	-1	-1	-1	-1	-1	-0.5	-0.5	-0.5	-0.5	-1	0	0	0	0	0	0	0	0	-0.5	-1	-1	-1	-1	-1	-1	-1	-1	-1	-1	-1	-1	-1	-1	-1	-1	-1	-1	-0.5	-1	-1	-1	-1	-1	-1	-0.5	0
Chr1_189591792	-1	-1	-1	-1	-1	-1	-1	-1	-0.5	-0.5	-0.5	-0.5	-1	0	0	0	0	0	0	0	0	-0.5	-1	-1	-1	-1	-1	-1	-1	-1	-1	-1	-1	-1	-1	-1	-1	-1	-1	-1	-0.5	-1	-1	-1	-1	-1	-1	-0.5	0
Chr1_189640447	0	0	0	0	0	0	0	0	0	0	0	0	0	0	0	0	0	0	0	0	0	0	0	0	0	0	0	0	0	0	0	0	0	0	0	0	0	0	0	0	0	0	0	0	0	0	0	0	0
Chr1_189673555	-1	-1	-1	-1	-1	-1	-1	-1	-0.5	-0.5	-0.5	-0.5	-1	0	0	0	0	0	0	0	0	-0.5	-1	-1	-1	-1	-1	-1	-1	-1	-1	-1	-1	-1	-1	-1	-1	-1	-1	-1	-0.5	-1	-1	-1	-1	-1	-1	-0.5	0
Chr1_189832968	0	0	0	0	0	0	0	0	0	0	0	0	0	0	0	0	0	0	0	0	0	0	0	0	0	0	0	0	0	0	0	0	0	0	0	0	0	0	0	0	0	0	0	0	0	0	0	0	0
Chr1_189863175	0	0	0	0	0	0	0	0	0.5	0.5	0.5	0.5	0	1	1	1	1	1	1	1	1	0.5	0	0	0	0	0	0	0	0	0	0	0	0	0	0	0	0	0	0	0.5	0	0	0	0	0	0	0.5	1
Chr1_190022141	0	0	0	0	0	0	0	0	0.5	0.5	0.5	0.5	0	1	1	1	1	1	1	1	1	0.5	0	0	0	0	0	0	0	0	0	0	0	0	0	0	0	0	0	0	0.5	0	0	0	0	0	0	0.5	1
Chr1_190143010	0	0	0	0	0	0	0	0	0.5	0.5	0.5	0.5	0	1	1	1	1	1	1	1	1	0.5	0	0	0	0	0	0	0	0	0	0	0	0	0	0	0	0	0	0	0.5	0	0	0	0	0	0	0.5	1
Chr1_190314790	0	0	0	0	0	0	0	0	0	0	0	0	0	0	0	0	0	0	0	0	0	0	0	0	0	0	0	0	0	0	0	0	0	0	0	0	0	0	0	0	0	0	0	0	0	0	0	0	0
Chr1_190394577	0	0	0	0	0	0	0	0	0	0	0	0	0	0	0	0	0	0	0	0	0	0	0	0	0	0	0	0	0	0	0	0	0	0	0	0	0	0	0	0	0	0	0	0	0	0	0	0	0
Chr1_190396353	0	0	0	0	0	0	0	0	0	0	0	0	0	0	0	0	0	0	0	0	0	0	0	0	0	0	0	0	0	0	0	0	0	0	0	0	0	0	0	0	0	0	0	0	0	0	0	0	0
Chr1_190549193	0	0	0	0	0	0	0	0	0.5	0.5	0.5	0.5	0	1	1	0.5	1	1	1	1	1	0.5	0	0	0	0	0	0	0	0	0	0	0	0	0	0	0	0	0	0	0.5	0	0	0	0	0	0	0.5	1
Chr1_190610531	0	0	0	0	0	0	0	0	0.5	0.5	0.5	0.5	0	1	1	1	1	1	1	1	1	0.5	0	0	0	0	0	0	0	0	0	0	0	0	0	0	0	0	0	0	0.5	0	0	0	0	0	0	0.5	1
Chr1_190637073	0	0	0	0	0	0	0	0	0	0	0	0	0	0	0	0	0	0	0	0	0	0	0	0	0	0	0	0	0	0	0	0	0	0	0	0	0	0	0	0	0	0	0	0	0	0	0	0	0
Chr1_190699941	0	0	0	0	0	0	0	0	0.5	0.5	0.5	0.5	0	1	1	1	1	1	1	1	1	0.5	0	0	0	0	0	0	0	0	0	0	0	0	0	0	0	0	0	0	0.5	0	0	0	0	0	0	0.5	1
Chr1_190753386	0	0	0	0	0	0	0	0	0.5	0.5	0.5	0.5	0	1	1	1	1	1	1	1	1	0.5	0	0	0	0	0	0	0	0	0	0	0	0	0	0	0	0	0	0	0.5	0	0	0	0	0	0	0.5	1
Chr1_190754401	0	0	0	0	0	0	0	0	0.5	0.5	0.5	0.5	0	1	1	1	1	1	1	1	1	0.5	0	0	0	0	0	0	0	0	0	0	0	0	0	0	0	0	0	0	0.5	0	0	0	0	0	0	0.5	1
Chr1_190758272	0	0	0	0	0	0	0	0	0.5	0.5	0.5	0.5	0	1	1	1	1	1	1	1	1	0.5	0	0	0	0	0	0	0	0	0	0	0	0	0	0	0	0	0	0	0.5	0	0	0	0	0	0	0.5	1
Chr1_190978883	0	0	0	0	0	0	0	0	0.5	0.5	0.5	0.5	0	1	1	1	1	1	1	1	1	0.5	0	0	0	0	0	0	0	0	0	0	0	0	0	0	0	0	0	0	0.5	0	0	0	0	0	0	0.5	1
Chr1_191004957	0	0	0	0	0	0	0	0	0	0	0	0	0	0	0	0	0	0	0	0	0	0	0	0	0	0	0	0	0	0	0	0	0	0	0	0	0	0	0	0	0	0	0	0	0	0	0	0	0
Chr1_191063468	-1	-1	-1	-1	-1	-1	-1	-1	-1	-1	-1	-1	-1	-1	-1	-1	-1	-1	-1	-1	-1	-1	-1	-1	-1	-1	-1	-1	-1	-1	-1	-1	-1	-1	-1	-1	-1	-1	-1	-1	-1	-1	-1	-1	-1	-1	-1	-1	-1
Chr1_191063763	0	0	0	0	0	0	0	0	0	0	0	0	0	0	0	0	0	0	0	0	0	0	0	0	0	0	0	0	0	0	0	0	0	0	0	0	0	0	0	0	0	0	0	0	0	0	0	0	0
Chr1_191090465	-1	-1	-1	-1	-1	-1	-1	-1	-0.5	-0.5	-0.5	-0.5	-1	0	0	0	0	0	0	0	0	-0.5	-1	-1	-1	-1	-1	-1	-1	-1	-1	-1	-1	-1	-1	-1	-1	-1	-1	-1	-0.5	-1	-1	-1	-1	-1	-1	-0.5	0
Chr1_191092871	0	0	0	0	0	0	0	0	0	0	0	0	0	0	0	0	0	0	0	0	0	0	0	0	0	0	0	0	0	0	0	0	0	0	0	0	0	0	0	0	0	0	0	0	0	0	0	0	0
Chr1_191389590	-1	-1	-1	-1	-1	-1	-1	-1	-0.5	-0.5	-0.5	-0.5	-1	0	0	0	0	0	0	0	0	-0.5	-1	-1	-1	-1	-1	-1	-1	-1	-1	-1	-1	-1	-1	-1	-1	-1	-1	-1	-0.5	-1	-1	-1	-1	-1	-1	-0.5	0
Chr1_191522967	-1	-1	-1	-1	-1	-1	-1	-1	-1	-1	-1	-1	-1	-1	-1	-1	-1	-1	-1	-1	-1	-1	-1	-1	-1	-1	-1	-1	-1	-1	-1	-1	-1	-1	-1	-1	-1	-1	-1	-1	-1	-1	-1	-1	-1	-1	-1	-1	-1
Chr1_191729628	0	0	0	0	0	0	0	0	0	0	0	0	0	0	0	0	0	0	0	0	0	0	0	0	0	0	0	0	0	0	0	0	0	0	0	0	0	0	0	0	0	0	0	0	0	0	0	0	0
Chr1_191734530	-1	-1	-1	-1	-1	-1	-1	-1	-1	-1	-1	-1	-1	-1	-1	-1	-1	-1	-1	-1	-1	-1	-1	-1	-1	-1	-1	-1	-1	-1	-1	-1	-1	-1	-1	-1	-1	-1	-1	-1	-1	-1	-1	-1	-1	-1	-1	-1	-1
Chr1_191858782	0	0	0	0	0	0	0	0	1	1	1	1	0	1	1	1	1	1	1	1	1	1	0	0	0	0	0	0	0	0	0	0	0	0	0	0	0	0	0	0	1	0	0	0	0	0	0	1	1
Chr1_192102076	-1	-1	-1	-1	-1	-1	-1	-1	-1	-1	-1	-1	-1	-1	-1	-1	-1	-1	-1	-1	-1	-1	-1	-1	-1	-1	-1	-1	-1	-1	-1	-1	-1	-1	-1	-1	-1	-1	-1	-1	-1	-1	-1	-1	-1	-1	-1	-1	-1
Chr1_192284539	0	0	0	0	0	0	0	0	0	0	0	0	0	0	0	0	0	0	0	0	0	0	0	0	0	0	0	0	0	0	0	0	0	0	0	0	0	0	0	0	0	0	0	0	0	0	0	0	0
Chr1_192404588	0	0	0	0	0	0	0	0	0	0	0	0	0	0	0	0	0	0	0	0	0	0	0	0	0	0	0	0	0	0	0	0	0	0	0	0	0	0	0	0	0	0	0	0	0	0	0	0	0
Chr1_192489094	0	0	0	0	0	0	0	0	0	0	0	0	0	0	0	0	0	0	0	0	0	0	0	0	0	0	0	0	0	0	0	0	0	0	0	0	0	0	0	0	0	0	0	0	0	0	0	0	0
Chr1_192607331	0	0	0	0	0	0	0	0	0	0	0	0	0	0	0	0	0	0	0	0	0	0	0	0	0	0	0	0	0	0	0	0	0	0	0	0	0	0	0	0	0	0	0	0	0	0	0	0	0
Chr1_192730873	-1	-1	-1	-1	-1	-1	-1	-1	-1	-1	-1	-1	-1	-1	-1	-1	-1	-1	-1	-1	-1	-1	-1	-1	-1	-1	-1	-1	-1	-1	-1	-1	-1	-1	-1	-1	-1	-1	-1	-1	-1	-1	-1	-1	-1	-1	-1	-1	-1
Chr1_192807589	-1	-1	-1	-1	-1	-1	-1	-1	-1	-1	-1	-1	-1	-1	-1	-1	-1	-1	-1	-1	-1	-1	-1	-1	-1	-1	-1	-1	-1	-1	-1	-1	-1	-1	-1	-1	-1	-1	-1	-1	-1	-1	-1	-1	-1	-1	-1	-1	-1
Chr1_193040565	-1	-1	-1	-1	-1	-1	-1	-1	-1	-1	-1	-1	-1	-1	-1	-1	-1	-1	-1	-1	-1	-1	-1	-1	-1	-1	-1	-1	-1	-1	-1	-1	-1	-1	-1	-1	-1	-1	-1	-1	-1	-1	-1	-1	-1	-1	-1	-1	-1
Chr1_193115894	-1	-1	-1	-1	-1	-1	-1	-1	-0.5	-0.5	-0.5	-0.5	-1	0	0	0	0	0	0	0	0	-0.5	-1	-1	-1	-1	-1	-1	-1	-1	-1	-1	-1	-1	-1	-1	-1	-1	-1	-1	-0.5	-1	-1	-1	-1	-1	-1	-0.5	0
Chr1_193492024	0	0	0	0	0	0	0	0	0.5	0.5	0.5	0.5	0	1	1	1	1	1	1	1	1	0.5	0	0	0	0	0	0	0	0	0	0	0	0	0	0	0	0	0	0	0.5	0	0	0	0	0	0	0.5	1
Chr1_193520375	0	0	0	0	0	0	0	0	0	0	0	0	0	0	0	0	0	0	0	0	0	0	0	0	0	0	0	0	0	0	0	0	0	0	0	0	0	0	0	0	0	0	0	0	0	0	0	0	0
Chr1_193591634	-1	-1	-1	-1	-1	-1	-1	-1	-1	-1	-1	-1	-1	-1	-1	-1	-1	-1	-1	-1	-1	-1	-1	-1	-1	-1	-1	-1	-1	-1	-1	-1	-1	-1	-1	-1	-1	-1	-1	-1	-1	-1	-1	-1	-1	-1	-1	-1	-1
Chr1_193693205	0	0	0	0	0	0	0	0	0	0	0	0	0	0	0	0	0	0	0	0	0	0	0	0	0	0	0	0	0	0	0	0	0	0	0	0	0	0	0	0	0	0	0	0	0	0	0	0	0
Chr1_193735274	-1	-1	-1	-1	-1	-1	-1	-1	-1	-1	-1	-1	-1	-1	-1	-1	-1	-1	-1	-1	-1	-1	-1	-1	-1	-1	-1	-1	-1	-1	-1	-1	-1	-1	-1	-1	-1	-1	-1	-1	-1	-1	-1	-1	-1	-1	-1	-1	-1
Chr1_193739932	-1	-1	-1	-1	-1	-1	-1	-1	-1	-1	-1	-1	-1	-1	-1	-1	-1	-1	-1	-1	-1	-1	-1	-1	-1	-1	-1	-1	-1	-1	-1	-1	-1	-1	-1	-1	-1	-1	-1	-1	-1	-1	-1	-1	-1	-1	-1	-1	-1
Chr1_193824615	0	0	0	0	0	0	0	0	0	0	0	0	0	0	0	0	0	0	0	0	0	0	0	0	0	0	0	0	0	0	0	0	0	0	0	0	0	0	0	0	0	0	0	0	0	0	0	0	0
Chr1_193866498	-1	-1	-1	-1	-1	-1	-1	-1	-1	-1	-1	-1	-1	-1	-1	-1	-1	-1	-1	-1	-1	-1	-1	-1	-1	-1	-1	-1	-1	-1	-1	-1	-1	-1	-1	-1	-1	-1	-1	-1	-1	-1	-1	-1	-1	-1	-1	-1	-1
Chr1_194017498	0	0	0	0	0	0	0	0	0	0	0	0	0	0	0	0	0	0	0	0	0	0	0	0	0	0	0	0	0	0	0	0	0	0	0	0	0	0	0	0	0	0	0	0	0	0	0	0	0
Chr1_194017676	-1	-1	-1	-1	-1	-1	-1	-1	-1	-1	-1	-1	-1	-1	-1	-1	-1	-1	-1	-1	-1	-1	-1	-1	-1	-1	-1	-1	-1	-1	-1	-1	-1	-1	-1	-1	-1	-1	-1	-1	-1	-1	-1	-1	-1	-1	-1	-1	-1
Chr1_194017736	-1	-1	-1	-1	-1	-1	-1	-1	-1	-1	-1	-1	-1	-1	-1	-1	-1	-1	-1	-1	-1	-1	-1	-1	-1	-1	-1	-1	-1	-1	-1	-1	-1	-1	-1	-1	-1	-1	-1	-1	-1	-1	-1	-1	-1	-1	-1	-1	-1
Chr1_194021374	-1	-1	-1	-1	-1	-1	-1	-1	-1	-1	-1	-1	-1	-1	-1	-1	-1	-1	-1	-1	-1	-1	-1	-1	-1	-1	-1	-1	-1	-1	-1	-1	-1	-1	-1	-1	-1	-1	-1	-1	-1	-1	-1	-1	-1	-1	-1	-1	-1
Chr1_194021475	-1	-1	-1	-1	-1	-1	-1	-1	-1	-1	-1	-1	-1	-1	-1	-1	-1	-1	-1	-1	-1	-1	-1	-1	-1	-1	-1	-1	-1	-1	-1	-1	-1	-1	-1	-1	-1	-1	-1	-1	-1	-1	-1	-1	-1	-1	-1	-1	-1
Chr1_194184474	-1	-1	-1	-1	-1	-1	-1	-1	-1	-1	-1	-1	-1	-1	-1	-1	-1	-1	-1	-1	-1	-1	-1	-1	-1	-1	-1	-1	-1	-1	-1	-1	-1	-1	-1	-1	-1	-1	-1	-1	-1	-1	-1	-1	-1	-1	-1	-1	-1
Chr1_194265841	0	0	0	0	0	0	0	0	0	0	0	0	0	0	0	0	0	0	0	0	0	0	0	0	0	0	0	0	0	0	0	0	0	0	0	0	0	0	0	0	0	0	0	0	0	0	0	0	0
Chr1_194457382	-1	-1	-1	-1	-1	-1	-1	-1	-0.5	-0.5	-0.5	-0.5	-1	0	0	0	0	0	0	0	0	-0.5	-1	-1	-1	-1	-1	-1	-1	-1	-1	-1	-1	-1	-1	-1	-1	-1	-1	-1	-0.5	-1	-1	-1	-1	-1	-1	-0.5	0
Chr1_194491140	0	0	0	0	0	0	0	0	0.5	0.5	0.5	0.5	0	1	1	1	1	1	1	1	1	0.5	0	0	0	0	0	0	0	0	0	0	0	0	0	0	0	0	0	0	0.5	0	0	0	0	0	0	0.5	1
Chr1_194596702	-1	-1	-1	-1	-1	-1	-1	-1	-0.5	-0.5	-0.5	-0.5	-1	0	0	0	0	0	0	0	0	-0.5	-1	-1	-1	-1	-1	-1	-1	-1	-1	-1	-1	-1	-1	-1	-1	-1	-1	-1	-0.5	-1	-1	-1	-1	-1	-1	-0.5	0
Chr1_194662708	0	0	0	0	0	0	0	0	0.5	0.5	0.5	0.5	0	1	1	1	1	1	1	1	1	0.5	0	0	0	0	0	0	0	0	0	0	0	0	0	0	0	0	0	0	0.5	0	0	0	0	0	0	0.5	1
Chr1_194678837	0	0	0	0	0	0	0	0	0.5	0.5	0.5	0.5	0	1	1	1	1	1	1	1	1	0.5	0	0	0	0	0	0	0	0	0	0	0	0	0	0	0	0	0	0	0.5	0	0	0	0	0	0	0.5	1
Chr1_194729719	0	0	0	0	0	0	0	0	0	0	0	0	0	0	0	0	0	0	0	0	0	0	0	0	0	0	0	0	0	0	0	0	0	0	0	0	0	0	0	0	0	0	0	0	0	0	0	0	0
Chr1_194801856	0	0	0	0	0	0	0	0	0	0	0	0	0	0	0	0	0	0	0	0	0	0	0	0	0	0	0	0	0	0	0	0	0	0	0	0	0	0	0	0	0	0	0	0	0	0	0	0	0
Chr1_195109479	-1	-1	-1	0	-1	-1	-1	-1	0	0	0	0	-1	0	0	0	0	0	0	0	0	0	-1	-1	-1	-1	-1	-1	-1	-1	-1	-1	-1	-1	-1	-1	-1	-1	-1	-1	0	-1	-1	-1	-1	-1	-1	0	0
Chr1_195151228	0	0	0	0.5	0	0	0	0	0.5	0.5	0.5	0.5	0	1	1	1	1	1	1	1	1	0.5	0	0	0	0	0	0	0	0	0	0	0	0	0	0	0	0	0	0	0.5	0	0	0	0	0	0	0.5	0.5
Chr1_195151360	-1	-1	-1	-0.5	-1	-1	-1	-1	-0.5	-0.5	-0.5	-0.5	-1	0	0	0	0	0	0	0	0	-0.5	-1	-1	-1	-1	-1	-1	-1	-1	-1	-1	-1	-1	-1	-1	-1	-1	-1	-1	-0.5	-1	-1	-1	-1	-1	-1	-0.5	-0.5
Chr1_195336751	0	0	0	0.5	0	0	0	0	0.5	0.5	0.5	0.5	0	1	1	1	1	1	1	1	1	0.5	0	0	0	0	0	0	0	0	0	0	0	0	0	0	0	0	0	0	0.5	0	0	0	0	0	0	0.5	0.5
Chr1_195353131	0	0	0	0	0	0	0	0	0	0	0	0	0	0	0	0	0	0	0	0	0	0	0	0	0	0	0	0	0	0	0	0	0	0	0	0	0	0	0	0	0	0	0	0	0	0	0	0	0
Chr1_195403082	-1	-1	-1	-0.5	-1	-1	-1	-1	-0.5	-0.5	-0.5	-0.5	-1	0	0	0	0	0	0	0	0	-0.5	-1	-1	-1	-1	-1	-1	-1	-1	-1	-1	-1	-1	-1	-1	-1	-1	-1	-1	-0.5	-1	-1	-1	-1	-1	-1	-0.5	-0.5
Chr1_195486986	0	0	0	0	0	0	0	0	0	0	0	0	0	0	0	0	0	0	0	0	0	0	0	0	0	0	0	0	0	0	0	0	0	0	0	0	0	0	0	0	0	0	0	0	0	0	0	0	0
Chr1_195551579	0.5	0	0	0.5	0	0	0	0	0.5	0.5	0.5	0.5	0	1	1	1	1	1	1	1	1	0.5	0	0	0	0	0	0	0	0	0	0	0	0	0	0	0	0	0	0	0.5	0	0	0	0	0	0	0.5	0.5
Chr1_195770152	0.5	0	0	0.5	0	0	0	0	0.5	0.5	0.5	0.5	0	1	1	1	1	1	1	1	1	0.5	0	0	0	0	0	0	0	0	0	0	0	0	0	0	0	0	0	0	0.5	0	0	0	0	0	0	0.5	0.5
Chr1_195889201	0.5	0	0	0.5	0	0	0	0	0.5	0.5	0.5	0.5	0	1	1	1	1	1	1	1	1	0.5	0	0	0	0	0	0	0	0	0	0	0	0	0	0	0	0	0	0	0.5	0	0	0	0	0	0	0.5	0.5
Chr1_196129249	0.5	0	0	0.5	0	0	0	0	0.5	0.5	0.5	0.5	0	1	1	1	1	1	1	1	1	0.5	0	0	0	0	0	0	0	0	0	0	0	0	0	0	0	0	0	0	0.5	0	0	0	0	0	0	0.5	0.5
Chr1_196428012	-1	-1	-1	-1	-1	-1	-1	-1	-1	-1	-1	-1	-1	-1	-1	-1	-1	-1	-1	-1	-1	-1	-1	-1	-1	-1	-1	-1	-1	-1	-1	-1	-1	-1	-1	-1	-1	-1	-1	-1	-1	-1	-1	-1	-1	-1	-1	-1	-1
Chr1_196440524	-1	-1	-1	-1	-1	-1	-1	-1	-1	-1	-1	-1	-1	-1	-1	-1	-1	-1	-1	-1	-1	-1	-1	-1	-1	-1	-1	-1	-1	-1	-1	-1	-1	-1	-1	-1	-1	-1	-1	-1	-1	-1	-1	-1	-1	-1	-1	-1	-1
Chr1_196495180	0.5	0	0	0.5	0	0	0	0	0.5	0.5	0.5	0.5	0.5	1	1	1	1	1	1	1	1	0.5	0	0	0	0	0	0	0	0	0	0	0	0	0	0	0	0	0	0	0.5	0	0	0	0	0	0	0.5	0.5
Chr1_196589066	-1	-1	-1	-1	-1	-1	-1	-1	-1	-1	-1	-1	-1	-1	-1	-1	-1	-1	-1	-1	-1	-1	-1	-1	-1	-1	-1	-1	-1	-1	-1	-1	-1	-1	-1	-1	-1	-1	-1	-1	-1	-1	-1	-1	-1	-1	-1	-1	-1
Chr1_196639896	0.5	0	0	0.5	0	0	0	0	0.5	0.5	0.5	0.5	0.5	1	1	1	1	1	1	1	1	0.5	0	0	0	0	0	0	0	0	0	0	0	0	0	0	0	0	0	0	0.5	0	0	0	0	0	0	0.5	0.5
Chr1_196779645	0.5	0	0	0.5	0	0	0	0	0.5	0.5	0.5	0.5	0.5	1	1	1	1	1	1	1	1	0.5	0	0	0	0	0	0	0	0	0	0	0	0	0	0	0	0	0	0	0.5	0	0	0	0	0	0	0.5	0.5
Chr1_196924798	-0.5	-1	-1	-0.5	-1	-1	-1	-1	-0.5	-0.5	-0.5	-0.5	-0.5	0	0	0	0	0	0	0	0	-0.5	-1	-1	-1	-1	-1	-1	-1	-1	-1	-1	-1	-1	-1	-1	-1	-1	-1	-1	-0.5	-1	-1	-1	-1	-1	-1	-0.5	-0.5
Chr1_196927021	-1	-1	-1	-1	-1	-1	-1	-1	-1	-1	-1	-1	-1	-1	-1	-1	-1	-1	-1	-1	-1	-1	-1	-1	-1	-1	-1	-1	-1	-1	-1	-1	-1	-1	-1	-1	-1	-1	-1	-1	-1	-1	-1	-1	-1	-1	-1	-1	-1
Chr1_196957804	-1	-1	-1	-1	-1	-1	-1	-1	-1	-1	-1	-1	-1	-1	-1	-1	-1	-1	-1	-1	-1	-1	-1	-1	-1	-1	-1	-1	-1	-1	-1	-1	-1	-1	-1	-1	-1	-1	-1	-1	-1	-1	-1	-1	-1	-1	-1	-1	-1
Chr1_197048999	-1	-1	-1	-1	-1	-1	-1	-1	-1	-1	-1	-1	-1	-1	-1	-1	-1	-1	-1	-1	-1	-1	-1	-1	-1	-1	-1	-1	-1	-1	-1	-1	-1	-1	-1	-1	-1	-1	-1	-1	-1	-1	-1	-1	-1	-1	-1	-1	-1
Chr1_197074899	-1	-1	-1	-1	-1	-1	-1	-1	-1	-1	-1	-1	-1	-1	-1	-1	-1	-1	-1	-1	-1	-1	-1	-1	-1	-1	-1	-1	-1	-1	-1	-1	-1	-1	-1	-1	-1	-1	-1	-1	-1	-1	-1	-1	-1	-1	-1	-1	-1
Chr1_197268521	-0.5	-1	-1	-0.5	-1	-1	-1	-1	-0.5	-0.5	-0.5	-0.5	-0.5	0	0	0	0	0	0	0	0	-0.5	-1	-1	-1	-1	-1	-1	-1	-1	-1	-1	-1	-1	-1	-1	-1	-1	-1	-1	-0.5	-1	-1	-1	-1	-1	-1	-0.5	-0.5
Chr1_197269011	0	0	0	0	0	0	0	0	0	0	0	0	0	1	1	1	1	1	1	1	1	0	0	0	0	0	0	0	0	0	0	0	0	0	0	0	0	0	0	0	0	0	0	0	0	0	0	0	0
Chr1_197269517	0.5	0	0	0.5	0	0	0	0	0.5	0.5	0.5	0.5	0.5	1	1	1	1	1	1	1	1	0.5	0	0	0	0	0	0	0	0	0	0	0	0	0	0	0	0	0	0	0.5	0	0	0	0	0	0	0.5	0.5
Chr1_197269585	0.5	0	0	0.5	0	0	0	0	0.5	0.5	0.5	0.5	0.5	1	1	1	1	1	1	1	1	0.5	0	0	0	0	0	0	0	0	0	0	0	0	0	0	0	0	0	0	0.5	0	0	0	0	0	0	0.5	0.5
Chr1_197269611	0.5	0	0	0.5	0	0	0	0	0.5	0.5	0.5	0.5	0.5	1	1	1	1	1	1	1	1	0.5	0	0	0	0	0	0	0	0	0	0	0	0	0	0	0	0	0	0	0.5	0	0	0	0	0	0	0.5	0.5
Chr1_197270838	-0.5	-1	-1	-0.5	-1	-1	-1	-1	-0.5	-0.5	-0.5	-0.5	-0.5	0	0	0	0	0	0	0	0	-0.5	-1	-1	-1	-1	-1	-1	-1	-1	-1	-1	-1	-1	-1	-1	-1	-1	-1	-1	-0.5	-1	-1	-1	-1	-1	-1	-0.5	-0.5
Chr1_197270975	0.5	0	0	0.5	0	0	0	0	0.5	0.5	0.5	0.5	0.5	1	1	1	1	1	1	1	1	0.5	0	0	0	0	0	0	0	0	0	0	0	0	0	0	0	0	0	0	0.5	0	0	0	0	0	0	0.5	0.5
Chr1_197274560	0.5	0	0	0.5	0	0	0	0	0.5	0.5	0.5	0.5	0.5	1	1	1	1	1	1	1	1	0.5	0	0	0	0	0	0	0	0	0	0	0	0	0	0	0	0	0	0	0.5	0	0	0	0	0	0	0.5	0.5
Chr1_197408975	-1	-1	-1	-1	-1	-1	-1	-1	-1	-1	-1	-1	-1	-1	-1	-1	-1	-1	-1	-1	-1	-1	-1	-1	-1	-1	-1	-1	-1	-1	-1	-1	-1	-1	-1	-1	-1	-1	-1	-1	-1	-1	-1	-1	-1	-1	-1	-1	-1
Chr1_197459127	-1	-1	-1	-1	-1	-1	-1	-1	-1	-1	-1	-1	-1	-1	-1	-1	-1	-1	-1	-1	-1	-1	-1	-1	-1	-1	-1	-1	-1	-1	-1	-1	-1	-1	-1	-1	-1	-1	-1	-1	-1	-1	-1	-1	-1	-1	-1	-1	-1
Chr1_197507369	0.5	0	0	0.5	0	0	0	0	0.5	0.5	0.5	0.5	0.5	1	1	1	1	1	1	1	1	0.5	0	0	0	0	0	0	0	0	0	0	0	0	0	0	0	0	0	0	0.5	0	0	0	0	0	0	0.5	0.5
Chr1_197615929	0.5	0	0	0.5	0.5	0	0	0	0.5	0.5	0.5	0.5	0.5	1	1	1	1	1	1	1	1	0.5	0	0	0	0	0	0	0	0	0	0	0	0	0	0	0	0	0	0	0.5	0	0	0	0	0	0	0.5	0.5
Chr1_197737925	0.5	0	0	0.5	0.5	0	0	0	0.5	0.5	0.5	0.5	0.5	1	1	1	1	1	1	1	1	0.5	0	0	0	0	0	0	0	0	0	0	0	0	0	0	0	0	0	0	0.5	0	0	0	0	0	0	0.5	0.5
Chr1_197767008	0.5	0	0	0.5	0.5	0	0	0	0.5	0.5	0.5	0.5	0.5	1	1	1	1	1	1	1	1	0.5	0	0	0	0	0	0	0	0	0	0	0	0	0	0	0	0	0	0	0.5	0	0	0	0	0	0	0.5	0.5
Chr1_198245812	0.5	0	0	0.5	0.5	0	0	0	0.5	0.5	0.5	0.5	0.5	1	1	1	1	1	1	1	1	0	0	0	0	0	0	0	0	0	0	0	0	0	0	0	0	0	0	0	0.5	0	0	0	0	0	0	0.5	0.5
Chr1_198259082	0.5	0	0	0.5	0.5	0	0	0	0.5	0.5	0.5	0.5	0.5	1	1	1	1	1	1	1	1	0.5	0	0	0	0	0	0	0	0	0	0	0	0	0	0	0	0	0	0	0.5	0	0	0	0	0	0	0.5	0.5
Chr1_198279949	-0.5	-1	-1	-0.5	-0.5	-1	-1	-1	-0.5	-0.5	-0.5	-0.5	-0.5	0	0	0	0	0	0	0	0	-0.5	-1	-1	-1	-1	-1	-1	-1	-1	-1	-1	-1	-1	-1	-1	-1	-1	-1	-1	-0.5	-1	-1	-1	-1	-1	-1	-0.5	-0.5
Chr1_198322422	-0.5	-1	-1	-0.5	-0.5	-1	-1	-1	-0.5	-0.5	-0.5	0	-0.5	0	0	0	0	0	0	0	0	-1	-1	-1	-1	-1	-1	-1	-1	-1	-1	-1	-1	-1	-1	-1	-1	-1	-1	-1	-0.5	-1	-1	-1	-1	-1	-1	-0.5	-0.5
Chr1_198332139	0	0	0	0	0	0	0	0	0	0	0	0	0	0	0	0	0	0	0	0	0	0	0	0	0	0	0	0	0	0	0	0	0	0	0	0	0	0	0	0	0	0	0	0	0	0	0	0	0
Chr1_198480610	0	0	0	0	0	0	0	0	0	0	0	0	0	0	0	0	0	0	0	0	0	0	0	0	0	0	0	0	0	0	0	0	0	0	0	0	0	0	0	0	0	0	0	0	0	0	0	0	0
Chr1_198506268	-0.5	-1	-1	-0.5	-0.5	-1	-1	-1	-0.5	-0.5	-0.5	0	-0.5	0	0	0	0	0	0	0	0	-1	-1	-1	-1	-1	-1	-1	-1	-1	-1	-1	-1	-1	-1	-1	-1	-1	-1	-1	-1	-1	-1	-1	-1	-1	-1	-0.5	-0.5
Chr1_198533425	0	0	0	0	0	0	0	0	0	0	0	0	0	0	0	0	0	0	0	0	0	0	0	0	0	0	0	0	0	0	0	0	0	0	0	0	0	0	0	0	0	0	0	0	0	0	0	0	0
Chr1_198632030	0.5	0	0	0.5	0.5	0	0	0	0.5	0.5	0.5	1	0.5	1	1	1	1	1	1	1	1	0	0	0	0	0	0	0	0	0	0	0	0	0	0	0	0	0	0	0	0	0	0	0	0	0	0	0.5	0.5
Chr1_198650972	-0.5	-1	-1	-0.5	-0.5	-1	-1	-1	-0.5	-0.5	-0.5	0	-0.5	0	0	0	0	0	0	0	0	-1	-1	-1	-1	-1	-1	-1	-1	-1	-1	-1	-1	-1	-1	-1	-1	-1	-1	-1	-1	-1	-1	-1	-1	-1	-1	-0.5	-0.5
Chr1_198654829	0.5	0	0	0.5	0.5	0	0	0	0.5	0.5	0.5	1	0.5	1	1	1	1	1	1	1	1	0	0	0	0	0	0	0	0	0	0	0	0	0	0	0	0	0	0	0	0	0	0	0	0	0	0	0.5	0.5
Chr1_198734658	0.5	0	0	0.5	0.5	0	0	0	0.5	0.5	0.5	1	0.5	1	1	1	1	1	1	1	1	0	0	0	0	0	0	0	0	0	0	0	0	0	0	0	0	0	0	0	0	0	0	0	0	0	0	0.5	0.5
Chr1_198746606	0	0	0	0	0	0	0	0	0	0	0	0	0	0	0	0	0	0	0	0	0	0	0	0	0	0	0	0	0	0	0	0	0	0	0	0	0	0	0	0	0	0	0	0	0	0	0	0	0
Chr1_198890553	0	-0.5	-0.5	0	0	-0.5	-0.5	-0.5	0	0	0	0.5	0	0.5	0.5	0.5	0.5	0.5	0.5	0.5	0.5	-0.5	-0.5	-0.5	-0.5	-0.5	-0.5	-0.5	-0.5	-0.5	-0.5	-0.5	-0.5	-0.5	-0.5	-0.5	-0.5	-0.5	-0.5	-0.5	-0.5	-0.5	-0.5	-0.5	-0.5	-0.5	-0.5	0	0
Chr1_198970768	0	0	0	0	0	0	0	0	0	0	0	0	0	0	0	0	0	0	0	0	0	0	0	0	0	0	0	0	0	0	0	0	0	0	0	0	0	0	0	0	0	0	0	0	0	0	0	0	0
Chr1_199076788	-1	-1	-1	-1	-1	-1	-1	-1	-1	-1	-1	-1	-1	-1	-1	-1	-1	-1	-1	-1	-1	-1	-1	-1	-1	-1	-1	-1	-1	-1	-1	-1	-1	-1	-1	-1	-1	-1	-1	-1	-1	-1	-1	-1	-1	-1	-1	-1	-1
Chr1_199106407	-0.5	-1	-1	-0.5	-0.5	-1	-1	-1	-0.5	-0.5	-0.5	0	-0.5	0	0	0	0	0	0	0	0	-1	-1	-1	-1	-1	-1	-1	-1	-1	-1	-1	-1	-1	-1	-1	-1	-1	-1	-1	-1	-1	-1	-1	-1	-1	-1	-0.5	-0.5
Chr1_199130682	0	0	0	0	0	0	0	0	0	0	0	0	0	0	0	0	0	0	0	0	0	0	0	0	0	0	0	0	0	0	0	0	0	0	0	0	0	0	0	0	0	0	0	0	0	0	0	0	0
Chr1_199277166	0	0	0	0	0	0	0	0	0	0	0	0	0	0	0	0	0	0	0	0	0	0	0	0	0	0	0	0	0	0	0	0	0	0	0	0	0	0	0	0	0	0	0	0	0	0	0	0	0
Chr1_199343428	0	0	0	0	0	0	0	0	0	0	0	0	0	0	0	0	0	0	0	0	0	0	0	0	0	0	0	0	0	0	0	0	0	0	0	0	0	0	0	0	0	0	0	0	0	0	0	0	0
Chr1_199486383	0	0	0	0	0	0	0	0	0	0	0	0	0	0	0	0	0	0	0	0	0	0	0	0	0	0	0	0	0	0	0	0	0	0	0	0	0	0	0	0	0	0	0	0	0	0	0	0	0
Chr1_199502844	-1	-1	-1	-1	-1	-1	-1	-1	-1	-1	-1	-1	-1	-1	-1	-1	-1	-1	-1	-1	-1	-1	-1	-1	-1	-1	-1	-1	-1	-1	-1	-1	-1	-1	-1	-1	-1	-1	-1	-1	-1	-1	-1	-1	-1	-1	-1	-1	-1
Chr1_199686354	0	0	0	0	0	0	0	0	0	0	0	0	0	0	0	0	0	0	0	0	0	0	0	0	0	0	0	0	0	0	0	0	0	0	0	0	0	0	0	0	0	0	0	0	0	0	0	0	0
Chr1_199733697	-1	-1	-1	-1	-1	-1	-1	-1	-1	-1	-1	-1	-1	-1	-1	-1	-1	-1	-1	-1	-1	-1	-1	-1	-1	-1	-1	-1	-1	-1	-1	-1	-1	-1	-1	-1	-1	-1	-1	-1	-1	-1	-1	-1	-1	-1	-1	-1	-1
Chr1_199754459	0	0	0	0	0	0	0	0	0	0	0	0	0	0	0	0	0	0	0	0	0	0	0	0	0	0	0	0	0	0	0	0	0	0	0	0	0	0	0	0	0	0	0	0	0	0	0	0	0
Chr1_199754501	0	0	0	0	0	0	0	0	0	0	0	0	0	0	0	0	0	0	0	0	0	0	0	0	0	0	0	0	0	0	0	0	0	0	0	0	0	0	0	0	0	0	0	0	0	0	0	0	0
Chr1_199755462	0	0	0	0	0	0	0	0	0	0	0	0	0	0	0	0	0	0	0	0	0	0	0	0	0	0	0	0	0	0	0	0	0	0	0	0	0	0	0	0	0	0	0	0	0	0	0	0	0
Chr1_199783808	0	0	0	0	0	0	0	0	0	0	0	0	0	0	0	0	0	0	0	0	0	0	0	0	0	0	0	0	0	0	0	0	0	0	0	0	0	0	0	0	0	0	0	0	0	0	0	0	0
Chr1_199843542	0	0	0	0	0	0	0	0	0	0	0	0	0	0	0	0	0	0	0	0	0	0	0	0	0	0	0	0	0	0	0	0	0	0	0	0	0	0	0	0	0	0	0	0	0	0	0	0	0
Chr1_199915923	-0.5	-1	-1	-0.5	-0.5	-1	-1	-1	-0.5	-0.5	-0.5	0	-0.5	0	0	0	0	0	0	0	0	-1	-1	-1	-1	-1	-1	-1	-1	-1	-1	-1	-1	-1	-1	-1	-1	-1	-1	-1	-1	-1	-1	-1	-1	-1	-1	-0.5	-0.5
Chr1_200013471	0	0	0	0	0	0	0	0	0	0	0	0	0	0	0	0	0	0	0	0	0	0	0	0	0	0	0	0	0	0	0	0	0	0	0	0	0	0	0	0	0	0	0	0	0	0	0	0	0
Chr1_200159856	-1	-1	-1	-1	-1	-1	-1	-1	-1	-1	-1	-1	-1	-1	-1	-1	-1	-1	-1	-1	-1	-1	-1	-1	-1	-1	-1	-1	-1	-1	-1	-1	-1	-1	-1	-1	-1	-1	-1	-1	-1	-1	-1	-1	-1	-1	-1	-1	-1
Chr1_200247591	-0.5	-1	-1	-0.5	-0.5	-1	-1	-1	-0.5	-0.5	-0.5	0	-0.5	0	0	0	0	0	0	0	0	-1	-1	-1	-1	-1	-1	-1	-1	-1	-1	-1	-1	-1	-1	-1	-1	-1	-1	-1	-1	-1	-1	-1	-1	-1	-1	-0.5	-0.5
Chr1_200283068	0.5	0	0	0.5	0.5	0	0	0	0.5	0.5	0.5	1	0.5	1	1	1	1	1	1	1	1	0	0	0	0	0	0	0	0	0	0	0	0	0	0	0	0	0	0	0	0	0	0	0	0	0	0	0.5	0.5
Chr1_200409094	0	0	0	0	0	0	0	0	0	0	0	0	0	0	0	0	0	0	0	0	0	0	0	0	0	0	0	0	0	0	0	0	0	0	0	0	0	0	0	0	0	0	0	0	0	0	0	0	0
Chr1_200450314	0	0	0	0	0	0	0	0	0	0	0	0	0	0	0	0	0	0	0	0	0	0	0	0	0	0	0	0	0	0	0	0	0	0	0	0	0	0	0	0	0	0	0	0	0	0	0	0	0
Chr1_200469326	-1	-1	-1	-1	-1	-1	-1	-1	-1	-1	-1	-1	-1	-1	-1	-1	-1	-1	-1	-1	-1	-1	-1	-1	-1	-1	-1	-1	-1	-1	-1	-1	-1	-1	-1	-1	-1	-1	-1	-1	-1	-1	-1	-1	-1	-1	-1	-1	-1
Chr1_200470846	-1	-1	-1	-1	-1	-1	-1	-1	-1	-1	-1	-1	-1	-1	-1	-1	-1	-1	-1	-1	-1	-1	-1	-1	-1	-1	-1	-1	-1	-1	-1	-1	-1	-1	-1	-1	-1	-1	-1	-1	-1	-1	-1	-1	-1	-1	-1	-1	-1
Chr1_200478713	-1	-1	-1	-1	-1	-1	-1	-1	-1	-1	-1	-1	-1	-1	-1	-1	-1	-1	-1	-1	-1	-1	-1	-1	-1	-1	-1	-1	-1	-1	-1	-1	-1	-1	-1	-1	-1	-1	-1	-1	-1	-1	-1	-1	-1	-1	-1	-1	-1
Chr1_200724877	0.5	0	0	0.5	0.5	0	0	0	0.5	0.5	0.5	1	0.5	1	1	1	1	1	1	1	1	0	0	0	0	0	0	0	0	0	0	0	0	0	0	0	0	0	0	0	0	0	0	0	0	0	0	0.5	0.5
Chr1_200863989	0	0	0	0	0	0	0	0	0	0	0	1	0	1	1	1	1	1	1	1	1	0	0	0	0	0	0	0	0	0	0	0	0	0	0	0	0	0	0	0	0	0	0	0	0	0	0	0	0
Chr1_200960405	0.5	0	0	0.5	0.5	0	0	0	0.5	0.5	0.5	1	0.5	1	1	1	1	1	1	1	1	0	0	0	0	0	0	0	0	0	0	0	0	0	0	0	0	0	0	0	0	0	0	0	0	0	0	0.5	0.5
Chr1_201001965	0.5	0	0	0.5	0.5	0	0	0	0.5	0.5	0.5	1	0.5	1	1	1	1	1	1	1	1	0	0	0	0	0	0	0	0	0	0	0	0	0	0	0	0	0	0	0	0	0	0	0	0	0	0	0.5	0.5
Chr1_201478886	-1	-1	-1	-1	-1	-1	-1	-1	-1	-1	-1	-1	-1	-1	-1	-1	-1	-1	-1	-1	-1	-1	-1	-1	-1	-1	-1	-1	-1	-1	-1	-1	-1	-1	-1	-1	-1	-1	-1	-1	-1	-1	-1	-1	-1	-1	-1	-1	-1
Chr1_201480987	-1	-1	-1	-1	-1	-1	-1	-1	-1	-1	-1	-1	-1	-1	-1	-1	-1	-1	-1	-1	-1	-1	-1	-1	-1	-1	-1	-1	-1	-1	-1	-1	-1	-1	-1	-1	-1	-1	-1	-1	-1	-1	-1	-1	-1	-1	-1	-1	-1
Chr1_201626657	0	0	0	0	0	0	0	0	0	0	0	0	0	0	0	0	0	0	0	0	0	0	0	0	0	0	0	0	0	0	0	0	0	0	0	0	0	0	0	0	0	0	0	0	0	0	0	0	0
Chr1_201637294	-0.5	-1	-1	-0.5	-0.5	-1	-1	-1	-0.5	-0.5	-0.5	0	-0.5	0	0	0	0	0	0	0	0	-1	-1	-1	-1	-1	-1	-1	-1	-1	-1	-1	-1	-1	-1	-1	-1	-1	-1	-1	-1	-1	-1	-1	-1	-1	-1	-0.5	-0.5
Chr1_201738306	-1	-1	-1	-1	-1	-1	-1	-1	-1	-1	-1	-1	-1	-1	-1	-1	-1	-1	-1	-1	-1	-1	-1	-1	-1	-1	-1	-1	-1	-1	-1	-1	-1	-1	-1	-1	-1	-1	-1	-1	-1	-1	-1	-1	-1	-1	-1	-1	-1
Chr1_201745534	-1	-1	-1	-1	-1	-1	-1	-1	-1	-1	-1	-1	-1	-1	-1	-1	-1	-1	-1	-1	-1	-1	-1	-1	-1	-1	-1	-1	-1	-1	-1	-1	-1	-1	-1	-1	-1	-1	-1	-1	-1	-1	-1	-1	-1	-1	-1	-1	-1
Chr1_201847352	-1	-1	-1	-1	-1	-1	-1	-1	-1	-1	-1	-1	-1	-1	-1	-1	-1	-1	-1	-1	-1	-1	-1	-1	-1	-1	-1	-1	-1	-1	-1	-1	-1	-1	-1	-1	-1	-1	-1	-1	-1	-1	-1	-1	-1	-1	-1	-1	-1
Chr1_201872641	-1	-1	-1	-1	-1	-1	-1	-1	-1	-1	-1	-1	-1	-1	-1	-1	-1	-1	-1	-1	-1	-1	-1	-1	-1	-1	-1	-1	-1	-1	-1	-1	-1	-1	-1	-1	-1	-1	-1	-1	-1	-1	-1	-1	-1	-1	-1	-1	-1
Chr1_201942660	-0.5	-1	-1	-0.5	-0.5	-1	-1	-1	-0.5	-0.5	-0.5	0	-0.5	0	0	0	0	0	0	0	0	-1	-1	-1	-1	-1	-1	-1	-1	-1	-1	-1	-1	-1	-1	-1	-1	-1	-1	-1	-1	-1	-1	-1	-1	-1	-1	-0.5	-0.5
Chr1_201989136	-1	-1	-1	-1	-1	-1	-1	-1	-1	-1	-1	-1	-1	-1	-1	-1	-1	-1	-1	-1	-1	-1	-1	-1	-1	-1	-1	-1	-1	-1	-1	-1	-1	-1	-1	-1	-1	-1	-1	-1	-1	-1	-1	-1	-1	-1	-1	-1	-1
Chr1_202099932	0	0	0	0	0	0	0	0	0	0	0	0	0	0	0	0	0	0	0	0	0	0	0	0	0	0	0	0	0	0	0	0	0	0	0	0	0	0	0	0	0	0	0	0	0	0	0	0	0
Chr1_202156670	-1	-1	-1	-1	-1	-1	-1	-1	-1	-1	-1	-1	-1	-1	-1	-1	-1	-1	-1	-1	-1	-1	-1	-1	-1	-1	-1	-1	-1	-1	-1	-1	-1	-1	-1	-1	-1	-1	-1	-1	-1	-1	-1	-1	-1	-1	-1	-1	-1
Chr1_202303299	0	0	0	0	0	0	0	0	0	0	0	0	0	0	0	0	0	0	0	0	0	0	0	0	0	0	0	0	0	0	0	0	0	0	0	0	0	0	0	0	0	0	0	0	0	0	0	0	0
Chr1_202307690	-0.5	-1	-1	-0.5	-0.5	-1	-1	-1	-0.5	-0.5	-0.5	0	-0.5	0	0	0	0	0	0	0	0	-1	-1	-1	-1	-1	-1	-1	-1	-1	-1	-1	-1	-1	-1	-1	-1	-1	-1	-1	-1	-1	-1	-1	-1	-1	-1	-0.5	-0.5
Chr1_202763896	-0.5	-1	-1	-0.5	-0.5	-1	-1	-1	-0.5	-0.5	-0.5	0	-0.5	0	0	0	0	0	0	0	0	-1	-1	-1	-1	-1	-1	-1	-1	-1	-1	-1	-1	-1	-1	-1	-1	-1	-1	-1	-1	-1	-1	-1	-1	-1	-1	-0.5	-0.5
Chr1_202901690	0	0	0	0	0	0	0	0	0	0	0	0	0	0	0	0	0	0	0	0	0	0	0	0	0	0	0	0	0	0	0	0	0	0	0	0	0	0	0	0	0	0	0	0	0	0	0	0	0
Chr1_202995985	0.5	0	0	0.5	0.5	0	0	0	0.5	0.5	0.5	1	0.5	1	1	1	1	1	1	1	1	0	0	0	0	0	0	0	0	0	0	0	0	0	0	0	0	0	0	0	0	0	0	0	0	0	0	0.5	0.5
Chr1_203035464	0.5	0	0	0.5	0.5	0	0	0	0.5	0.5	0.5	1	0.5	1	1	1	1	1	1	1	1	0	0	0	0	0	0	0	0	0	0	0	0	0	0	0	0	0	0	0	0	0	0	0	0	0	0	0.5	0.5
Chr1_203037466	0	-0.5	-0.5	0	0	-0.5	-0.5	-0.5	0	0	0	0.5	0	0.5	0.5	0.5	0.5	0.5	0.5	0.5	0.5	-0.5	-0.5	-0.5	-0.5	-0.5	-0.5	-0.5	-0.5	-0.5	-0.5	-0.5	-0.5	-0.5	-0.5	-0.5	-0.5	-0.5	-0.5	-0.5	-0.5	-0.5	-0.5	-0.5	-0.5	-0.5	-0.5	0	0
Chr1_203089841	0.5	0	0	0.5	0.5	0	0	0	0.5	0.5	0.5	1	0.5	1	1	1	1	1	1	1	1	0	0	0	0	0	0	0	0	0	0	0	0	0	0	0	0	0	0	0	0	0	0	0	0	0	0	0.5	0.5
Chr1_203090994	0.5	0	0	0.5	0.5	0	0	0	0.5	0.5	0.5	1	0.5	1	1	1	1	1	1	1	1	0	0	0	0	0	0	0	0	0	0	0	0	0	0	0	0	0	0	0	0	0	0	0	0	0	0	0.5	0.5
Chr1_203172303	0.5	0	0	0.5	0.5	0	0	0	0.5	0.5	0.5	1	0.5	1	1	1	1	1	1	1	1	0	0	0	0	0	0	0	0	0	0	0	0	0	0	0	0	0	0	0	0	0	0	0	0	0	0	0.5	0.5
Chr1_203172991	0.5	0	0	0.5	0.5	0	0	0	0.5	0.5	0.5	1	0.5	1	1	1	1	1	1	1	1	0	0	0	0	0	0	0	0	0	0	0	0	0	0	0	0	0	0	0	0	0	0	0	0	0	0	0.5	0.5
Chr1_203332476	0.5	0	0	0.5	0.5	0	0	0	0.5	0.5	0.5	1	0.5	1	1	1	1	1	1	1	1	0	0	0	0	0	0	0	0	0	0	0	0	0	0	0	0	0	0	0	0	0	0	0	0	0	0	0.5	0.5
Chr1_203512009	-0.5	-1	-1	-0.5	-0.5	-1	-1	-1	-0.5	-0.5	-0.5	0	-0.5	-1	0	-0.5	-0.5	-0.5	-0.5	0	-0.5	-1	-1	-1	-1	-1	-1	-1	-1	-1	-1	-1	-1	-1	-1	-1	-1	-1	-1	-1	-1	-1	-1	-1	-1	-1	-1	-0.5	-0.5
Chr1_203588391	0.5	0	0	0.5	0.5	0	0	0	0.5	0.5	0.5	1	0.5	1	1	1	1	1	1	1	1	0	0	0	0	0	0	0	0	0	0	0	0	0	0	0	0	0	0	0	0	0	0	0	0	0	0	0.5	0.5
Chr1_203597217	-0.5	-1	-1	-0.5	-0.5	-1	-1	-1	-0.5	-0.5	-0.5	0	-0.5	0	0	0	0	0	0	0	0	-1	-1	-1	-1	-1	-1	-1	-1	-1	-1	-1	-1	-1	-1	-1	-1	-1	-1	-1	-1	-1	-1	-1	-1	-1	-1	-0.5	-0.5
Chr1_203654842	-0.5	-1	-1	-0.5	-0.5	-1	-1	-1	-0.5	-0.5	-0.5	0	-0.5	0	0	0	0	0	0	0	0	-1	-1	-1	-1	-1	-1	-1	-1	-1	-1	-1	-1	-1	-1	-1	-1	-1	-1	-1	-1	-1	-1	-1	-1	-1	-1	-0.5	-0.5
Chr1_203868172	0	0	0	0	0	0	0	0	0	0	0	0	0	0	0	0	0	0	0	0	0	0	0	0	0	0	0	0	0	0	0	0	0	0	0	0	0	0	0	0	0	0	0	0	0	0	0	0	0
Chr1_204049015	0	0	0	0	0	0	0	0	0	0	0	0	0	0	0	0	0	0	0	0	0	0	0	0	0	0	0	0	0	0	0	0	0	0	0	0	0	0	0	0	0	0	0	0	0	0	0	0	0
Chr1_204069879	-0.5	-1	-1	-0.5	-0.5	-1	-1	-1	-0.5	-0.5	-0.5	0	-0.5	-1	0	-0.5	-0.5	-0.5	-0.5	0	-0.5	-1	-1	-1	-1	-1	-1	-1	-1	-1	-1	-1	-1	-1	-1	-1	-1	-1	-1	-1	-1	-1	-1	-1	-1	-1	-1	-0.5	-0.5
Chr1_204262389	-1	-1	-1	-1	-1	-1	-1	-1	-1	-1	-1	-1	-1	-1	-1	-1	-1	-1	-1	-1	-1	-1	-1	-1	-1	-1	-1	-1	-1	-1	-1	-1	-1	-1	-1	-1	-1	-1	-1	-1	-1	-1	-1	-1	-1	-1	-1	-1	-1
Chr1_204262817	0.5	0	0	0.5	0.5	0	0	0	0.5	0.5	0.5	1	0.5	0	1	0.5	0.5	0.5	0.5	1	0.5	0	0	0	0	0	0	0	0	0	0	0	0	0	0	0	0	0	0	0	0	0	0	0	0	0	0	0.5	0.5
Chr1_204362246	-1	-1	-1	-1	-1	-1	-1	-1	-1	-1	-1	-1	-1	-1	-1	-1	-1	-1	-1	-1	-1	-1	-1	-1	-1	-1	-1	-1	-1	-1	-1	-1	-1	-1	-1	-1	-1	-1	-1	-1	-1	-1	-1	-1	-1	-1	-1	-1	-1
Chr1_204543611	-1	-1	-1	-1	-1	-1	-1	-1	-1	-1	-1	-1	-1	-1	-1	-1	-1	-1	-1	-1	-1	-1	-1	-1	-1	-1	-1	-1	-1	-1	-1	-1	-1	-1	-1	-1	-1	-1	-1	-1	-1	-1	-1	-1	-1	-1	-1	-1	-1
Chr1_204683219	0.5	0	0	0.5	0.5	0	0	0	0.5	0.5	0.5	1	0.5	0	1	0.5	0.5	0.5	0.5	1	0.5	0	0	0	0	0	0	0	0	0	0	0	0	0	0	0	0	0	0	0	0	0	0	0	0	0	0	0.5	0.5
Chr1_204811737	-1	-1	-1	-1	-1	-1	-1	-1	-1	-1	-1	-1	-1	-1	-1	-1	-1	-1	-1	-1	-1	-1	-1	-1	-1	-1	-1	-1	-1	-1	-1	-1	-1	-1	-1	-1	-1	-1	-1	-1	-1	-1	-1	-1	-1	-1	-1	-1	-1
Chr1_204933247	0.5	0	0	0.5	0.5	0	0	0	0.5	0.5	0.5	1	0.5	0	1	0.5	0.5	0.5	0.5	1	0.5	0	0	0	0	0	0	0	0	0	0	0	0	0	0	0	0	0	0	0	0	0	0	0	0	0	0	0.5	0.5
Chr1_205083484	0.5	0	0	0.5	0.5	0	0	0	0.5	0.5	0.5	1	0.5	0	1	0.5	0.5	0.5	0.5	1	0.5	0	0	0	0	0	0	0	0	0	0	0	0	0	0	0	0	0	0	0	0	0	0	0	0	0	0	0.5	0.5
Chr1_205124045	0.5	0	0	0.5	0.5	0	0	0	0.5	0.5	0.5	1	0.5	0	1	0.5	0.5	0.5	0.5	1	0.5	0	0	0	0	0	0	0	0	0	0	0	0	0	0	0	0	0	0	0	0	0	0	0	0	0	0	0.5	0.5
Chr1_205219729	-0.5	-1	-1	-0.5	-0.5	-1	-1	-1	-0.5	-0.5	-0.5	0	-0.5	-1	0	-0.5	-0.5	-0.5	-0.5	0	-0.5	-1	-1	-1	-1	-1	-1	-1	-1	-1	-1	-1	-1	-1	-1	-1	-1	-1	-1	-1	-1	-1	-1	-1	-1	-1	-1	-0.5	-0.5
Chr1_205236218	-0.5	-1	-1	-0.5	-0.5	-1	-1	-1	-0.5	-0.5	-0.5	0	-0.5	-1	0	-0.5	-0.5	-0.5	-0.5	0	-0.5	-1	-1	-1	-1	-1	-1	-1	-1	-1	-1	-1	-1	-1	-1	-1	-1	-1	-1	-1	-1	-1	-1	-1	-1	-1	-1	-0.5	-0.5
Chr1_205513005	0.5	0	0	0.5	0.5	0	0	0	0.5	0.5	0.5	1	0.5	0	1	0.5	0.5	0.5	0.5	1	0.5	0	0	0	0	0	0	0	0	0	0	0	0	0	0	0	0	0	0	0	0	0	0	0	0	0	0	0.5	0.5
Chr1_205531073	0.5	0	0	0.5	0.5	0	0	0	0.5	0.5	0.5	1	0.5	0	1	0.5	0.5	0.5	0.5	1	0.5	0	0	0	0	0	0	0	0	0	0	0	0	0	0	0	0	0	0	0	0	0	0	0	0	0	0	0.5	0.5
Chr1_205549612	0.5	0	0	0.5	0.5	0	0	0	0.5	0.5	0.5	1	0.5	0	1	0.5	0.5	0.5	0.5	1	0.5	0	0	0	0	0	0	0	0	0	0	0	0	0	0	0	0	0	0	0	0	0	0	0	0	0	0	0.5	0.5
Chr1_205691359	0.5	0	0	0.5	0.5	0	0	0	0.5	0.5	0.5	1	0.5	0	1	0.5	0.5	0.5	0.5	1	0.5	0	0	0	0	0	0	0	0	0	0	0	0	0	0	0	0	0	0	0	0	0	0	0	0	0	0	0.5	0.5
Chr1_205888833	-1	-1	-1	-1	-1	-1	-1	-1	-1	-1	-1	-1	-1	-1	-1	-1	-1	-1	-1	-1	-1	-1	-1	-1	-1	-1	-1	-1	-1	-1	-1	-1	-1	-1	-1	-1	-1	-1	-1	-1	-1	-1	-1	-1	-1	-1	-1	-1	-1
Chr1_205976702	-1	-1	-1	-1	-1	-1	-1	-1	-1	-1	-1	-1	-1	-1	-1	-1	-1	-1	-1	-1	-1	-1	-1	-1	-1	-1	-1	-1	-1	-1	-1	-1	-1	-1	-1	-1	-1	-1	-1	-1	-1	-1	-1	-1	-1	-1	-1	-1	-1
Chr1_206061313	-1	-1	-1	-1	-1	-1	-1	-1	-1	-1	-1	-1	-1	-1	-1	-1	-1	-1	-1	-1	-1	-1	-1	-1	-1	-1	-1	-1	-1	-1	-1	-1	-1	-1	-1	-1	-1	-1	-1	-1	-1	-1	-1	-1	-1	-1	-1	-1	-1
Chr1_206088707	-1	-1	-1	-1	-1	-1	-1	-1	-1	-1	-1	-1	-1	-1	-1	-1	-1	-1	-1	-1	-1	-1	-1	-1	-1	-1	-1	-1	-1	-1	-1	-1	-1	-1	-1	-1	-1	-1	-1	-1	-1	-1	-1	-1	-1	-1	-1	-1	-1
Chr1_206160519	0.5	0	0	0.5	0.5	0	0	0	0.5	0.5	0.5	1	0.5	0	1	0.5	0.5	0.5	0.5	1	0.5	0	0	0	0	0	0	0	0	0	0	0	0	0	0	0	0	0	0	0	0	0	0	0	0	0	0	0.5	0.5
Chr1_206220578	0.5	0	0	0.5	0.5	0	0	0	0.5	0.5	0.5	1	0.5	0	1	0.5	0.5	0.5	0.5	1	0.5	0	0	0	0	0	0	0	0	0	0	0	0	0	0	0	0	0	0	0	0	0	0	0	0	0	0	0	0
Chr1_206304603	-0.5	-1	-1	-0.5	-0.5	-1	-1	-1	-0.5	-0.5	-0.5	0	-0.5	-1	0	-0.5	-0.5	-0.5	-0.5	0	-0.5	-1	-1	-1	-1	-1	-1	-1	-1	-1	-1	-1	-1	-1	-1	-1	-1	-1	-1	-1	-1	-1	-1	-1	-1	-1	-1	-0.5	-0.5
Chr1_206432895	0	0	0	0	0	0	0	0	0	0	0	0	0	0	0	0	0	0	0	0	0	0	0	0	0	0	0	0	0	0	0	0	0	0	0	0	0	0	0	0	0	0	0	0	0	0	0	0	0
Chr1_206505952	0	0	0	0	0	0	0	0	0	0	0	1	0	0	1	0	0	0	0	1	0	0	0	0	0	0	0	0	0	0	0	0	0	0	0	0	0	0	0	0	0	0	0	0	0	0	0	0	0
Chr1_206542590	-1	-1	-1	-1	-1	-1	-1	-1	-1	-1	-1	-1	-1	-1	-1	-1	-1	-1	-1	-1	-1	-1	-1	-1	-1	-1	-1	-1	-1	-1	-1	-1	-1	-1	-1	-1	-1	-1	-1	-1	-1	-1	-1	-1	-1	-1	-1	-1	-1
Chr1_206636693	0.5	0	0	0.5	0.5	0	0	0	0.5	0.5	0.5	1	0.5	0	1	0.5	0.5	0.5	0.5	1	0.5	0	0	0	0	0	0	0	0	0	0	0	0	0	0	0	0	0	0	0	0	0	0	0	0	0	0	0	0
Chr1_206792115	-0.5	-1	-1	-0.5	-0.5	-1	-1	-1	-0.5	-0.5	-0.5	0	-0.5	-1	0	-0.5	-0.5	-0.5	-0.5	0	-0.5	-1	-1	-1	-1	-1	-1	-1	-1	-1	-1	-1	-1	-1	-1	-1	-1	-1	-1	-1	-1	-1	-1	-1	-1	-1	-1	-1	-1
Chr1_207021507	0.5	0	0	0.5	0.5	0	0	0	0.5	0.5	0.5	1	0.5	0	1	0.5	0.5	0.5	0.5	1	0.5	0	0	0	0	0	0	0	0	0	0	0	0	0	0	0	0	0	0	0	0	0	0	0	0	0	0	0	0
Chr1_207055049	-0.5	-1	-1	-0.5	-0.5	-1	-1	-1	-0.5	-0.5	-0.5	0	-0.5	-1	0	-0.5	-0.5	-0.5	-0.5	0	-0.5	-1	-1	-1	-1	-1	-1	-1	-1	-1	-1	-1	-1	-1	-1	-1	-1	-1	-1	-1	-1	-1	-1	-1	-1	-1	-1	-1	-1
Chr1_207096124	-0.5	-1	-1	-0.5	-0.5	-1	-1	-1	-0.5	-0.5	-0.5	0	-0.5	-1	0	-0.5	-0.5	-0.5	-0.5	0	-0.5	-1	-1	-1	-1	-1	-1	-1	-1	-1	-1	-1	-1	-1	-1	-1	-1	-1	-1	-1	-1	-1	-1	-1	-1	-1	-1	-1	-1
Chr1_207122389	0	0	0	0	0	0	0	0	0	0	0	0	0	0	0	0	0	0	0	0	0	0	0	0	0	0	0	0	0	0	0	0	0	0	0	0	0	0	0	0	0	0	0	0	0	0	0	0	0
Chr1_207134068	0.5	0	0	0.5	0.5	0	0	0	0.5	0.5	0.5	1	0.5	0	1	0.5	0.5	0.5	0.5	1	0.5	0	0	0	0	0	0	0	0	0	0	0	0	0	0	0	0	0	0	0	0	0	0	0	0	0	0	0	0
Chr1_207177919	-1	-1	-1	-1	-1	-1	-1	-1	-1	-1	-1	-1	-1	-1	-1	-1	-1	-1	-1	-1	-1	-1	-1	-1	-1	-1	-1	-1	-1	-1	-1	-1	-1	-1	-1	-1	-1	-1	-1	-1	-1	-1	-1	-1	-1	-1	-1	-1	-1
Chr1_207180673	-1	-1	-1	-1	-1	-1	-1	-1	-1	-1	-1	-1	-1	-1	-1	-1	-1	-1	-1	-1	-1	-1	-1	-1	-1	-1	-1	-1	-1	-1	-1	-1	-1	-1	-1	-1	-1	-1	-1	-1	-1	-1	-1	-1	-1	-1	-1	-1	-1
Chr1_207393159	-0.5	-1	-1	-0.5	-0.5	-1	-1	-1	-0.5	-0.5	-0.5	0	-0.5	-1	0	-0.5	-0.5	-0.5	-0.5	0	-0.5	-1	-1	-1	-1	-1	-1	-1	-1	-1	-1	-1	-1	-1	-1	-1	-1	-1	-1	-1	-1	-1	-1	-1	-1	-1	-1	-1	-1
Chr1_207513822	-0.5	-1	-1	-0.5	-0.5	-1	-1	-1	-0.5	-0.5	-0.5	0	-0.5	-1	0	-0.5	-0.5	-0.5	-0.5	0	-0.5	-1	-1	-1	-1	-1	-1	-1	-1	-1	-1	-1	-1	-1	-1	-1	-1	-1	-1	-1	-1	-1	-1	-1	-1	-1	-1	-1	-1
Chr1_207687208	0	0	0	0	0	0	0	0	0	0	0	0	0	0	0	0	0	0	0	0	0	0	0	0	0	0	0	0	0	0	0	0	0	0	0	0	0	0	0	0	0	0	0	0	0	0	0	0	0
Chr1_207864931	0	-0.5	0	0	0	-0.5	-0.5	-0.5	0	0	0	0.5	0	-0.5	0.5	0	0	0	0	0.5	0	-0.5	-0.5	-0.5	-0.5	-0.5	-0.5	-0.5	-0.5	-0.5	-0.5	-0.5	-0.5	-0.5	-0.5	-0.5	-0.5	-0.5	-0.5	-0.5	-0.5	-0.5	-0.5	-0.5	-0.5	-0.5	-0.5	-0.5	-0.5
Chr1_207906197	-0.5	-1	-0.5	-0.5	-0.5	-1	-1	-1	-0.5	-0.5	-0.5	0	-0.5	-1	0	-0.5	-0.5	-0.5	-0.5	0	-0.5	-1	-1	-1	-1	-1	-1	-1	-1	-1	-1	-1	-1	-1	-1	-1	-1	-1	-1	-1	-1	-1	-1	-1	-1	-1	-1	-1	-1
Chr1_208110867	-1	-1	-1	-1	-1	-1	-1	-1	-1	-1	-1	-1	-1	-1	-1	-1	-1	-1	-1	-1	-1	-1	-1	-1	-1	-1	-1	-1	-1	-1	-1	-1	-1	-1	-1	-1	-1	-1	-1	-1	-1	-1	-1	-1	-1	-1	-1	-1	-1
Chr1_208164897	-0.5	-1	-0.5	-0.5	-0.5	-1	-1	-1	-0.5	-0.5	-0.5	0	-0.5	-1	-0.5	-0.5	-0.5	-0.5	-0.5	0	-0.5	-1	-1	-1	-1	-1	-1	-1	-1	-1	-1	-1	-1	-1	-1	-1	-1	-1	-1	-1	-1	-1	-1	-1	-1	-1	-1	-1	-1
Chr1_208215160	0.5	0	0.5	0.5	0.5	0	0	0	0.5	0.5	0.5	1	0.5	0	0.5	0.5	0.5	0.5	0.5	1	0.5	0	0	0	0	0	0	0	0	0	0	0	0	0	0	0	0	0	0	0	0	0	0	0	0	0	0	0	0
Chr1_208246885	0.5	0	0.5	0.5	0.5	0	0	0	0.5	0.5	0.5	1	0.5	0	0.5	0.5	0.5	0.5	0.5	1	0.5	0	0	0	0	0	0	0	0	0	0	0	0	0	0	0	0	0	0	0	0	0	0	0	0	0	0	0	0
Chr1_208316933	0.5	0	0.5	0.5	0.5	0	0	0	0.5	0.5	0.5	1	0.5	0	0.5	0.5	0.5	0.5	0.5	1	0.5	0	0	0	0	0	0	0	0	0	0	0	0	0	0	0	0	0	0	0	0	0	0	0	0	0	0	0	0
Chr1_208592477	0.5	0	0.5	0.5	0.5	0	0	0	0.5	0.5	0.5	1	0.5	0	0.5	0.5	0.5	0.5	0.5	1	0.5	0	0	0	0	0	0	0	0	0	0	0	0	0	0	0	0	0	0	0	0	0	0	0	0	0	0	0	0
Chr1_208783783	0.5	0	0.5	0.5	0.5	0	0	0	0.5	0.5	0.5	1	0.5	0	0.5	0.5	0.5	0.5	0.5	1	0.5	0	0	0	0	0	0	0	0	0	0	0	0	0	0	0	0	0	0	0	0	0	0	0	0	0	0	0	0
Chr1_208796927	0.5	0	0.5	0.5	0.5	0	0	0	0.5	0.5	0.5	1	0.5	0	0.5	0.5	0.5	0.5	0.5	1	0.5	0	0	0	0	0	0	0	0	0	0	0	0	0	0	0	0	0	0	0	0	0	0	0	0	0	0	0	0
Chr1_208797183	0.5	0	0.5	0.5	0.5	0	0	0	0.5	0.5	0.5	1	0.5	0	0.5	0.5	0.5	0.5	0.5	1	0.5	0	0	0	0	0	0	0	0	0	0	0	0	0	0	0	0	0	0	0	0	0	0	0	0	0	0	0	0
Chr1_208892714	0.5	0	0.5	0.5	0.5	0	0	0	0.5	0.5	0.5	1	0.5	0	0.5	0.5	0.5	0.5	0.5	1	0.5	0	0	0	0	0	0	0	0	0	0	0	0	0	0	0	0	0	0	0	0	0	0	0	0	0	0	0	0
Chr1_208966195	-1	-1	-1	-1	-1	-1	-1	-1	-1	-1	-1	-1	-1	-1	-1	-1	-1	-1	-1	-1	-1	-1	-1	-1	-1	-1	-1	-1	-1	-1	-1	-1	-1	-1	-1	-1	-1	-1	-1	-1	-1	-1	-1	-1	-1	-1	-1	-1	-1
Chr1_209090311	0.5	0	0.5	0.5	0.5	0	0	0	0.5	0.5	0.5	1	0.5	0	0.5	0.5	0.5	0.5	0.5	1	0.5	0	0	0	0	0	0	0	0.5	0	0	0	0	0	0	0	0	0	0	0	0	0	0	0	0	0	0	0	0
Chr1_209111420	0.5	0	0.5	0.5	0.5	0	0	0	0.5	0.5	0.5	1	0.5	0	0.5	0.5	0.5	0.5	0.5	1	0.5	0	0	0	0	0	0	0	0	0	0	0	0	0	0	0	0	0	0	0	0	0	0	0	0	0	0	0	0
Chr1_209233866	-1	-1	-1	-1	-1	-1	-1	-1	-1	-1	-1	0	-1	-1	-1	-1	-1	-1	-1	0	-1	-1	-1	-1	-1	-1	-1	-1	-1	-1	-1	-1	-1	-1	-1	-1	-1	-1	-1	-1	-1	-1	-1	-1	-1	-1	-1	-1	-1
Chr1_209243849	0	0	0	0	0	0	0	0	0	0	0	0	0	0	0	0	0	0	0	0	0	0	0	0	0	0	0	0	0	0	0	0	0	0	0	0	0	0	0	0	0	0	0	0	0	0	0	0	0
Chr1_209356824	0.5	0	0.5	0.5	0.5	0	0	0	0.5	0.5	0.5	1	0.5	0	0.5	0.5	0.5	0.5	0.5	1	0.5	0	0	0	0	0	0	0	0	0	0	0	0	0	0	0	0	0	0	0	0	0	0	0	0	0	0	0	0
Chr1_209421774	0.5	0	0.5	0.5	0.5	0	0	0	0.5	0.5	0.5	1	0.5	0	0.5	0.5	0.5	0.5	0.5	1	0.5	0	0	0	0	0	0	0	0	0	0	0	0	0	0	0	0	0	0	0	0	0	0	0	0	0	0	0	0
Chr1_209504070	-0.5	-1	-0.5	-0.5	-0.5	-1	-1	-1	-0.5	-0.5	-0.5	0	-0.5	-1	-0.5	-0.5	-0.5	-0.5	-0.5	0	-0.5	-1	-1	-1	-1	-1	-1	-1	-1	-1	-1	-1	-1	-1	-1	-1	-1	-1	-1	-1	-1	-1	-1	-1	-1	-1	-1	-1	-1
Chr1_209536591	-0.5	-1	-0.5	-0.5	-0.5	-1	-1	-1	-0.5	-0.5	-0.5	0	-0.5	-1	-0.5	-0.5	-0.5	-0.5	-0.5	0	-0.5	-1	-1	-1	-1	-1	-1	-1	-1	-1	-1	-1	-1	-1	-1	-1	-1	-1	-1	-1	-1	-1	-1	-1	-1	-1	-1	-1	-1
Chr1_209580839	0.5	0	0.5	0.5	0.5	0	0	0	0.5	0.5	0.5	1	0.5	0	0.5	0.5	0.5	0.5	0.5	1	0.5	0	0	0	0	0	0	0	0	0	0	0	0	0	0	0	0	0	0	0	0	0	0	0	0	0	0	0	0
Chr1_209657040	0.5	0	0.5	0.5	0.5	0	0	0	0.5	0.5	0.5	1	0.5	0	0.5	0.5	0.5	0.5	0.5	1	0.5	0	0	0	0	0	0	0	0	0	0	0	0	0	0	0	0	0	0	0	0	0	0	0	0	0	0	0	0
Chr1_209823975	0.5	0	0.5	0.5	0.5	0	0	0	0.5	0.5	0.5	1	0.5	0	0.5	0.5	0.5	0.5	0.5	1	0.5	0	0	0	0	0	0	0	0	0	0	0	0	0	0	0	0	0	0	0	0	0	0	0	0	0	0	0	0
Chr1_209825332	0	0	0	0	0	0	0	0	0	0	0	0	0	0	0	0	0	0	0	0	0	0	0	0	0	0	0	0	0	0	0	0	0	0	0	0	0	0	0	0	0	0	0	0	0	0	0	0	0
Chr1_209988471	0	0	0	0	0	0	0	0	0	0	0	0	0	0	0	0	0	0	0	0	0	0	0	0	0	0	0	0	0	0	0	0	0	0	0	0	0	0	0	0	0	0	0	0	0	0	0	0	0
Chr1_210130409	0.5	0	0.5	0.5	0.5	0	0	0	0.5	0.5	0.5	1	0.5	0	0.5	0.5	0.5	0.5	0.5	1	0.5	0	0	0	0	0	0	0	0	0	0	0	0	0	0	0	0	0	0	0	0	0	0	0	0	0	0	0	0
Chr1_210221391	0.5	0	0.5	0.5	0.5	0	0	0	0.5	0.5	0.5	1	0.5	0	0.5	0.5	0.5	0.5	0.5	1	0.5	0	0	0	0	0	0	0	0	0	0	0	0	0	0	0	0	0	0	0	0	0	0	0	0	0	0	0	0
Chr1_210222495	0.5	0	0.5	0.5	0.5	0	0	0	0.5	0.5	0.5	1	0.5	0	0.5	0.5	0.5	0.5	0.5	1	0.5	0	0	0	0	0	0	0	0	0	0	0	0	0	0	0	0	0	0	0	0	0	0	0	0	0	0	0	0
Chr1_210357778	0.5	0	0.5	0.5	0.5	0	0	0	0.5	0.5	0.5	1	0.5	0	0.5	0.5	0.5	0.5	0.5	1	0.5	0	0	0	0	0	0	0	0	0	0	0	0	0	0	0	0	0	0	0	0	0	0	0	0	0	0	0	0
Chr1_210363554	0.5	0	0.5	0.5	0.5	0	0	0	0.5	0.5	0.5	1	0.5	0	0.5	0.5	0.5	0.5	0.5	1	0.5	0	0	0	0	0	0	0	0	0	0	0	0	0	0	0	0	0	0	0	0	0	0	0	0	0	0	0	0
Chr1_210378955	0.5	0	0.5	0.5	0.5	0	0	0	0.5	0.5	0.5	1	0.5	0	0.5	0.5	0.5	0.5	0.5	1	0.5	0	0	0	0	0	0	0	0	0	0	0	0	0	0	0	0	0	0	0	0	0	0	0	0	0	0	0	0
Chr1_210464167	0	0	0	0	0	0	0	0	0	0	0	0	0	0	0.5	0	0	0	0	0	0	0	0	0	0	0	0	0	0	0	0	0	0	0	0	0	0	0	0	0	0	0	0	0	0	0	0	0	0
Chr1_210600857	0.5	0	0.5	0.5	0.5	0	0	0	0.5	0.5	0.5	1	0.5	0	0.5	0.5	0.5	0.5	0.5	1	0.5	0	0	0	0	0	0	0	0	0	0	0	0	0	0	0	0	0	0	0	0	0	0	0	0	0	0	0	0
Chr1_210869633	-0.5	-1	-0.5	-0.5	-0.5	-1	-1	-1	-0.5	-0.5	-0.5	0	-0.5	-1	-0.5	-0.5	-0.5	-0.5	-0.5	0	-0.5	-1	-1	-1	-1	-1	-1	-1	-1	-1	-1	-1	-1	-1	-1	-1	-1	-1	-1	-1	-1	-1	-1	-1	-1	-1	-1	-1	-1
Chr1_210989923	0	0	0	0	0	0	0	0	0	0	0	0	0	0	0	0	0	0	0	0	0	0	0	0	0	0	0	0	0	0	0	0	0	0	0	0	0	0	0	0	0	0	0	0	0	0	0	0	0
Chr1_211529637	-0.5	-1	-0.5	-0.5	-0.5	-1	-1	-1	-0.5	-0.5	-0.5	0	-0.5	-1	-0.5	-0.5	-1	-0.5	-0.5	0	-0.5	-1	-1	-1	-1	-1	-1	-1	-1	-1	-1	-1	-1	-1	-1	-1	-1	-1	-1	-1	-1	-1	-1	-1	-1	-1	-1	-1	-1
Chr1_211608979	-0.5	-1	-0.5	-0.5	-0.5	-1	-1	-1	-0.5	-0.5	-0.5	0	-0.5	-1	-0.5	-0.5	-1	-0.5	-0.5	0	-0.5	-1	-1	-1	-1	-1	-1	-1	-1	-1	-1	-1	-1	-1	-1	-1	-1	-1	-1	-1	-1	-1	-1	-1	-1	-1	-1	-1	-1
Chr1_211804915	-0.5	-1	-0.5	-0.5	-0.5	-1	-1	-1	-0.5	-0.5	-0.5	0	-0.5	-1	-0.5	-0.5	-1	-0.5	-0.5	0	-0.5	-1	-1	-1	-1	-1	-1	-1	-1	-1	-1	-1	-1	-1	-1	-1	-1	-1	-1	-1	-1	-1	-1	-1	-1	-1	-1	-1	-1
Chr1_211918760	-0.5	-1	-0.5	-0.5	-0.5	-1	-1	-1	-0.5	-0.5	-0.5	0	-0.5	-1	-0.5	-0.5	-1	-0.5	-0.5	0	-0.5	-1	-1	-1	-1	-1	-1	-1	-1	-1	-1	-1	-1	-1	-1	-1	-1	-1	-1	-1	-1	-1	-1	-1	-1	-1	-1	-1	-1
Chr1_211995147	-1	-1	-1	-1	-1	-1	-1	-1	-0.5	-0.5	-0.5	0	-0.5	-1	-0.5	-0.5	-1	-0.5	-0.5	0	-0.5	-1	-1	-1	-1	-1	-1	-1	-1	-1	-1	-1	-1	-1	-1	-1	-1	-1	-1	-1	-1	-1	-1	-1	-1	-1	-1	-1	-1
Chr1_212067307	-1	-1	-1	-1	-1	-1	-1	-1	-1	-1	-1	-1	-1	-1	-1	-1	-1	-1	-1	-1	-1	-1	-1	-1	-1	-1	-1	-1	-1	-1	-1	-1	-1	-1	-1	-1	-1	-1	-1	-1	-1	-1	-1	-1	-1	-1	-1	-1	-1
Chr1_212085531	-1	-1	-1	-1	-1	-1	-1	-1	-1	-1	-1	-1	-1	-1	-1	-1	-1	-1	-1	-1	-1	-1	-1	-1	-1	-1	-1	-1	-1	-1	-1	-1	-1	-1	-1	-1	-1	-1	-1	-1	-1	-1	-1	-1	-1	-1	-1	-1	-1
Chr1_212260238	-0.5	-1	-0.5	-0.5	-0.5	-1	-1	-1	-0.5	-0.5	-0.5	0	-0.5	-1	-0.5	-0.5	-1	-0.5	-0.5	0	-0.5	-1	-1	-1	-1	-1	-1	-1	-1	-1	-1	-1	-1	-1	-1	-1	-1	-1	-1	-1	-1	-1	-1	-1	-1	-1	-1	-1	-1
Chr1_212344523	-0.5	-1	-0.5	-0.5	-0.5	-1	-1	-1	-0.5	-0.5	-0.5	0	-0.5	-1	-0.5	-0.5	-1	-0.5	-0.5	0	-0.5	-1	-1	-1	-1	-1	-1	-1	-1	-1	-1	-1	-1	-1	-1	-1	-1	-1	-1	-1	-1	-1	-1	-1	-1	-1	-1	-1	-1
Chr1_212385193	-1	-1	-1	-1	-1	-1	-1	-1	-1	-1	-1	-1	-1	-1	-1	-1	-1	-1	-1	-1	-1	-1	-1	-1	-1	-1	-1	-1	-1	-1	-1	-1	-1	-1	-1	-1	-1	-1	-1	-1	-1	-1	-1	-1	-1	-1	-1	-1	-1
Chr1_212633659	-1	-1	-1	-1	-1	-1	-1	-1	-0.5	-0.5	-1	0	-0.5	-0.5	-0.5	-0.5	-1	-0.5	-0.5	0	-0.5	-1	-1	-1	-1	-1	-1	-1	-1	-1	-1	-1	-1	-1	-1	-1	-1	-1	-1	-1	-1	-1	-1	-1	-1	-1	-1	-1	-1
Chr1_212944456	0	0	0	0	0	0	0	0	0.5	0.5	0	1	0.5	0.5	0.5	0.5	0	0.5	0.5	1	0.5	0	0	0	0	0	0	0	0	0	0	0	0	0	0	0	0	0	0	0	0	0	0	0	0	0	0	0	0
Chr1_212979185	-1	-1	-1	-1	-1	-1	-1	-1	-0.5	-0.5	-1	0	-0.5	-0.5	-0.5	-0.5	-1	-0.5	-0.5	0	-0.5	-1	-1	-1	-1	-1	-1	-1	-1	-1	-1	-1	-1	-1	-1	-1	-1	-1	-1	-1	-1	-1	-1	-1	-1	-1	-1	-1	-1
Chr1_213337081	0	0	0	0	0	0	0	0	0	0	0	0	0	0	0	0	0	0	0	0	0	0	0	0	0	0	0	0	0	0	0	0	0	0	0	0	0	0	0	0	0	0	0	0	0	0	0	0	0
Chr1_213542097	0	0	0	0	0	0	0	0	0.5	0.5	0	1	0.5	0.5	0.5	0.5	0	0.5	0.5	1	0.5	0	0	0	0	0	0	0	0	0	0	0	0	0	0	0	0	0	0	0	0	0	0	0	0	0	0	0	0
Chr1_213655558	-1	-1	-1	-1	-1	-1	-1	-1	-0.5	-0.5	-1	0	-0.5	-0.5	-0.5	-0.5	-1	-0.5	-0.5	0	-0.5	-1	-1	-1	-1	-1	-1	-1	-1	-1	-1	-1	-1	-1	-1	-1	-1	-1	-1	-1	-1	-1	-1	-1	-1	-1	-1	-1	-1
Chr1_213657132	-1	-1	-1	-1	-1	-1	-1	-1	-0.5	-0.5	-1	0	-0.5	-0.5	-0.5	-0.5	-1	-0.5	-0.5	0	-0.5	-1	-1	-1	-1	-1	-1	-1	-1	-1	-1	-1	-1	-1	-1	-1	-1	-1	-1	-1	-1	-1	-1	-1	-1	-1	-1	-1	-1
Chr1_213738497	-1	-1	-1	-1	-1	-1	-1	-1	-0.5	-0.5	-1	0	-0.5	-0.5	-0.5	-0.5	-1	-0.5	-0.5	0	-0.5	-1	-1	-1	-1	-1	-1	-1	-1	-1	-1	-1	-1	-1	-1	-1	-1	-1	-1	-1	-1	-1	-1	-1	-1	-1	-1	-1	-1
Chr1_213885096	0	0	0	0	0	0	0	0	0.5	0.5	0	1	0.5	0.5	0.5	0.5	0	0.5	0.5	1	0.5	0	0	0	0	0	0	0	0	0	0	0	0	0	0	0	0	0	0	0	0	0	0	0	0	0	0	0	0
Chr1_213885163	0	0	0	0	0	0	0	0	1	1	0	1	1	1	1	1	0	1	1	1	1	0	0	0	0	0	0	0	0	0	0	0	0	0	0	0	0	0	0	0	0	0	0	0	0	0	0	0	0
Chr1_213896003	-1	-1	-1	-1	-1	-1	-1	-1	-0.5	-0.5	-1	0	-0.5	-0.5	-0.5	-0.5	-1	-0.5	-0.5	0	-0.5	-1	-1	-1	-1	-1	-1	-1	-1	-1	-1	-1	-1	-1	-1	-1	-1	-1	-1	-1	-1	-1	-1	-1	-1	-1	-1	-1	-1
Chr1_213915658	-1	-1	-1	-1	-1	-1	-1	-1	-0.5	-0.5	-1	0	-0.5	-0.5	-0.5	-0.5	-1	-0.5	-0.5	0	-0.5	-1	-1	-1	-1	-1	-1	-1	-1	-1	-1	-1	-1	-1	-1	-1	-1	-1	-1	-1	-1	-1	-1	-1	-1	-1	-1	-1	-1
Chr1_213917676	-1	-1	-1	-1	-1	-1	-1	-1	-0.5	-0.5	-1	0	-0.5	-0.5	-0.5	-0.5	-1	-0.5	-0.5	0	-0.5	-1	-1	-1	-1	-1	-1	-1	-1	-1	-1	-1	-1	-1	-1	-1	-1	-1	-1	-1	-1	-1	-1	-1	-1	-1	-1	-1	-1
Chr1_214129144	0	0	0	0	0	0	0	0	0.5	0.5	0	1	0.5	0.5	0.5	0.5	0	0.5	0.5	1	0.5	0	0	0	0	0	0	0	0	0	0	0	0	0	0	0	0	0	0	0	0	0	0	0	0	0	0	0	0
Chr1_214155334	-1	-1	-1	-1	-1	-1	-1	-1	0	0	-1	0	0	0	0	0	-1	0	0	0	0	-1	-1	-1	-1	-1	-1	-1	-1	-1	-1	-1	-1	-1	-1	-1	-1	-1	-1	-1	-1	-1	-1	-1	-1	-1	-1	-1	-1
Chr1_214523771	0	0	0	0	0	0	0	0	0.5	0.5	0	1	0.5	0.5	0.5	0.5	0	0.5	0.5	1	0.5	0	0	0	0	0	0	0	0	0	0	0	0	0	0	0	0	0	0	0	0	0	0	0	0	0	0	0	0
Chr1_214650222	0	0	0	0	0	0	0	0	0	0	0	0	0	0	0	0	0	0	0	0	0	0	0	0	0	0	0	0	0	0	0	0	0	0	0	0	0	0	0	0	0	0	0	0	0	0	0	0	0
Chr1_214681302	0	0	0	0	0	0	0	0	0.5	0.5	0	1	0.5	0.5	0.5	0.5	0	0.5	0.5	1	0.5	0	0	0	0	0	0	0	0	0	0	0	0	0	0	0	0	0	0	0	0	0	0	0	0	0	0	0	0
Chr1_214720130	0	0	0	0	0	0	0	0	0.5	0.5	0	1	0.5	0.5	0.5	0.5	0	0.5	0.5	1	0.5	0	0	0	0	0	0	0	0	0	0	0	0	0	0	0	0	0	0	0	0	0	0	0	0	0	0	0	0
Chr1_214782010	0	0	0	0	0	0	0	0	0	0	0	0	0	0	0	0	0	0	0	0	0	0	0	0	0	0	0	0	0	0	0	0	0	0	0	0	0	0	0	0	0	0	0	0	0	0	0	0	0
Chr1_214842448	0	0	0	0	0	0	0	0	0	0	0	0	0	0	0	0	0	0	0	0	0	0	0	0	0	0	0	0	0	0	0	0	0	0	0	0	0	0	0	0	0	0	0	0	0	0	0	0	0
Chr1_214924626	-1	-1	-1	-1	-1	-1	-1	-1	-1	-1	-1	-1	-1	-1	-1	-1	-1	-1	-1	-1	-1	-1	-1	-1	-1	-1	-1	-1	-1	-1	-1	-1	-1	-1	-1	-1	-1	-1	-1	-1	-1	-1	-1	-1	-1	-1	-1	-1	-1
Chr1_214926108	-1	-1	-1	-1	-1	-1	-1	-1	-1	-1	-1	-1	-1	-1	-1	-1	-1	-1	-1	-1	-1	-1	-1	-1	-1	-1	-1	-1	-1	-1	-1	-1	-1	-1	-1	-1	-1	-1	-1	-1	-1	-1	-1	-1	-1	-1	-1	-1	-1
Chr1_214950469	0	0	0	0	0	0	0	0	0	0	0	0	0	0	0	0	0	0	0	0	0	0	0	0	0	0	0	0	0	0	0	0	0	0	0	0	0	0	0	0	0	0	0	0	0	0	0	0	0
Chr1_215571732	0	0	0	0	0	0	0	0	0	0	0	0	0	0.5	0.5	0.5	0	0.5	0.5	1	0.5	0	0	0	0	0	0	0	0	0	0	0	0	0	0	0	0	0	0	0	0	0	0	0	0	0	0	0	0
Chr1_215586165	0	0	0	0	0	0	0	0	0	0	0	0	0	0	0	0	0	0	0	0	0	0	0	0	0	0	0	0	0	0	0	0	0	0	0	0	0	0	0	0	0	0	0	0	0	0	0	0	0
Chr1_215610443	0	0	0	0	0	0	0	0	0	0	0	0	0	0	0	0	0	0	0	0	0	0	0	0	0	0	0	0	0	0	0	0	0	0	0	0	0	0	0	0	0	0	0	0	0	0	0	0	0
Chr1_215768806	-1	-1	-1	-1	-1	-1	-1	-1	-1	-1	-1	-1	-1	-1	-1	-1	-1	-1	-1	-1	-1	-1	-1	-1	-1	-1	-1	-1	-1	-1	-1	-1	-1	-1	-1	-1	-1	-1	-1	-1	-1	-1	-1	-1	-1	-1	-1	-1	-1
Chr1_215847194	-1	-1	-1	-1	-1	-1	-1	-1	-1	-1	-1	-1	-1	-0.5	-0.5	-0.5	-1	-0.5	-0.5	0	-0.5	-1	-1	-1	-1	-1	-1	-1	-1	-1	-1	-1	-1	-1	-1	-1	-1	-1	-1	-1	-1	-1	-1	-1	-1	-1	-1	-1	-1
Chr1_215909147	-1	-1	-1	-1	-1	-1	-1	-1	-1	-1	-1	-1	-1	-0.5	-0.5	-0.5	-1	-0.5	-0.5	0	-0.5	-1	-1	-1	-1	-1	-1	-1	-1	-1	-1	-1	-1	-1	-1	-1	-1	-1	-1	-1	-1	-1	-1	-1	-1	-1	-1	-1	-1
Chr1_215910574	0	0	0	0	0	0	0	0	0	0	0	0	0	0	0	0	0	0	0	0	0	0	0	0	0	0	0	0	0	0	0	0	0	0	0	0	0	0	0	0	0	0	0	0	0	0	0	0	0
Chr1_215991456	0	0	0	0	0	0	0	0	0	0	0	0	0	0	0	0	0	0	0	0	0	0	0	0	0	0	0	0	0	0	0	0	0	0	0	0	0	0	0	0	0	0	0	0	0	0	0	0	0
Chr1_216105142	-1	-1	-1	-1	-1	-1	-1	-1	-1	-1	-1	-1	-1	-0.5	-0.5	-0.5	-1	-0.5	-0.5	0	-0.5	-1	-1	-1	-1	-1	-1	-1	-1	-1	-1	-1	-1	-1	-1	-1	-1	-1	-1	-1	-1	-1	-1	-1	-1	-1	-1	-1	-1
Chr1_216585307	-1	-1	-1	-1	-1	-1	-1	-1	-1	-1	-1	-1	-1	-0.5	-0.5	-0.5	-1	-0.5	-0.5	0	-0.5	-1	-1	-1	-1	-1	-1	-1	-1	-1	-1	-1	-1	-1	-1	-1	-1	-1	-1	-1	-1	-1	-1	-1	-1	-1	-1	-1	-1
Chr1_216593482	-1	-1	-1	-1	-1	-1	-1	-1	-1	-1	-1	-1	-1	-0.5	-0.5	-0.5	-1	-0.5	-0.5	0	-0.5	-1	-1	-1	-1	-1	-1	-1	-1	-1	-1	-1	-1	-1	-1	-1	-1	-1	-1	-1	-1	-1	-1	-1	-1	-1	-1	-1	-1
Chr1_216593807	-1	-1	-1	-1	-1	-1	-1	-1	-1	-1	-1	-1	-1	-0.5	-0.5	-0.5	-1	-0.5	-0.5	0	-0.5	-1	-1	-1	-1	-1	-1	-1	-1	-1	-1	-1	-1	-1	-1	-1	-1	-1	-1	-1	-1	-1	-1	-1	-1	-1	-1	-1	-1
Chr1_216615812	-1	-1	-1	-1	-1	-1	-1	-1	-1	-1	-1	-1	-1	-0.5	-0.5	-0.5	-1	-0.5	-0.5	0	-0.5	-1	-1	-1	-1	-1	-1	-1	-1	-1	-1	-1	-1	-1	-1	-1	-1	-1	-1	-1	-1	-1	-1	-1	-1	-1	-1	-1	-1
Chr1_216694157	0	0	0	0	0	0	0	0	0	0	0	0	0	0	0	0	0	0	0	0	0	0	0	0	0	0	0	0	0	0	0	0	0	0	0	0	0	0	0	0	0	0	0	0	0	0	0	0	0
Chr1_216762603	-1	-1	-1	-1	-1	-1	-1	-1	-1	-1	-1	-1	-1	-0.5	-0.5	-0.5	-1	-0.5	-0.5	0	-0.5	-1	-1	-1	-1	-1	-1	-1	-1	-1	-1	-1	-1	-1	-1	-1	-1	-1	-1	-1	-1	-1	-1	-1	-1	-1	-1	-1	-1
Chr1_216888360	-1	-1	-1	-1	-1	-1	-1	-1	-1	-1	-1	-1	-1	-1	-1	-1	-1	-1	-1	-1	-1	-1	-1	-1	-1	-1	-1	-1	-1	-1	-1	-1	-1	-1	-1	-1	-1	-1	-1	-1	-1	-1	-1	-1	-1	-1	-1	-1	-1
Chr1_216893682	0	0	0	0	0	0	0	0	0	0	0	0	0	0	0	0	0	0	0	0	0	0	0	0	0	0	0	0	0	0	0	0	0	0	0	0	0	0	0	0	0	0	0	0	0	0	0	0	0
Chr1_216933960	-1	-1	-1	-1	-1	-1	-1	-1	-1	-1	-1	-1	-1	-0.5	-0.5	-0.5	-1	-0.5	-0.5	0	0	-1	-1	-1	-1	-1	-1	-1	-1	-1	-1	-1	-1	-1	-1	-1	-1	-1	-1	-1	-1	-1	-1	-1	-1	-1	-1	-1	-1
Chr1_216981115	-1	-1	-1	-1	-1	-1	-1	-1	-1	-1	-1	-1	-1	-1	-1	-1	-1	-1	-1	-1	-1	-1	-1	-1	-1	-1	-1	-1	-1	-1	-1	-1	-1	-1	-1	-1	-1	-1	-1	-1	-1	-1	-1	-1	-1	-1	-1	-1	-1
Chr1_217898036	-1	-1	-1	-1	-1	-1	-1	-1	-1	-1	-1	-1	-1	-0.5	-0.5	-0.5	-1	-0.5	-0.5	0	0	-1	-1	-1	-1	-1	-1	-1	-1	-1	-1	-1	-1	-1	-1	-1	-1	-1	-1	-1	-1	-1	-1	-1	-1	-1	-1	-1	-1
Chr1_217932835	-1	-1	-1	-1	-1	-1	-1	-1	-1	-1	-1	-1	-1	-0.5	-0.5	-0.5	-1	-0.5	-0.5	0	0	-1	-1	-1	-1	-1	-1	-1	-1	-1	-1	-1	-1	-1	-1	-1	-1	-1	-1	-1	-1	-1	-1	-1	-1	-1	-1	-1	-1
Chr1_217942774	-1	-1	-1	-1	-1	-1	-1	-1	-1	-1	-1	-1	-1	-0.5	-0.5	-0.5	-1	-0.5	-0.5	0	0	-1	-1	-1	-1	-1	-1	-1	-1	-1	-1	-1	-1	-1	-1	-1	-1	-1	-1	-1	-1	-1	-1	-1	-1	-1	-1	-1	-1
Chr1_217942936	-1	-1	-1	-1	-1	-1	-1	-1	-1	-1	-1	-1	-1	-0.5	-0.5	-0.5	-1	-0.5	-0.5	0	0	-1	-1	-1	-1	-1	-1	-1	-1	-1	-1	-1	-1	-1	-1	-1	-1	-1	-1	-1	-1	-1	-1	-1	-1	-1	-1	-1	-1
Chr1_218066158	-1	-1	-1	-1	-1	-1	-1	-1	-1	-1	-1	-1	-1	-0.5	-0.5	-0.5	-1	-0.5	-0.5	0	0	-1	-1	-1	-1	-1	-1	-1	-1	-1	-1	-1	-1	-1	-1	-1	-1	-1	-1	-1	-1	-1	-1	-1	-1	-1	-1	-1	-1
Chr1_218102582	-1	-1	-1	-1	-1	-1	-1	-1	-1	-1	-1	-1	-1	-0.5	-0.5	-0.5	-1	-0.5	-0.5	0	0	-1	-1	-1	-1	-1	-1	-1	-1	-1	-1	-1	-1	-1	-1	-1	-1	-1	-1	-1	-1	-1	-1	-1	-1	-1	-1	-1	-1
Chr1_218156289	-1	-1	-0.5	-1	-1	-1	-1	-1	-1	-1	-1	-1	-1	-0.5	-0.5	-0.5	-1	-0.5	-0.5	0	0	-1	-1	-1	-1	-1	-1	-1	-1	-1	-1	-1	-1	-1	-1	-1	-1	-1	-1	-1	-1	-1	-1	-1	-1	-1	-1	-1	-1
Chr1_218196401	-1	-1	-1	-1	-1	-1	-1	-1	-1	-1	-1	-1	-1	-0.5	-0.5	-0.5	-1	-0.5	-0.5	0	0	-1	-1	-1	-1	-1	-1	-1	-1	-1	-1	-1	-1	-1	-1	-1	-1	-1	-1	-1	-1	-1	-1	-1	-1	-1	-1	-1	-1
Chr1_218269169	-1	-1	-1	-1	-1	-1	-1	-1	-1	-1	-1	-1	-1	-0.5	-0.5	-0.5	-1	-0.5	-0.5	0	0	-1	-1	-1	-1	-1	-1	-1	-1	-1	-1	-1	-1	-1	-1	-1	-1	-1	-1	-1	-1	-1	-1	-1	-1	-1	-1	-1	-1
Chr1_218284230	-1	-1	-1	-1	-1	-1	-1	-1	-1	-1	-1	-1	-1	-0.5	-0.5	-0.5	-1	-0.5	-0.5	0	0	-1	-1	-1	-1	-1	-1	-1	-1	-1	-1	-1	-1	-1	-1	-1	-1	-1	-1	-1	-1	-1	-1	-1	-1	-1	-1	-1	-1
Chr1_218566022	-1	-1	-1	-1	-1	-1	-1	-1	-1	-1	-1	-1	-1	-0.5	-0.5	-0.5	-1	-0.5	-0.5	0	0	-1	-1	-1	-1	-1	-1	-1	-1	-1	-1	-1	-1	-1	-1	-1	-1	-1	-1	-1	-1	-1	-1	-1	-1	-1	-1	-1	-1
Chr1_218669150	-1	-1	-1	-1	-1	-1	-1	-1	-1	-1	-1	-1	-1	-0.5	-0.5	-0.5	-1	-0.5	-0.5	0	0	-1	-1	-1	-1	-1	-1	-1	-1	-1	-1	-1	-1	-1	-1	-1	-1	-1	-1	-1	-1	-1	-1	-1	-1	-1	-1	-1	-1
Chr1_218716813	-1	-1	-1	-1	-1	-1	-1	-1	-1	-1	-1	-1	-1	-0.5	-0.5	-0.5	-1	-0.5	-0.5	0	0	-1	-1	-1	-1	-1	-1	-1	-1	-1	-1	-1	-1	-1	-1	-1	-1	-1	-1	-1	-1	-1	-1	-1	-1	-1	-1	-1	-1
Chr1_218721074	-1	-1	-1	-1	-1	-1	-1	-1	-1	-1	-1	-1	-1	-0.5	-0.5	-0.5	-1	-0.5	-0.5	0	0	-1	-1	-1	-1	-1	-1	-1	-1	-1	-1	-1	-1	-1	-1	-1	-1	-1	-1	-1	-1	-1	-1	-1	-1	-1	-1	-1	-1
Chr1_218733663	-1	-1	-1	-1	-1	-1	-1	-1	-1	-1	-1	-1	-1	-0.5	-0.5	-0.5	-1	-0.5	-0.5	0	0	-1	-1	-1	-1	-1	-1	-1	-1	-1	-1	-1	-1	-1	-1	-1	-1	-1	-1	-1	-1	-1	-1	-1	-1	-1	-1	-1	-1
Chr1_218801861	-1	-1	-1	-1	-1	-1	-1	-1	-1	-1	-1	-1	-1	-1	-1	-1	-1	-1	-1	-1	-1	-1	-1	-1	-1	-1	-1	-1	-1	-1	-1	-1	-1	-1	-1	-1	-1	-1	-1	-1	-1	-1	-1	-1	-1	-1	-1	-1	-1
Chr1_219098401	0	0	0	0	0	0	0	0	0	0	0	0	0	0.5	0.5	0.5	0	0.5	0.5	1	1	0	0	0	0	0	0	0	0	0	0	0	0	0	0	0	0	0	0	0	0	0	0	0	0	0	0	0	0
Chr1_219193598	0	0	0	0	0	0	0	0	0	0	0	0	0	0.5	0.5	0.5	0	0.5	0.5	1	1	0	0	0	0	0	0	0	0	0	0	0	0	0	0	0	0	0	0	0	0	0	0	0	0	0	0	0	0
Chr1_219229998	-1	-1	-1	-1	-1	-1	-1	-1	-1	-1	-1	-1	-1	-0.5	-0.5	-0.5	-1	-0.5	-0.5	0	0	-1	-1	-1	-1	-1	-1	-1	-1	-1	-1	-1	-1	-1	-1	-1	-1	-1	-1	-1	-1	-1	-1	-1	-1	-1	-1	-1	-1
Chr1_219399588	-1	-1	-1	-1	-1	-1	-1	-1	-1	-1	-1	-1	-1	-0.5	-0.5	-0.5	-1	-0.5	-0.5	0	0	-1	-1	-1	-1	-1	-1	-1	-1	-1	-1	-1	-1	-1	-1	-1	-1	-1	-1	-1	-1	-1	-1	-1	-1	-1	-1	-1	-1
Chr1_219474704	-1	-1	-1	-1	-1	-1	-1	-1	-1	-1	-1	-1	-1	-0.5	-0.5	-0.5	-1	-0.5	-0.5	0	0	-1	-1	-1	-1	-1	-1	-1	-1	-1	-1	-1	-1	-1	-1	-1	-1	-1	-1	-1	-1	-1	-1	-1	-1	-1	-1	-1	-1
Chr1_219567896	0	0	0	0	0	0	0	0	0	0	0	0	0	0	0	0	0	0	0	0	0	0	0	0	0	0	0	0	0	0	0	0	0	0	0	0	0	0	0	0	0	0	0	0	0	0	0	0	0
Chr1_219717405	0	0	0	0	0	0	0	0	0	0	0	0	0	0.5	0.5	0.5	0	0.5	0.5	1	1	0	0	0	0	0	0	0	0	0	0	0	0	0	0	0	0	0	0	0	0	0	0	0	0	0	0	0	0
Chr1_219770403	0	0	0	0	0	0	0	0	0	0	0	0	0	0.5	0.5	0.5	0	0.5	0.5	1	1	0	0	0	0	0	0	0	0	0	0	0	0	0	0	0	0	0	0	0	0	0	0	0	0	0	0	0	0
Chr1_220005843	-1	-1	-1	-1	-1	-1	-1	-1	-1	-1	-1	-1	-1	-0.5	-0.5	-0.5	-1	-0.5	-0.5	0	0	-1	-1	-1	-1	-1	-1	-1	-1	-1	-1	-1	-1	-1	-1	-1	-1	-1	-1	-1	-1	-1	-1	-1	-1	-1	-1	-1	-1
Chr1_220066291	-1	-1	-1	-1	-1	-1	-1	-1	-1	-1	-1	-1	-1	-0.5	-0.5	-0.5	-1	-0.5	-0.5	0	0	-1	-1	-1	-1	-1	-1	-1	-1	-1	-1	-1	-1	-1	-1	-1	-1	-1	-1	-1	-1	-1	-1	-1	-1	-1	-1	-1	-1
Chr1_220100808	0	0	0	0	0	0	0	0	0	0	0	0	0	0.5	0.5	0.5	0	0.5	0.5	1	1	0	0	0	0	0	0	0	0	0	0	0	0	0	0	0	0	0	0	0	0	0	0	0	0	0	0	0	0
Chr1_220100961	0	0	0	0	0	0	0	0	0	0	0	0	0	0.5	0.5	0.5	0	0.5	0.5	1	1	0	0	0	0	0	0	0	0	0	0	0	0	0	0	0	0	0	0	0	0	0	0	0	0	0	0	0	0
Chr1_220202033	0	0	0	0	0	0	0	0	0	0	0	0	0	0.5	0.5	0.5	0	0.5	0.5	1	1	0	0	0	0	0	0	0	0	0	0	0	0	0	0	0	0	0	0	0	0	0	0	0	0	0	0	0	0
Chr1_220202522	0	0	0	0	0	0	0	0	0	0	0	0	0	0.5	0.5	0.5	0	0.5	0.5	1	1	0	0	0	0	0	0	0	0	0	0	0	0	0	0	0	0	0	0	0	0	0	0	0	0	0	0	0	0
Chr1_220369200	0	0	0	0	0	0	0	0	0	0	0	0	0	0.5	0.5	0.5	0	0.5	0.5	1	1	0	0	0	0	0	0	0	0	0	0	0	0	0	0	0	0	0	0	0	0	0	0	0	0	0	0	0	0
Chr1_220520249	-1	-1	-1	-1	-1	-1	-1	-1	-1	-1	-1	-1	-1	-1	-1	-1	-1	-1	-1	-1	-1	-1	-1	-1	-1	-1	-1	-1	-1	-1	-1	-1	-1	-1	-1	-1	-1	-1	-1	-1	-1	-1	-1	-1	-1	-1	-1	-1	-1
Chr1_220582964	-1	-1	-1	-1	-1	-1	-1	-1	-1	-1	-1	-1	-1	-1	-1	-1	-1	-1	-1	-1	-1	-1	-1	-1	-1	-1	-1	-1	-1	-1	-1	-1	-1	-1	-1	-1	-1	-1	-1	-1	-1	-1	-1	-1	-1	-1	-1	-1	-1
Chr1_220634121	0	0	0	0	0	0	0	0	0	0	0	0	0	0	0	0	0	0	0	0	0	0	0	0	0	0	0	0	0	0	0	0	0	0	0	0	0	0	0	0	0	0	0	0	0	0	0	0	0
Chr1_220714804	0	0	0	0	0	0	0	0	0	0	0	0	0	0.5	0.5	0.5	0	0.5	0.5	1	1	0	0	0	0	0	0	0	0	0	0	0	0	0	0	0	0	0	0	0	0	0	0	0	0	0	0	0	0
Chr1_220764343	0	0	0	0	0	0	0	0	0	0	0	0	0	0	0	0	0	0	0	0	0	0	0	0	0	0	0	0	0	0	0	0	0	0	0	0	0	0	0	0	0	0	0	0	0	0	0	0	0
Chr1_220823266	0	0	0	0	0	0	0	0	0	0	0	0	0	0.5	0.5	0.5	0	0.5	0.5	1	1	0	0	0	0	0	0	0	0	0	0	0	0	0	0	0	0	0	0	0	0	0	0	0	0	0	0	0	0
Chr1_220850281	0	0	0	0	0	0	0	0	0	0	0	0	0	0	0	0	0	0	0	0	0	0	0	0	0	0	0	0	0	0	0	0	0	0	0	0	0	0	0	0	0	0	0	0	0	0	0	0	0
Chr1_220892890	0	0	0	0	0	0	0	0	0	0	0	0	0	0	0	0	0	0	0	1	1	0	0	0	0	0	0	0	0	0	0	0	0	0	0	0	0	0	0	0	0	0	0	0	0	0	0	0	0
Chr1_220979290	-1	-1	-1	-1	-1	-1	-1	-1	-1	-1	-1	-1	-1	-1	-1	-1	-1	-1	-1	-1	-1	-1	-1	-1	-1	-1	-1	-1	-1	-1	-1	-1	-1	-1	-1	-1	-1	-1	-1	-1	-1	-1	-1	-1	-1	-1	-1	-1	-1
Chr1_220979397	0	0	0	0	0	0	0	0	0	0	0	0	0	0.5	0.5	0.5	0	0.5	0.5	1	1	0	0	0	0	0	0	0	0	0	0	0	0	0	0	0	0	0	0	0	0	0	0	0	0	0	0	0	0
Chr1_220980063	0	0	0	0	0	0	0	0	0	0	0	0	0	0	0	0	0	0	0	0	0	0	0	0	0	0	0	0	0	0	0	0	0	0	0	0	0	0	0	0	0	0	0	0	0	0	0	0	0
Chr1_220980135	0	0	0	0	0	0	0	0	0	0	0	0	0	0	0	0	0	0	0	0	0	0	0	0	0	0	0	0	0	0	0	0	0	0	0	0	0	0	0	0	0	0	0	0	0	0	0	0	0
Chr1_220980202	0	0	0	0	0	0	0	0	0	0	0	0	0	0.5	0.5	0.5	0	0.5	0.5	1	1	0	0	0	0	0	0	0	0	0	0	0	0	0	0	0	0	0	0	0	0	0	0	0	0	0	0	0	0
Chr1_220980656	0	0	0	0	0	0	0	0	0	0	0	0	0	0	0	0	0	0	0	0	0	0	0	0	0	0	0	0	0	0	0	0	0	0	0	0	0	0	0	0	0	0	0	0	0	0	0	0	0
Chr1_220980694	-1	-1	-1	-1	-1	-1	-1	-1	-1	-1	-1	-1	-1	-1	-1	-1	-1	-1	-1	-1	-1	-1	-1	-1	-1	-1	-1	-1	-1	-1	-1	-1	-1	-1	-1	-1	-1	-1	-1	-1	-1	-1	-1	-1	-1	-1	-1	-1	-1
Chr1_220980715	0	0	0	0	0	0	0	0	0	0	0	0	0	0	0	0	0	0	0	0	0	0	0	0	0	0	0	0	0	0	0	0	0	0	0	0	0	0	0	0	0	0	0	0	0	0	0	0	0
Chr1_220981597	0	0	0	0	0	0	0	0	0	0	0	0	0	0	0	0	0	0	0	0	0	0	0	0	0	0	0	0	0	0	0	0	0	0	0	0	0	0	0	0	0	0	0	0	0	0	0	0	0
Chr1_220981648	0	0	0	0	0	0	0	0	0	0	0	0	0	0	0	0	0	0	0	0	0	0	0	0	0	0	0	0	0	0	0	0	0	0	0	0	0	0	0	0	0	0	0	0	0	0	0	0	0
Chr1_220988607	-1	-1	-1	-1	-1	-1	-1	-1	-1	-1	-1	-1	-1	-1	-1	-1	-1	-1	-1	-1	-1	-1	-1	-1	-1	-1	-1	-1	-1	-1	-1	-1	-1	-1	-1	-1	-1	-1	-1	-1	-1	-1	-1	-1	-1	-1	-1	-1	-1
Chr1_221186605	-1	-1	-1	-1	-1	-1	-1	-1	-1	-1	-1	-1	-1	-1	-1	-1	-1	-1	-1	-1	-1	-1	-1	-1	-1	-1	-1	-1	-1	-1	-1	-1	-1	-1	-1	-1	-1	-1	-1	-1	-1	-1	-1	-1	-1	-1	-1	-1	-1
Chr1_221193204	0	0	0	0	0	0	0	0	0	0	0	0	0	0	0	0	0	0	0	0	0	0	0	0	0	0	0	0	0	0	0	0	0	0	0	0	0	0	0	0	0	0	0	0	0	0	0	0	0
Chr1_221237525	0	0	0	0	0	0	0	0	0	0	0	0	0	0	0	0	0	0	0	0	0	0	0	0	0	0	0	0	0	0	0	0	0	0	0	0	0	0	0	0	0	0	0	0	0	0	0	0	0
Chr1_221240774	0	0	0	0	0	0	0	0	0	0	0	0	0	0	0	0	0	0	0	0	0	0	0	0	0	0	0	0	0	0	0	0	0	0	0	0	0	0	0	0	0	0	0	0	0	0	0	0	0
Chr1_221241106	0	0	0	0	0	0	0	0	0	0	0	0	0	0	0	0	0	0	0	0	0	0	0	0	0	0	0	0	0	0	0	0	0	0	0	0	0	0	0	0	0	0	0	0	0	0	0	0	0
Chr1_221279550	0	0	0	0	0	0	0	0	0	0	0	0	0	0	0	0	0	0	0	0	0	0	0	0	0	0	0	0	0	0	0	0	0	0	0	0	0	0	0	0	0	0	0	0	0	0	0	0	0
Chr1_221301796	0	0	0	0	0	0	0	0	0	0	0	0	0	0	0	0	0	0	0	0	0	0	0	0	0	0	0	0	0	0	0	0	0	0	0	0	0	0	0	0	0	0	0	0	0	0	0	0	0
Chr1_221368795	0	0	0	0	0	0	0	0	0	0	0	0	0	0	0	0	0	0	0	0	0	0	0	0	0	0	0	0	0	0	0	0	0	0	0	0	0	0	0	0	0	0	0	0	0	0	0	0	0
Chr1_221378478	0	0	0	0	0	0	0	0	0	0	0	0	0	0	0	0	0	0	0	0	0	0	0	0	0	0	0	0	0	0	0	0	0	0	0	0	0	0	0	0	0	0	0	0	0	0	0	0	0
Chr1_221406174	0	0	0	0	0	0	0	0	0	0	0	0	0	0	0	0	0	0	0	0	0	0	0	0	0	0	0	0	0	0	0	0	0	0	0	0	0	0	0	0	0	0	0	0	0	0	0	0	0
Chr1_221419181	-0.5	-0.5	-0.5	-0.5	-0.5	-0.5	-0.5	-0.5	-0.5	-0.5	-0.5	-0.5	-0.5	-0.5	-0.5	-0.5	-0.5	-0.5	-0.5	-0.5	-0.5	-0.5	-0.5	-0.5	-0.5	-0.5	-0.5	-0.5	-0.5	-0.5	-0.5	-0.5	-0.5	-0.5	-0.5	-0.5	-0.5	-0.5	-0.5	-0.5	-0.5	-0.5	-0.5	-0.5	-0.5	-0.5	-0.5	-0.5	-0.5
Chr1_221441039	0	0	0	0	0	0	0	0	0	0	0	0	0	0	0	0	0	0	0	0	0	0	0	0	0	0	0	0	0	0	0	0	0	0	0	0	0	0	0	0	0	0	0	0	0	0	0	0	0
Chr1_221490163	-1	-1	-1	-1	-1	-1	-1	-1	-1	-1	-1	-1	-1	-1	-1	-1	-1	-1	-1	-1	-1	-1	-1	-1	-1	-1	-1	-1	-1	-1	-1	-1	-1	-1	-1	-1	-1	-1	-1	-1	-1	-1	-1	-1	-1	-1	-1	-1	-1
Chr1_221542425	-1	-1	-1	-1	-1	-1	-1	-1	-1	-1	-1	-1	-1	-0.5	-0.5	-0.5	-1	-0.5	-0.5	0	0	-1	-1	-1	-1	-1	-1	-1	-1	-1	-1	-1	-1	-1	-1	-1	-1	-1	-1	-1	-1	-1	-1	-1	-1	-1	-1	-1	-1
Chr1_221616553	0	0	0	0	0	0	0	0	0	0	0	0	0	0.5	0.5	0.5	0	0.5	0.5	1	1	0	0	0	0	0	0	0	0	0	0	0	0	0	0	0	0	0	0	0	0	0	0	0	0	0	0	0	0
Chr1_221632248	0	0	0	0	0	0	0	0	0	0	0	0	0	0	0	0	0	0	0	0	0	0	0	0	0	0	0	0	0	0	0	0	0	0	0	0	0	0	0	0	0	0	0	0	0	0	0	0	0
Chr1_221653066	0	0	0	0	0	0	0	0	0	0	0	0	0	0	0	0	0	0	0	0	0	0	0	0	0	0	0	0	0	0	0	0	0	0	0	0	0	0	0	0	0	0	0	0	0	0	0	0	0
Chr1_221739382	0	0	0	0	0	0	0	0	0	0	0	0	0	0	0	0	0	0	0	0	0	0	0	0	0	0	0	0	0	0	0	0	0	0	0	0	0	0	0	0	0	0	0	0	0	0	0	0	0
Chr1_221741104	0	0	0	0	0	0	0	0	0	0	0	0	0	0	0	0	0	0	0	0	0	0	0	0	0	0	0	0	0	0	0	0	0	0	0	0	0	0	0	0	0	0	0	0	0	0	0	0	0
Chr1_221785134	0	0	0	0	0	0	0	0	0	0	0	0	0	0	0	0	0	0	0	0	0	0	0	0	0	0	0	0	0	0	0	0	0	0	0	0	0	0	0	0	0	0	0	0	0	0	0	0	0
Chr1_221793890	0	0	0	0	0	0	0	0	0	0	0	0	0	0	0	0	0	0	0	0	0	0	0	0	0	0	0	0	0	0	0	0	0	0	0	0	0	0	0	0	0	0	0	0	0	0	0	0	0
Chr1_221808395	0	0	0	0	0	0	0	0	0	0	0	0	0	0	0	0	0	0	0	0	0	0	0	0	0	0	0	0	0	0	0	0	0	0	0	0	0	0	0	0	0	0	0	0	0	0	0	0	0
Chr1_221939438	0	0	0	0	0	0	0	0	0	0	0	0	0	0	0	0	0	0	0	0	0	0	0	0	0	0	0	0	0	0	0	0	0	0	0	0	0	0	0	0	0	0	0	0	0	0	0	0	0
Chr1_221953253	-1	-1	-1	-1	-1	-1	-1	-1	-1	-1	-1	-1	-1	-0.5	-0.5	-0.5	-1	-0.5	-0.5	0	0	-1	-1	-1	-1	-1	-1	-1	-1	-1	-1	-1	-1	-1	-1	-1	-1	-1	-1	-1	-1	-1	-1	-1	-1	-1	-1	-1	-1
Chr1_222134417	0	0	0	0	0	0	0	0	0	0	0	0	0	0	0	0	0	0	0	0	0	0	0	0	0	0	0	0	0	0	0	0	0	0	0	0	0	0	0	0	0	0	0	0	0	0	0	0	0
Chr1_222134456	0	0	0	0	0	0	0	0	0	0	0	0	0	0	0	0	0	0	0	0	0	0	0	0	0	0	0	0	0	0	0	0	0	0	0	0	0	0	0	0	0	0	0	0	0	0	0	0	0
Chr1_222152755	0	0	0	0	0	0	0	0	0	0	0	0	0	0	0	0	0	0	0	0	0	0	0	0	0	0	0	0	0	0	0	0	0	0	0	0	0	0	0	0	0	0	0	0	0	0	0	0	0
Chr1_222203913	0	0	0	0	0	0	0	0	0	0	0	0	0	0	0	0	0	0	0	0	0	0	0	0	0	0	0	0	0	0	0	0	0	0	0	0	0	0	0	0	0	0	0	0	0	0	0	0	0
Chr1_222360013	-1	-1	-1	-1	-1	-1	-1	-1	-1	-1	-1	-1	-1	-0.5	-0.5	-0.5	-1	-0.5	-0.5	0	0	-1	-1	-1	-1	-1	-1	-1	-1	-1	-1	-1	-1	-1	-1	-1	-1	-1	-1	-1	-1	-1	-1	-1	-1	-1	-1	-1	-1
Chr1_222371706	0	0	0	0	0	0	0	0	0	0	0	0	0	0.5	0.5	0.5	0	0.5	0.5	1	1	0	0	0	0	0	0	0	0	0	0	0	0	0	0	0	0	0	0	0	0	0	0	0	0	0	0	0	0
Chr1_222446918	-1	-1	-1	-1	-1	-1	-1	-1	-1	-1	-1	-1	-1	-0.5	-0.5	-0.5	-1	-0.5	-0.5	0	0	-1	-1	-1	-1	-1	-1	-1	-1	-1	-1	-1	-1	-1	-1	-1	-1	-1	-1	-1	-1	-1	-1	-1	-1	-1	-1	-1	-1
Chr1_222533067	0	0	0	0	0	0	0	0	0	0	0	0	0	0	0	0	0	0	0	0	0	0	0	0	0	0	0	0	0	0	0	0	0	0	0	0	0	0	0	0	0	0	0	0	0	0	0	0	0
Chr1_222599713	-1	-1	-1	-1	-1	-1	-1	-1	-1	-1	-1	-1	-1	-0.5	-0.5	-0.5	-1	-0.5	-0.5	0	0	-1	-1	-1	-1	-1	-1	-1	-1	-1	-1	-1	-1	-1	-1	-1	-1	-1	-1	-1	-1	-1	-1	-1	-1	-1	-1	-1	-1
Chr1_222721099	0	0	0	0	0	0	0	0	0	0	0	0	0	0	0	0	0	0	0	0	0	0	0	0	0	0	0	0	0	0	0	0	0	0	0	0	0	0	0	0	0	0	0	0	0	0	0	0	0
Chr1_222722255	0	0	0	0	0	0	0	0	0	0	0	0	0	0	0	0	0	0	0	0	0	0	0	0	0	0	0	0	0	0	0	0	0	0	0	0	0	0	0	0	0	0	0	0	0	0	0	0	0
Chr1_222797650	0	0	0	0	0	0	0	0	0	0	0	0	0	0.5	0.5	0.5	0	0.5	0.5	1	1	0	0	0	0	0	0	0	0	0	0	0	0	0	0	0	0	0	0	0	0	0	0	0	0	0	0	0	0
Chr1_222938053	0	0	0	0	0	0	0	0	0	0	0	0	0	0	0	0	0	0	0	0	0	0	0	0	0	0	0	0	0	0	0	0	0	0	0	0	0	0	0	0	0	0	0	0	0	0	0	0	0
Chr1_222945392	0	0	0	0	0	0	0	0	0	0	0	0	0	0.5	0.5	0.5	0	0.5	0.5	1	1	0	0	0	0	0	0	0	0	0	0	0	0	0	0	0	0	0	0	0	0	0	0	0	0	0	0	0	0
Chr1_223152986	0	0	0	0	0	0	0	0	0	0	0	0	0	0.5	0.5	0.5	0	0.5	0.5	1	1	0	0	0	0	0	0	0	0	0	0	0	0	0	0	0	0	0	0	0	0	0	0	0	0	0	0	0	0
Chr1_223323121	-1	-1	-1	-1	-1	-1	-1	-1	-1	-1	-1	-1	-1	-1	-1	-1	-1	-1	-1	-1	-1	-1	-1	-1	-1	-1	-1	-1	-1	-1	-1	-1	-1	-1	-1	-1	-1	-1	-1	-1	-1	-1	-1	-1	-1	-1	-1	-1	-1
Chr1_223596914	-1	-1	-1	-1	-1	-1	-1	-1	-1	-1	-1	-1	-1	-0.5	-0.5	-0.5	-1	-0.5	-0.5	0	0	-1	-1	-1	-1	-1	-1	-1	-1	-1	-1	-1	-1	-1	-1	-1	-1	-1	-1	-1	-1	-1	-1	-1	-1	-1	-1	-1	-1
Chr1_223624579	0	0	0	0	0	0	0	0	0	0	0	0	0	0	0	0	0	0	0	0	0	0	0	0	0	0	0	0	0	0	0	0	0	0	0	0	0	0	0	0	0	0	0	0	0	0	0	0	0
Chr1_223678728	0	0	0	0	0	0	0	0	0	0	0	0	0	0	0	0	0	0	0	0	0	0	0	0	0	0	0	0	0	0	0	0	0	0	0	0	0	0	0	0	0	0	0	0	0	0	0	0	0
Chr1_223686008	0	0	0	0	0	0	0	0	0	0	0	0	0	0.5	0.5	0.5	0	0.5	0.5	1	1	0	0	0	0	0	0	0	0	0	0	0	0	0	0	0	0	0	0	0	0	0	0	0	0	0	0	0	0
Chr1_223768880	-1	-1	-1	-1	-1	-1	-1	-1	-1	-1	-1	-1	-1	-0.5	-0.5	-0.5	-1	-0.5	-0.5	0	0	-1	-1	-1	-1	-1	-1	-1	-1	-1	-1	-1	-1	-1	-1	-1	-1	-1	-1	-1	-1	-1	-1	-1	-1	-1	-1	-1	-1
Chr1_223836230	-1	-1	-1	-1	-1	-1	-1	-1	-1	-1	-1	-1	-1	-0.5	-0.5	-0.5	-1	-0.5	-0.5	0	0	-1	-1	-1	-1	-1	-1	-1	-1	-1	-1	-1	-1	-1	-1	-1	-1	-1	-1	-1	-1	-1	-1	-1	-1	-1	-1	-1	-1
Chr1_223842748	0	0	0	0	0	0	0	0	0	0	0	0	0	0	0	0	0	0	0	0	0	0	0	0	0	0	0	0	0	0	0	0	0	0	0	0	0	0	0	0	0	0	0	0	0	0	0	0	0
Chr1_224238759	-1	-1	-1	-1	-1	-1	-1	-1	-1	-1	-1	-1	-1	-0.5	-0.5	-0.5	-1	-0.5	-0.5	0	0	-1	-1	-1	-1	-1	-1	-1	-1	-1	-1	-1	-1	-1	-1	-1	-1	-1	-1	-1	-1	-1	-1	-1	-1	-1	-1	-1	-1
Chr1_224363960	0	0	0	0	0	0	0	0	0	0	0	0	0	0.5	0.5	0.5	0	0.5	0.5	1	1	0	0	0	0	0	0	0	0	0	0	0	0	0	0	0	0	0	0	0	0	0	0	0	0	0	0	0	0
Chr1_224413407	-1	-1	-1	-1	-1	-1	-1	-1	-1	-1	-1	-1	-1	-0.5	-0.5	-0.5	-1	-0.5	-0.5	0	0	-1	-1	-1	-1	-1	-1	-1	-1	-1	-1	-1	-1	-1	-1	-1	-1	-1	-1	-1	-1	-1	-1	-1	-1	-1	-1	-1	-1
[truncated: 16,704 more rows]
[truncated: 626 more columns]
