# Supplementary material for: Genomic Prediction across Structured Hybrid Populations and Environments in Maize
Source: Plants (Basel). 2021 Jun 9;10(6):1174. doi: 10.3390/plants10061174 (PMC8227059; doi:10.3390/plants10061174)
Supplement: Supplementary file 1 [file plants-10-01174-s001.zip › Supplementary File S3.xlsx]

## Sheet: Dominance
Supplementary File S3 Dominance genotype codes of the four hybrid populations
	pop1_1001	pop1_1002	pop1_1003	pop1_1005	pop1_1006	pop1_1008	pop1_1009	pop1_101	pop1_1012	pop1_1013	pop1_1014	pop1_1016	pop1_1017	pop1_1020	pop1_1021	pop1_1022	pop1_1023	pop1_1025	pop1_1026	pop1_1027	pop1_1028	pop1_1029	pop1_103	pop1_1030	pop1_1031	pop1_1032	pop1_1037	pop1_1038	pop1_1039	pop1_1040	pop1_1042	pop1_1043	pop1_1045	pop1_1046	pop1_1047	pop1_1048	pop1_1051	pop1_1052	pop1_1054	pop1_1055	pop1_1056	pop1_1057	pop1_1058	pop1_1059	pop1_106	pop1_1060	pop1_1061	pop1_1062	pop1_1064
Chr1_127822	1	1	1	1	1	1	1	1	1	1	1	1	1	1	1	1	1	1	1	1	1	1	1	1	1	1	1	1	1	1	1	1	1	1	1	1	1	1	1	1	1	1	1	1	1	1	1	1	1
Chr1_275095	0	0	0	0	0	0	0	0	0	0	0	0	0	0	0	0	0	0	0	0	0	0	0	0	0	0	0	0	0	0	0	0	0	0	0	0	0	0	0	0	0	0	0	0	0	0	0	0	0
Chr1_324832	1	1	1	1	1	1	1	1	1	1	1	1	1	1	1	1	1	1	1	1	1	1	1	1	1	1	1	1	1	1	1	1	1	1	1	1	1	1	1	1	1	1	1	1	1	1	1	1	1
Chr1_388189	0	0	0	0	0	0	0	0	0	0	0	0	0	0	0	0	0	0	0	0	0	0	0	0	0	0	0	0	0	0	0	0	0	0	0	0	0	0	0	0	0	0	0	0	0	0	0	0	0
Chr1_424639	1	1	1	1	1	1	1	1	1	1	1	1	1	1	1	1	1	1	1	1	1	1	1	1	1	1	1	1	1	1	1	1	1	1	1	1	1	1	1	1	1	1	1	1	1	1	1	1	1
Chr1_648669	1	1	1	1	1	1	1	1	1	1	1	1	1	1	1	1	1	1	1	1	1	1	1	1	1	1	1	1	1	1	1	1	1	1	1	1	1	1	1	1	1	1	1	1	1	1	1	1	1
Chr1_983240	1	1	1	1	1	1	1	1	1	1	1	1	1	1	1	1	1	1	1	1	1	1	1	1	1	1	1	1	1	1	1	1	1	1	1	1	1	1	1	1	1	1	1	1	1	1	1	1	1
Chr1_1491139	1	1	1	1	1	1	1	1	1	1	1	1	1	1	1	1	1	1	1	1	1	1	1	1	1	1	1	1	1	1	1	1	1	1	1	1	1	1	1	1	1	1	1	1	1	1	1	1	1
Chr1_1773938	1	1	1	1	1	1	1	1	1	1	1	1	1	1	1	1	1	1	1	1	1	1	1	1	1	1	1	1	1	1	1	1	1	1	1	1	1	1	1	1	1	1	1	1	1	1	1	1	1
Chr1_1803560	0	0	0	0	0	0	0	0	0	0	0	0	0	0	0	0	0	0	0	0	0	0	0	0	0	0	0	0	0	0	0	0	0	0	0	0	0	0	0	0	0	0	0	0	0	0	0	0	0
Chr1_1959866	0	0	0	0	0	0	0	0	0	0	0	0	0	0	0	0	0	0	0	0	0	0	0	0	0	0	0	0	0	0	0	0	0	0	0	0	0	0	0	0	0	0	0	0	0	0	0	0	0
Chr1_2016467	0	0	0	0	0	0	0	0	0	0	0	0	0	0	0	0	0	0	0	0	0	0	0	0	0	0	0	0	0	0	0	0	0	0	0	0	0	0	0	0	0	0	0	0	0	0	0	0	0
Chr1_2039830	0	0	0	0	0	0	0	0	0	0	0	0	0	0	0	0	0	0	0	0	0	0	0	0	0	0	0	0	0	0	0	0	0	0	0	0	0	0	0	0	0	0	0	0	0	0	0	0	0
Chr1_2047054	1	1	1	1	1	1	1	1	1	1	1	1	1	1	1	1	1	1	1	1	1	1	1	1	1	1	1	1	1	1	1	1	1	1	1	1	1	1	1	1	1	1	1	1	1	1	1	1	1
Chr1_2087748	0	0	0	0	0	0	0	0	0	0	0	0	0	0	0	0	0	0	0	0	0	0	0	0	0	0	0	0	0	0	0	0	0	0	0	0	0	0	0	0	0	0	0	0	0	0	0	0	0
Chr1_2087962	0	0	0	0	0	0	0	0	0	0	0	0	0	0	0	0	0	0	0	0	0	0	0	0	0	0	0	0	0	0	0	0	0	0	0	0	0	0	0	0	0	0	0	0	0	0	0	0	0
Chr1_2091746	0	0	0	0	0	0	0	0	0	0	0	0	0	0	0	0	0	0	0	0	0	0	0	0	0	0	0	0	0	0	0	0	0	0	0	0	0	0	0	0	0	0	0	0	0	0	0	0	0
Chr1_2096906	1	1	1	1	1	1	1	1	1	1	1	1	1	1	1	1	1	1	1	1	1	1	1	1	1	1	1	1	1	1	1	1	1	1	1	1	1	1	1	1	1	1	1	1	1	1	1	1	1
Chr1_2195336	0	0	0	0	0	0	0	0	0	0	0	0	0	0	0	0	0	0	0	0	0	0	0	0	0	0	0	0	0	0	0	0	0	0	0	0	0	0	0	0	0	0	0	0	0	0	0	0	0
Chr1_2210229	1	1	1	1	1	1	1	1	1	1	1	1	1	1	1	1	1	1	1	1	1	1	1	1	1	1	1	1	1	1	1	1	1	1	1	1	1	1	1	1	1	1	1	1	1	1	1	1	1
Chr1_2210906	0	0	0	0	0	0	0	0	0	0	0	0	0	0	0	0	0	0	0	0	0	0	0	0	0	0	0	0	0	0	0	0	0	0	0	0	0	0	0	0	0	0	0	0	0	0	0	0	0
Chr1_2432072	1	1	1	1	1	1	1	1	1	1	1	1	1	1	1	1	1	1	1	1	1	1	1	1	1	1	1	1	1	1	1	1	1	1	1	1	1	1	1	1	1	1	1	1	1	1	1	1	1
Chr1_2434798	1	1	1	1	1	1	1	1	1	1	1	1	1	1	1	1	1	1	1	1	1	1	1	1	1	1	1	1	1	1	1	1	1	1	1	1	1	1	1	1	1	1	1	1	1	1	1	1	1
Chr1_2691656	1	1	1	1	1	1	1	1	1	1	1	1	1	1	1	1	1	1	1	1	1	1	1	1	1	1	1	1	1	1	1	1	1	1	1	1	1	1	1	1	1	1	1	1	1	1	1	1	1
Chr1_2727529	0	0	0	0	0	0	0	0	0	0	0	0	0	0	0	0	0	0	0	0	0	0	0	0	0	0	0	0	0	0	0	0	0	0	0	0	0	0	0	0	0	0	0	0	0	0	0	0	0
Chr1_2736027	0	0	0	0	0	0	0	0	0	0	0	0	0	0	0	0	0	0	0	0	0	0	0	0	0	0	0	0	0	0	0	0	0	0	0	0	0	0	0	0	0	0	0	0	0	0	0	0	0
Chr1_2742603	0	0	0	0	0	0	0	0	0	0	0	0	0	0	0	0	0	0	0	0	0	0	0	0	0	0	0	0	0	0	0	0	0	0	0	0	0	0	0	0	0	0	0	0	0	0	0	0	0
Chr1_2754296	0	0	0	0	0	0	0	0	0	0	0	0	0	0	0	0	0	0	0	0	0	0	0	0	0	0	0	0	0	0	0	0	0	0	0	0	0	0	0	0	0	0	0	0	0	0	0	0	0
Chr1_2799806	1	1	1	1	1	1	1	1	1	1	1	1	1	1	1	1	1	1	1	1	1	1	1	1	1	1	1	1	1	1	1	1	1	1	1	1	1	1	1	1	1	1	1	1	1	1	1	1	1
Chr1_3078257	1	1	1	1	1	1	1	1	1	1	1	1	1	1	1	1	1	1	1	1	1	1	1	1	1	1	1	1	1	1	1	1	1	1	1	1	1	1	1	1	1	1	1	1	1	1	1	1	1
Chr1_3138306	0	0	0	0	0	0	0	0	0	0	0	0	0	0	0	0	0	0	0	0	0	0	0	0	0	0	0	0	0	0	0	0	0	0	0	0	0	0	0	0	0	0	0	0	0	0	0	0	0
Chr1_3138346	0	0	0	0	0	0	0	0	0	0	0	0	0	0	0	0	0	0	0	0	0	0	0	0	0	0	0	0	0	0	0	0	0	0	0	0	0	0	0	0	0	0	0	0	0	0	0	0	0
Chr1_3166873	0	0	0	0	0	0	0	0	0	0	0	0	0	0	0	0	0	0	0	0	0	0	0	0	0	0	0	0	0	0	0	0	0	0	0	0	0	0	0	0	0	0	0	0	0	0	0	0	0
Chr1_3180824	1	1	1	1	1	1	1	1	1	1	1	1	1	1	1	1	1	1	1	1	1	1	1	1	1	1	1	1	1	1	1	1	1	1	1	1	1	1	1	1	1	1	1	1	1	1	1	1	1
Chr1_3356688	1	1	1	1	1	1	1	1	1	1	1	1	1	1	1	1	1	1	1	1	1	1	1	1	1	1	1	1	1	1	1	1	1	1	1	1	1	1	1	1	1	1	1	1	1	1	1	1	1
Chr1_3365465	1	1	1	1	1	1	1	1	1	1	1	1	1	1	1	1	1	1	1	1	1	1	1	1	1	1	1	1	1	1	1	1	1	1	1	1	1	1	1	1	1	1	1	1	1	1	1	1	1
Chr1_3406626	1	1	1	1	1	1	1	1	1	1	1	1	1	1	1	1	1	1	1	1	1	1	1	1	1	1	1	1	1	1	1	1	1	1	1	1	1	1	1	1	1	1	1	1	1	1	1	1	1
Chr1_3450570	0	0	0	0	0	0	0	0	0	0	0	0	0	0	0	0	0	0	0	0	0	0	0	0	0	0	0	0	0	0	0	0	0	0	0	0	0	0	0	0	0	0	0	0	0	0	0	0	0
Chr1_3563883	1	1	1	1	1	1	1	1	1	1	1	1	1	1	1	1	1	1	1	1	1	1	1	1	1	1	1	1	1	1	1	1	1	1	1	1	1	1	1	1	1	1	1	1	1	1	1	1	1
Chr1_3646924	1	1	1	1	1	1	1	1	1	1	1	1	1	1	1	1	1	1	1	1	1	1	1	1	1	1	1	1	1	1	1	1	1	1	1	1	1	1	1	1	1	1	1	1	1	1	1	1	1
Chr1_3664982	1	1	1	1	1	1	1	1	1	1	1	1	1	1	1	1	1	1	1	1	1	1	1	1	1	1	1	1	1	1	1	1	1	1	1	1	1	1	1	1	1	1	1	1	1	1	1	1	1
Chr1_3680967	1	1	1	1	1	1	1	1	1	1	1	1	1	1	1	1	1	1	1	1	1	1	1	1	1	1	1	1	1	1	1	1	1	1	1	1	1	1	1	1	1	1	1	1	1	1	1	1	1
Chr1_3682040	1	1	1	1	1	1	1	1	1	1	1	1	1	1	1	1	1	1	1	1	1	1	1	1	1	1	1	1	1	1	1	1	1	1	1	1	1	1	1	1	1	1	1	1	1	1	1	1	1
Chr1_3709763	0	0	0	0	0	0	0	0	0	0	0	0	0	0	0	0	0	0	0	0	0	0	0	0	0	0	0	0	0	0	0	0	0	0	0	0	0	0	0	0	0	0	0	0	0	0	0	0	0
Chr1_3733108	1	1	1	1	1	1	1	1	1	1	1	1	1	1	1	1	1	1	1	1	1	1	1	1	1	1	1	1	1	1	1	1	1	1	1	1	1	1	1	1	1	1	1	1	1	1	1	1	1
Chr1_4039120	1	1	1	1	1	1	1	1	1	1	1	1	1	1	1	1	1	1	1	1	1	1	1	1	1	1	1	1	1	1	1	1	1	1	1	1	1	1	1	1	1	1	1	1	1	1	1	1	1
Chr1_4048522	1	1	1	1	1	1	1	1	1	1	1	1	1	1	1	1	1	1	1	1	1	1	1	1	1	1	1	1	1	1	1	1	1	1	1	1	1	1	1	1	1	1	1	1	1	1	1	1	1
Chr1_4297281	1	1	1	1	1	1	1	1	1	1	1	1	1	1	1	1	1	1	1	1	1	1	1	1	1	1	1	1	1	1	1	1	1	1	1	1	1	1	1	1	1	1	1	1	1	1	1	1	1
Chr1_4305530	1	1	1	1	1	1	1	1	1	1	1	1	1	1	1	1	1	1	1	1	1	1	1	1	1	1	1	1	1	1	1	1	1	1	1	1	1	1	1	1	1	1	1	1	1	1	1	1	1
Chr1_4307186	1	1	1	1	1	1	1	1	1	1	1	1	1	1	1	1	1	1	1	1	1	1	1	1	1	1	1	1	1	1	1	1	1	1	1	1	1	1	1	1	1	1	1	1	1	1	1	1	1
Chr1_4354262	1	1	1	1	1	1	1	1	1	1	1	1	1	1	1	1	1	1	1	1	1	1	1	1	1	1	1	1	1	1	1	1	1	1	1	1	1	1	1	1	1	1	1	1	1	1	1	1	1
Chr1_4420270	1	1	1	1	1	1	1	1	1	1	1	1	1	1	1	1	1	1	1	1	1	1	1	1	1	1	1	1	1	1	1	1	1	1	1	1	1	1	1	1	1	1	1	1	1	1	1	1	1
Chr1_4443321	0	0	0	0	0	0	0	0	0	0	0	0	0	0	0	0	0	0	0	0	0	0	0	0	0	0	0	0	0	0	0	0	0	0	0	0	0	0	0	0	0	0	0	0	0	0	0	0	0
Chr1_4764981	1	1	1	1	1	1	1	1	1	1	1	1	1	1	1	1	1	1	1	1	1	1	1	1	1	1	1	1	1	1	1	1	1	1	1	1	1	1	1	1	1	1	1	1	1	1	1	1	1
Chr1_4766389	0	0	0	0	0	0	0	0	0	0	0	0	0	0	0	0	0	0	0	0	0	0	0	0	0	0	0	0	0	0	0	0	0	0	0	0	0	0	0	0	0	0	0	0	0	0	0	0	0
Chr1_4978266	1	1	1	1	1	1	1	1	1	1	1	1	1	1	1	1	1	1	1	1	1	1	1	1	1	1	1	1	1	1	1	1	1	1	1	1	1	1	1	1	1	1	1	1	1	1	1	1	1
Chr1_4983841	1	1	1	1	1	1	1	1	1	1	1	1	1	1	1	1	1	1	1	1	1	1	1	1	1	1	1	1	1	1	1	1	1	1	1	1	1	1	1	1	1	1	1	1	1	1	1	1	1
Chr1_5001367	1	1	1	1	1	1	1	1	1	1	1	1	1	1	1	1	1	1	1	1	1	1	1	1	1	1	1	1	1	1	1	1	1	1	1	1	1	1	1	1	1	1	1	1	1	1	1	1	1
Chr1_5065707	1	1	1	1	1	1	1	1	1	1	1	1	1	1	1	1	1	1	1	1	1	1	1	1	1	1	1	1	1	1	1	1	1	1	1	1	1	1	1	1	1	1	1	1	1	1	1	1	1
Chr1_5253257	0	0	0	0	0	0	0	0	0	0	0	0	0	0	0	0	0	0	0	0	0	0	0	0	0	0	0	0	0	0	0	0	0	0	0	0	0	0	0	0	0	0	0	0	0	0	0	0	0
Chr1_5391225	1	1	1	1	1	1	1	1	1	1	1	1	1	1	1	1	1	1	1	1	1	1	1	1	1	1	1	1	1	1	1	1	1	1	1	1	1	1	1	1	1	1	1	1	1	1	1	1	1
Chr1_5391304	1	1	1	1	1	1	1	1	1	1	1	1	1	1	1	1	1	1	1	1	1	1	1	1	1	1	1	1	1	1	1	1	1	1	1	1	1	1	1	1	1	1	1	1	1	1	1	1	1
Chr1_5411694	0	0	0	0	0	0	0	0	0	0	0	0	0	0	0	0	0	0	0	0	0	0	0	0	0	0	0	0	0	0	0	0	0	0	0	0	0	0	0	0	0	0	0	0	0	0	0	0	0
Chr1_5454362	1	1	1	1	1	1	1	1	1	1	1	1	1	1	1	1	1	1	1	1	1	1	1	1	1	1	1	1	1	1	1	1	1	1	1	1	1	1	1	1	1	1	1	1	1	1	1	1	1
Chr1_5633389	1	1	1	1	1	0.5	0.5	1	1	1	1	1	1	0	0	0	0	0	0	0	0	1	1	1	1	1	0	0.5	0.5	0	0.5	0	0.5	0	0	0	0	0	0	0	0	0	0	0	1	0	0	0	0
Chr1_5656239	1	1	1	1	1	1	1	1	1	1	1	1	1	1	1	1	1	1	1	1	1	1	1	1	1	1	1	1	1	1	1	1	1	1	1	1	1	1	1	1	1	1	1	1	1	1	1	1	1
Chr1_5687825	1	1	1	1	1	1	1	1	1	1	1	1	1	1	1	1	1	1	1	1	1	1	1	1	1	1	1	1	1	1	1	1	1	1	1	1	1	1	1	1	1	1	1	1	1	1	1	1	1
Chr1_5723228	1	1	1	1	1	1	1	1	1	1	1	1	1	1	1	1	1	1	1	1	1	1	1	1	1	1	1	1	1	1	1	1	1	1	1	1	1	1	1	1	1	1	1	1	1	1	1	1	1
Chr1_5738174	1	1	1	1	1	1	1	1	1	1	1	1	1	1	1	1	1	1	1	1	1	1	1	1	1	1	1	1	1	1	1	1	1	1	1	1	1	1	1	1	1	1	1	1	1	1	1	1	1
Chr1_5814264	0	0	0	0	0	0	0	0	0	0	0	0	0	0	0	0	0	0	0	0	0	0	0	0	0	0	0	0	0	0	0	0	0	0	0	0	0	0	0	0	0	0	0	0	0	0	0	0	0
Chr1_6068796	0	0	0	0	0	0	0	0	0	0	0	0	0	0	0	0	0	0	0	0	0	0	0	0	0	0	0	0	0	0	0	0	0	0	0	0	0	0	0	0	0	0	0	0	0	0	0	0	0
Chr1_6173185	1	1	1	1	1	1	1	1	1	1	1	1	1	1	1	1	1	1	1	1	1	1	1	1	1	1	1	1	1	1	1	1	1	1	1	1	1	1	1	1	1	1	1	1	1	1	1	1	1
Chr1_6182716	1	1	1	1	1	1	1	1	1	1	1	1	1	1	1	1	1	1	1	1	1	1	1	1	1	1	1	1	1	1	1	1	1	1	1	1	1	1	1	1	1	1	1	1	1	1	1	1	1
Chr1_6198776	0	0	0	0	0	0	0	0	0	0	0	0	0	0	0	0	0	0	0	0	0	0	0	0	0	0	0	0	0	0	0	0	0	0	0	0	0	0	0	0	0	0	0	0	0	0	0	0	0
Chr1_6206622	0	0	0	0	0	0	0	0	0	0	0	0	0	0	0	0	0	0	0	0	0	0	0	0	0	0	0	0	0	0	0	0	0	0	0	0	0	0	0	0	0	0	0	0	0	0	0	0	0
Chr1_6217509	1	1	1	1	1	1	1	1	1	1	1	1	1	1	1	1	1	1	1	1	1	1	1	1	1	1	1	1	1	1	1	1	1	1	1	1	1	1	1	1	1	1	1	1	1	1	1	1	1
Chr1_6221257	1	1	1	1	1	1	1	1	1	1	1	1	1	1	1	1	1	1	1	1	1	1	1	1	1	1	1	1	1	1	1	1	1	1	1	1	1	1	1	1	1	1	1	1	1	1	1	1	1
Chr1_6397026	0	0	0	0	0	0	0	0	0	0	0	0	0	0	0	0	0	0	0	0	0	0	0	0	0	0	0	0	0	0	0	0	0	0	0	0	0	0	0	0	0	0	0	0	0	0	0	0	0
Chr1_6410320	1	1	1	1	1	1	1	1	1	1	1	1	1	1	1	1	1	1	1	1	1	1	1	1	1	1	1	1	1	1	1	1	1	1	1	1	1	1	1	1	1	1	1	1	1	1	1	1	1
Chr1_6570953	0.5	0.5	0.5	0.5	0.5	0.5	0.5	0.5	0.5	0.5	0.5	0.5	0.5	0.5	0.5	0.5	0.5	0.5	0.5	0.5	0.5	0.5	0.5	0.5	0.5	0.5	0.5	0.5	0.5	0.5	0.5	0.5	0.5	0.5	0.5	0.5	0.5	0.5	0.5	0.5	0.5	0.5	0.5	0.5	0.5	0.5	0.5	0.5	0.5
Chr1_6886495	1	1	1	1	1	1	1	1	1	1	1	1	1	1	1	1	1	1	1	1	1	1	1	1	1	1	1	1	1	1	1	1	1	1	1	1	1	1	1	1	1	1	1	1	1	1	1	1	1
Chr1_7090129	1	1	1	1	1	1	1	1	1	1	1	1	1	1	1	1	1	1	1	1	1	1	1	1	1	1	1	1	1	1	1	1	1	1	1	1	1	1	1	1	1	1	1	1	1	1	1	1	1
Chr1_7120586	1	1	1	1	1	1	1	1	1	1	1	1	1	1	1	1	1	1	1	1	1	1	1	1	1	1	1	1	1	1	1	1	1	1	1	1	1	1	1	1	1	1	1	1	1	1	1	1	1
Chr1_7160617	1	1	1	1	1	1	1	1	1	1	1	1	1	1	1	1	1	1	1	1	1	1	1	1	1	1	1	1	1	1	1	1	1	1	1	1	1	1	1	1	1	1	1	1	1	1	1	1	1
Chr1_7161920	0	0	0	0	0	0	0	0	0	0	0	0	0	0	0	0	0	0	0	0	0	0	0	0	0	0	0	0	0	0	0	0	0	0	0	0	0	0	0	0	0	0	0	0	0	0	0	0	0
Chr1_7165554	1	1	1	1	1	1	1	1	1	1	1	1	1	1	1	1	1	1	1	1	1	1	1	1	1	1	1	1	1	1	1	1	1	1	1	1	1	1	1	1	1	1	1	1	1	1	1	1	1
Chr1_7302531	1	1	1	1	1	1	1	1	1	1	1	1	1	1	1	1	1	1	1	1	1	1	1	1	1	1	1	1	1	1	1	1	1	1	1	1	1	1	1	1	1	1	1	1	1	1	1	1	1
Chr1_7343217	0	0	0	0	0	0	0	0	0	0	0	0	0	0	0	0	0	0	0	0	0	0	0	0	0	0	0	0	0	0	0	0	0	0	0	0	0	0	0	0	0	0	0	0	0	0	0	0	0
Chr1_7400373	0	0	0	0	0	0	0	0	0	0	0	0	0	0	0	0	0	0	0	0	0	0	0	0	0	0	0	0	0	0	0	0	0	0	0	0	0	0	0	0	0	0	0	0	0	0	0	0	0
Chr1_7402733	1	1	1	1	1	1	1	1	1	1	1	1	1	1	1	1	1	1	1	1	1	1	1	1	1	1	1	1	1	1	1	1	1	1	1	1	1	1	1	1	1	1	1	1	1	1	1	1	1
Chr1_7565914	1	1	1	1	1	1	1	1	1	1	1	1	1	1	1	1	1	1	1	1	1	1	1	1	1	1	1	1	1	1	1	1	1	1	1	1	1	1	1	1	1	1	1	1	1	1	1	1	1
Chr1_7568413	0	0	0	0	0	0	0	0	0	0	0	0	0	0	0	0	0	0	0	0	0	0	0	0	0	0	0	0	0	0	0	0	0	0	0	0	0	0	0	0	0	0	0	0	0	0	0	0	0
Chr1_7597724	1	1	1	1	1	1	1	1	1	1	1	1	1	1	1	1	1	1	1	1	1	1	1	1	1	1	1	1	1	1	1	1	1	1	1	1	1	1	1	1	1	1	1	1	1	1	1	1	1
Chr1_7699553	0	0	0	0	0	0	0	0	0	0	0	0	0	0	0	0	0	0	0	0	0	0	0	0	0	0	0	0	0	0	0	0	0	0	0	0	0	0	0	0	0	0	0	0	0	0	0	0	0
Chr1_7867223	0	0	0	0	0	0	0	0	0	0	0	0	0	0	0	0	0	0	0	0	0	0	0	0	0	0	0	0	0	0	0	0	0	0	0	0	0	0	0	0	0	0	0	0	0	0	0	0	0
Chr1_7955274	0	0	0	0	0	0	0	0	0	0	0	0	0	0	0	0	0	0	0	0	0	0	0	0	0	0	0	0	0	0	0	0	0	0	0	0	0	0	0	0	0	0	0	0	0	0	0	0	0
Chr1_7960963	0	0	0	0	0	0	0	0	0	0	0	0	0	0	0	0	0	0	0	0	0	0	0	0	0	0	0	0	0	0	0	0	0	0	0	0	0	0	0	0	0	0	0	0	0	0	0	0	0
Chr1_8063131	1	1	1	1	1	1	1	1	1	1	1	1	1	1	1	1	1	1	1	1	1	1	1	1	1	1	1	1	1	1	1	1	1	1	1	1	1	1	1	1	1	1	1	1	1	1	1	1	1
Chr1_8099865	1	1	1	1	1	1	1	1	1	1	1	1	1	1	1	1	1	1	1	1	1	1	1	1	1	1	1	1	1	1	1	1	1	1	1	1	1	1	1	1	1	1	1	1	1	1	1	1	1
Chr1_8100204	1	1	1	1	1	1	1	1	1	1	1	1	1	1	1	1	1	1	1	1	1	1	1	1	1	1	1	1	1	1	1	1	1	1	1	1	1	1	1	1	1	1	1	1	1	1	1	1	1
Chr1_8267250	1	1	1	1	1	0.5	0.5	1	1	1	1	1	1	0	0	0	0	0	0	0	0	1	1	1	1	1	0.5	0.5	0.5	0	0.5	0	1	0	0	0	0	0	0	0	0	0	0	0	1	0	0	0	0
Chr1_8272543	1	1	1	1	1	0.5	0.5	1	1	1	1	1	1	0	0	0	0	0	0	0	0	1	1	1	1	1	0.5	0.5	0.5	0	0.5	0	1	0	0	0	0	0	0	0	0	0	0	0	1	0	0	0	0
Chr1_8353825	1	1	1	1	1	1	1	1	1	1	1	1	1	1	1	1	1	1	1	1	1	1	1	1	1	1	1	1	1	1	1	1	1	1	1	1	1	1	1	1	1	1	1	1	1	1	1	1	1
Chr1_8367944	1	1	1	1	1	0.5	0.5	1	1	1	1	1	1	0	0	0	0	0	0	0	0	1	1	1	1	1	0.5	0.5	0.5	0	0.5	0	1	0	0	0	0	0	0	0	0	0	0	0	1	0	0	0	0
Chr1_8374275	1	1	1	1	1	1	1	1	1	1	1	1	1	1	1	1	1	1	1	1	1	1	1	1	1	1	1	1	1	1	1	1	1	1	1	1	1	1	1	1	1	1	1	1	1	1	1	1	1
Chr1_8461935	1	1	1	1	1	1	1	1	1	1	1	1	1	1	1	1	1	1	1	1	1	1	1	1	1	1	1	1	1	1	1	1	1	1	1	1	1	1	1	1	1	1	1	1	1	1	1	1	1
Chr1_8517366	1	1	1	1	1	1	1	1	1	1	1	1	1	1	1	1	1	1	1	1	1	1	1	1	1	1	1	1	1	1	1	1	1	1	1	1	1	1	1	1	1	1	1	1	1	1	1	1	1
Chr1_8551265	1	1	1	1	1	1	1	1	1	1	1	1	1	1	1	1	1	1	1	1	1	1	1	1	1	1	1	1	1	1	1	1	1	1	1	1	1	1	1	1	1	1	1	1	1	1	1	1	1
Chr1_8573672	1	1	1	1	1	0.5	0.5	1	1	1	1	1	1	0	0	0	0	0	0	0	0	1	1	1	1	1	0.5	0.5	0.5	0	0.5	0	1	0	0	0	0	0	0	0	0	0	0	0	1	0	0	0	0
Chr1_8594112	1	1	1	1	1	0.5	0.5	1	1	1	1	1	1	0	0	0	0	0	0	0	0	1	1	1	1	1	0.5	0.5	0.5	0	0.5	0	1	0	0	0	0	0	0	0	0	0	0	0	1	0	0	0	0
Chr1_8622788	0	0	0	0	0	0	0	0	0	0	0	0	0	0	0	0	0	0	0	0	0	0	0	0	0	0	0	0	0	0	0	0	0	0	0	0	0	0	0	0	0	0	0	0	0	0	0	0	0
Chr1_8633823	1	1	1	1	1	1	1	1	1	1	1	1	1	1	1	1	1	1	1	1	1	1	1	1	1	1	1	1	1	1	1	1	1	1	1	1	1	1	1	1	1	1	1	1	1	1	1	1	1
Chr1_8651070	0	0	0	0	0	0.5	0.5	0	0	0	0	0	0	1	1	1	1	1	1	1	1	0	0	0	0	0	0.5	0.5	0.5	1	0.5	1	0	1	1	1	1	1	1	1	1	1	1	1	0	1	1	1	1
Chr1_8877450	1	1	1	1	1	0.5	0.5	1	1	1	1	1	1	0	0	0	0	0	0	0	0	1	1	1	1	1	0.5	0.5	0.5	0	0.5	0	1	0	0	0	0	0	0	0	0	0	0	0	1	0	0	0	0
Chr1_8917547	0	0	0	0	0	0	0	0	0	0	0	0	0	0	0	0	0	0	0	0	0	0	0	0	0	0	0	0	0	0	0	0	0	0	0	0	0	0	0	0	0	0	0	0	0	0	0	0	0
Chr1_8946380	0	0	0	0	0	0	0	0	0	0	0	0	0	0	0	0	0	0	0	0	0	0	0	0	0	0	0	0	0	0	0	0	0	0	0	0	0	0	0	0	0	0	0	0	0	0	0	0	0
Chr1_8946533	0	0	0	0	0	0	0	0	0	0	0	0	0	0	0	0	0	0	0	0	0	0	0	0	0	0	0	0	0	0	0	0	0	0	0	0	0	0	0	0	0	0	0	0	0	0	0	0	0
Chr1_8970671	0	0	0	0	0	0	0	0	0	0	0	0	0	0	0	0	0	0	0	0	0	0	0	0	0	0	0	0	0	0	0	0	0	0	0	0	0	0	0	0	0	0	0	0	0	0	0	0	0
Chr1_8972623	1	1	1	1	1	1	1	1	1	1	1	1	1	1	1	1	1	1	1	1	1	1	1	1	1	1	1	1	1	1	1	1	1	1	1	1	1	1	1	1	1	1	1	1	1	1	1	1	1
Chr1_8973979	0	0	0	0	0	0	0	0	0	0	0	0	0	0	0	0	0	0	0	0	0	0	0	0	0	0	0	0	0	0	0	0	0	0	0	0	0	0	0	0	0	0	0	0	0	0	0	0	0
Chr1_9045711	1	1	1	1	1	0.5	0.5	1	1	1	1	1	1	0	0	0	0	0	0	0	0	1	1	1	1	1	0.5	0.5	0.5	0	0.5	0	1	0	0	0	0	0	0	0	0	0	0	0	1	0	0	0	0
Chr1_9059970	0	0	0	0	0	0.5	0.5	0	0	0	0	0	0	1	1	1	1	1	1	1	1	0	0	0	0	0	0.5	0.5	0.5	1	0.5	1	0	1	1	1	1	1	1	1	1	1	1	1	0	1	1	1	1
Chr1_9126853	1	1	1	1	1	0.5	0.5	1	1	1	1	1	1	0	0	0	0	0	0	0	0	1	1	1	1	1	0.5	0.5	0.5	0	0.5	0	1	0	0	0	0	0	0	0	0	0	0	0	1	0	0	0	0
Chr1_9190800	0	0	0	0	0	0.5	0.5	0	0	0	0	0	0	1	1	1	1	1	1	1	1	0	0	0	0	0	0.5	0.5	0.5	1	0.5	1	0	1	1	1	1	1	1	1	1	1	1	1	0	1	1	1	1
Chr1_9215034	1	1	1	1	1	0.5	0.5	1	1	1	1	1	1	0	0.5	0.5	0	0.5	0.5	0	0	1	1	1	1	1	0.5	0.5	0.5	0	0.5	0	1	0	0	0	0	0	0	0	0	0	0.5	0	1	0	0	0	0
Chr1_9299714	1	1	1	1	1	1	1	1	1	1	1	1	1	1	1	1	1	1	1	1	1	1	1	1	1	1	1	1	1	1	1	1	1	1	1	1	1	1	1	1	1	1	1	1	1	1	1	1	1
Chr1_9301439	1	1	1	1	1	0.5	0.5	1	1	1	1	1	1	0	0	0	0	0	0	0	0	1	1	1	1	1	0.5	0.5	0.5	0	0.5	0	1	0	0	0	0	0	0	0	0	0	0	0	1	0	0	0	0
Chr1_9358869	1	1	1	1	1	0.5	0.5	1	1	1	1	1	1	0	0	0	0	0	0	0	0	1	1	1	1	1	0.5	0.5	0.5	0	0.5	0	1	0	0	0	0	0	0	0	0	0	0	0	1	0	0	0	0
Chr1_9363075	0	0	0	0	0	0.5	0.5	0	0	0	0	0	0	1	1	1	1	1	1	1	1	0	0	0	0	0	0.5	0.5	0.5	1	0.5	1	0	1	1	1	1	1	1	1	1	1	1	1	0	1	1	1	1
Chr1_9397533	1	1	1	1	1	0.5	0.5	1	1	1	1	1	1	0	0	0	0	0	0	0	0	1	1	1	1	1	0.5	0.5	0.5	0	0.5	0	1	0	0	0	0	0	0	0	0	0	0	0	1	0	0	0	0
Chr1_9959114	1	1	1	1	1	0.5	0.5	1	1	1	1	1	1	0	0	0	0	0	0	0	0	1	1	1	1	1	0.5	0.5	0.5	0	0.5	0	1	0	0	0	0	0	0	0	0	0	0	0	1	0	0	0	0
Chr1_10019372	1	1	1	1	1	0.5	0.5	1	1	1	1	1	1	0	0	0	0	0	0	0	0	1	1	1	1	1	0.5	0.5	0.5	0	0.5	0	1	0	0	0	0	0	0	0	0	0	0	0	1	0	0	0	0
Chr1_10096668	1	1	1	1	1	1	1	1	1	1	1	1	1	1	1	1	1	1	0.5	1	1	1	1	1	1	1	1	1	1	1	1	1	1	1	1	1	1	1	1	1	0.5	1	1	1	1	1	1	1	1
Chr1_10123092	0	0	0	0	0	0	0	0	0	0	0	0	0	0	0	0	0	0	0	0	0	1	0	0	0	0	0	0	0	0	0	0	0	1	1	0	1	0	1	0	0	0	0	0	0	0	0	0	0
Chr1_10486506	1	1	1	1	1	0.5	0.5	1	1	1	1	1	1	0	0	0	0	0	0	0	0	1	1	1	1	1	0.5	0.5	0.5	0	0.5	0	1	0	0.5	0.5	1	1	1	0.5	0	0	0	0	1	0	0	0	0
Chr1_10511048	1	1	1	1	1	1	1	1	1	1	1	1	1	1	1	1	1	1	1	1	1	1	1	1	1	1	1	1	1	1	1	1	1	1	1	1	1	1	1	1	1	1	1	1	1	1	1	1	1
Chr1_10540357	0	0	0	0	0	0.5	0.5	0	0	0	0	0	0	1	1	1	1	1	1	1	1	0	0	0	0	0	0.5	0.5	0.5	1	0.5	1	0	1	0.5	0.5	0	0	0	0.5	1	1	1	1	0	1	1	1	1
Chr1_10590754	1	1	1	1	1	0.5	0.5	1	1	1	1	1	1	0	0	0	0	0	0	0	0	1	1	1	1	1	0.5	0.5	0.5	0	0.5	0	1	0	0.5	0.5	1	1	1	0.5	0	0	0	0	1	0	0	0	0
Chr1_10901616	1	1	1	1	1	0.5	0.5	1	1	1	1	1	1	0	0	0	0	0	0	0	0	1	1	1	1	1	0.5	0.5	0.5	0	0.5	0	1	0	0.5	0.5	1	1	1	0.5	0	0	0	0	1	0	0	0	0
Chr1_10962375	0	0	0	0	0	0.5	0.5	0	0	0	0	0	0	1	1	1	1	1	1	1	1	0	0	0	0	0	0.5	0.5	0.5	1	0.5	1	0	1	0.5	0.5	0	0	0	0.5	1	1	1	1	0	1	1	1	1
Chr1_11298523	0.5	0.5	0.5	0.5	0.5	1	0.5	0.5	0.5	0.5	0.5	0.5	0.5	0.5	0.5	0.5	0.5	0.5	0.5	0.5	0.5	0.5	0.5	0.5	0.5	0.5	1	1	1	0.5	0.5	0.5	0.5	0.5	1	1	0.5	0.5	0.5	0.5	0.5	0.5	0.5	0.5	0.5	0.5	0.5	0.5	0.5
Chr1_11372021	1	1	1	1	1	1	1	1	1	1	1	1	1	1	1	1	1	1	1	1	1	1	1	1	1	1	1	1	1	1	1	1	1	1	1	1	1	1	1	1	1	1	1	1	1	1	1	1	1
Chr1_11392392	0	0	0	0	0	0.5	0	0	0	0	0	0	0	1	1	1	1	1	1	1	1	0	0	0	0	0	0.5	0.5	0.5	1	1	1	0	1	0.5	0.5	0	0	0	0	1	1	1	1	0	1	1	1	1
Chr1_11402418	0	0	0	0	0	0	0	0	0	0	0	0	0	0	0	0	0	0	0	0	0	0	0	0	0	0	0	0	0	0	0	0	0	0	0	0	0	0	0	0	0	0	0	0	0	0	0	0	0
Chr1_11488397	0	0	0	0	0	0.5	0	0	0	0	0	0	0	1	1	1	1	1	1	1	1	0	0	0	0	0	0.5	0.5	0.5	1	1	1	0	1	0.5	0.5	0	0	0	0	1	1	1	1	0	1	1	1	1
Chr1_11883645	1	1	1	1	1	1	1	1	1	1	1	1	1	1	1	1	1	1	1	1	1	1	1	1	1	1	1	1	1	1	1	1	1	1	1	1	1	1	1	1	1	1	1	1	1	1	1	1	1
Chr1_11951610	1	1	1	1	1	1	1	1	1	1	1	1	1	1	1	1	1	1	1	1	1	1	1	1	1	1	1	1	1	1	1	1	1	1	1	1	1	1	1	1	1	1	1	1	1	1	1	1	1
Chr1_11952059	1	1	1	1	1	0.5	1	1	1	1	1	1	1	0	0	0	0	0	0	0	0	1	1	1	1	1	0.5	0.5	0.5	0	0	0	1	0	0.5	0.5	1	1	1	1	0	0	0	0	1	0	0	0	0
Chr1_11954450	1	1	1	1	1	1	1	1	1	1	1	1	1	1	1	1	1	1	1	1	1	1	1	1	1	1	1	1	1	1	1	1	1	1	1	1	1	1	1	1	1	1	1	1	1	1	1	1	1
Chr1_11955865	1	1	1	1	1	0.5	1	1	1	1	1	1	1	0	0	0	0	0	0	0	0	1	1	1	1	1	0.5	0.5	0.5	0	0	0	1	0	0.5	0.5	1	1	1	1	0	0	0	0	1	0	0	0	0
Chr1_12066788	1	1	1	1	1	1	1	1	1	1	1	1	1	1	1	1	1	1	1	1	1	1	1	1	1	1	1	1	1	1	1	1	1	1	1	1	1	1	1	1	1	1	1	1	1	1	1	1	1
Chr1_12299659	1	1	1	1	1	1	1	1	1	1	1	1	1	1	1	1	1	1	1	1	1	1	1	1	1	1	1	1	1	1	1	1	1	1	1	1	1	1	1	1	1	1	1	1	1	1	1	1	1
Chr1_12478938	0	0	0	0	0	0.5	0	0	0	0	0	0	0	1	1	1	1	1	1	1	1	0	0	0	0	0	0.5	0.5	0.5	1	1	1	0	1	0.5	0	0	0	0	0	1	1	1	1	0	1	1	1	1
Chr1_12517968	0	0	0	0	0	0.5	0	0	0	0	0	0	0	1	1	1	1	1	1	1	1	0	0	0	0	0	0.5	0.5	0.5	1	1	1	0	1	0.5	0	0	0	0	0	1	1	1	1	0	1	1	1	1
Chr1_12522038	0	0	0	0	0	0.5	0	0	0	0	0	0	0	1	1	1	1	1	1	1	1	0	0	0	0	0	0.5	0.5	0.5	1	1	1	0	1	0.5	0	0	0	0	0	1	1	1	1	0	1	1	1	1
Chr1_12657578	0	0	0	0	0	0.5	0	0	0	0	0	0	0	1	1	1	1	1	1	1	1	0	0	0	0	0	0.5	0.5	0.5	1	1	1	0	1	0.5	0	0	0	0	0	1	1	1	1	0	1	1	1	1
Chr1_12794379	0	0	0	0	0	0	0	0	0	0	0	0	0	0	0	0	0	0	0	0	0	0	0	0	0	0	0	0	0	0	0	0	0	0	0	0	0	0	0	0	0	0	0	0	0	0	0	0	0
Chr1_12950549	1	1	1	1	1	1	1	1	1	1	1	1	1	1	1	1	1	1	1	1	1	1	1	1	1	1	1	1	1	1	1	1	1	1	1	1	1	1	1	1	1	1	1	1	1	1	1	1	1
Chr1_12967778	1	1	1	1	1	1	1	1	1	1	1	1	1	1	1	1	1	1	1	1	1	1	1	1	1	1	1	1	1	1	1	1	1	1	1	1	1	1	1	1	1	1	1	1	1	1	1	1	1
Chr1_12988936	1	1	1	1	1	1	1	1	1	1	1	1	1	1	1	1	1	1	1	1	1	1	1	1	1	1	1	1	1	1	1	1	1	1	1	1	1	1	1	1	1	1	1	1	1	1	1	1	1
Chr1_12992845	1	1	1	1	1	1	1	1	1	1	1	1	1	1	1	1	1	1	1	1	1	1	1	1	1	1	1	1	1	1	1	1	1	1	1	1	1	1	1	1	1	1	1	1	1	1	1	1	1
Chr1_12993272	1	1	1	1	1	1	1	1	1	1	1	1	1	1	1	1	1	1	1	1	1	1	1	1	1	1	1	1	1	1	1	1	1	1	1	1	1	1	1	1	1	1	1	1	1	1	1	1	1
Chr1_12993409	0.5	0.5	0.5	0.5	0.5	0.5	0.5	0.5	0.5	0.5	0.5	0.5	0.5	0.5	0.5	0.5	0.5	0.5	0.5	0.5	0.5	0.5	0.5	0.5	0.5	0.5	0.5	0.5	0.5	0.5	0.5	0.5	0.5	0.5	0.5	0.5	0.5	0.5	0.5	0.5	0.5	0.5	0.5	0.5	0.5	0.5	0.5	0.5	0.5
Chr1_13080292	1	1	1	1	1	1	1	1	1	1	1	1	1	1	1	1	1	1	1	1	1	1	1	1	1	1	1	1	1	1	1	1	1	1	1	1	1	1	1	1	1	1	1	1	1	1	1	1	1
Chr1_13359429	1	1	1	1	1	1	1	1	1	1	1	1	1	1	1	1	1	1	1	1	1	1	1	1	1	1	1	1	1	1	1	1	1	1	1	1	1	1	1	1	1	1	1	1	1	1	1	1	1
Chr1_13508353	1	1	1	1	1	1	1	1	1	1	1	1	1	1	1	1	1	1	1	1	1	1	1	1	1	1	1	1	1	1	1	1	1	1	1	1	1	1	1	1	1	1	1	1	1	1	1	1	1
Chr1_13589176	0	0	0	0	0	0	0	0	0	0	0	0	0	0	0	0	0	0	0	0	0	0	0	0	0	0	0	0	0	0	0	0	0	0	0	0	0	0	0	0	0	0	0	0	0	0	0	0	0
Chr1_13601969	0	0	0	0	0	0.5	0	0	0	0	0	0	0	1	1	1	1	1	1	1	1	0	0	0	0	0	0.5	0.5	0.5	1	1	1	0	1	0.5	0	0	0	0	0	1	1	1	1	0	1	1	1	1
Chr1_13645026	0	0	0	0	0	0	0	0	0	0	0	0	0	0	0	0	0	0	0	0	0	0	0	0	0	0	0	0	0	0	0	0	0	0	0	0	0	0	0	0	0	0	0	0	0	0	0	0	0
Chr1_13744559	1	1	1	1	1	1	1	1	1	1	1	1	1	1	1	1	1	1	1	1	1	1	1	1	1	1	1	1	1	1	1	1	1	1	1	1	1	1	1	1	1	1	1	1	1	1	1	1	1
Chr1_13788048	0	0	0	0	0	0.5	0	0	0	0	0	0	0	1	1	1	1	1	1	1	1	0	0	0	0	0	0.5	0.5	0.5	1	1	1	0	1	0.5	0	0	0	0	0.5	1	1	1	1	0	1	1	1	1
Chr1_13795378	0	0	0	0	0	0.5	0	0	0	0	0	0	0	1	1	1	1	1	1	1	1	0	0	0	0	0	0.5	0.5	0.5	1	1	1	0	1	0.5	0	0	0	0	0.5	1	1	1	1	0	1	1	1	1
Chr1_13803501	0	0	0	0	0	0.5	0	0	0	0	0	0	0	1	1	1	1	1	1	1	1	0	0	0	0	0	0.5	0.5	0.5	1	1	1	0	1	0.5	0	0	0	0	0.5	1	1	1	1	0	1	1	1	1
Chr1_13993255	0	0	0	0	0	0.5	0	0	0	0	0	0	0	1	1	1	1	1	1	1	1	0	0	0	0	0	0.5	0.5	0.5	1	1	1	0	1	0.5	0	0	0	0	0.5	1	1	1	1	0	1	1	1	1
Chr1_14052681	0	0	0	0	0	0	0	0	0	0	0	0	0	0	0	0	0	0	0	0	0	0	0	0	0	0	0	0	0	0	0	0	0	0	0	0	0	0	0	0	0	0	0	0	0	0	0	0	0
Chr1_14566042	0	0	0	0	0	0.5	0	0	0	0	0	0	0	1	1	1	1	1	1	1	1	0	0	0	0	0	0.5	1	0.5	1	1	1	0	1	0.5	0	0	0	0	0.5	1	1	1	1	0	1	1	0.5	1
Chr1_14626542	1	1	1	1	1	0.5	1	1	1	1	1	1	1	0	0	0	0	0	0	0	0	1	1	1	1	1	0.5	0	0.5	0	0	0	1	0	0.5	1	1	1	1	0.5	0	0	0	0	1	0	0	0.5	0
Chr1_14626607	0	0	0	0	0	0.5	0	0	0	0	0	0	0	1	1	1	1	1	1	1	1	0	0	0	0	0	0.5	1	0.5	1	1	1	0	1	0.5	0	0	0	0	0.5	1	1	1	1	0	1	1	0.5	1
Chr1_14682198	1	1	1	1	1	1	1	1	1	1	1	1	1	1	1	1	1	1	1	1	1	1	1	1	1	1	1	1	1	1	1	1	1	1	1	1	1	1	1	1	1	1	1	1	1	1	1	1	1
Chr1_14895394	0	0	0	0	0	0.5	0	0	0	0	0	0	0	1	1	1	1	1	1	1	1	0	0	0	0	0	0.5	1	0.5	1	1	1	0	1	0.5	0	0	0	0	0.5	1	1	1	1	0	1	1	0.5	1
Chr1_14900042	1	1	1	1	1	0.5	1	1	1	1	1	1	1	0	0	0	0	0	0	0	0	1	1	1	1	1	0.5	0	0	0	0	0	1	0	0.5	1	1	1	1	0.5	0	0	0	0	1	0	0	0.5	0
Chr1_14920451	0	0	0	0	0	0.5	0	0	0	0	0	0	0	1	1	1	1	1	1	1	1	0	0	0	0	0	0.5	1	0.5	1	1	1	0	1	0.5	0	0	0	0	0.5	1	1	1	1	0	1	1	0.5	1
Chr1_15069918	0	0	0	0	0	0	0	0	0	0	0	0	0	0	0	0	0	0	0	0	0	0	0	0	0	0	0	0	0	0	0	0	0	0	0	0	0	0	0	0	0	0	0	0	0	0	0	0	0
Chr1_15199717	0	0	0	0	0	0	0	0	0	0	0	0	0	0	0	0	0	0	0	0	0	0	0	0	0	0	0	0	0	0	0	0	0	0	0	0	0	0	0	0	0	0	0	0	0	0	0	0	0
Chr1_15266072	0	0	0	0	0	0	0	0	0	0	0	0	0	0	0	0	0	0	0	0	0	0	0	0	0	0	0	0	0	0	0	0	0	0	0	0	0	0	0	0	0	0	0	0	0	0	0	0	0
Chr1_15407344	0	0	0	0	0	0.5	0	0	0	0	0	0	0	1	1	1	1	1	1	1	1	0	0	0	0	0	0.5	1	1	1	1	1	0.5	1	0.5	0	0	0	0	0.5	1	1	1	1	0	1	1	0.5	1
Chr1_15474540	0	0	0	0	0	0.5	0	0	0	0	0	0	0	1	1	1	1	1	1	1	1	0	0	0	0	0	0.5	1	1	1	1	1	0.5	1	0.5	0	0	0	0	0.5	1	1	1	1	0	1	1	0.5	1
Chr1_15514878	0	0	0	0	0	0.5	0	0	0	0	0	0	0	1	1	1	1	1	1	1	1	0	0	0	0	0	0.5	1	1	1	1	1	0.5	1	0.5	0	0	0	0	0.5	1	1	1	1	0	1	1	0.5	1
Chr1_15515187	0	0	0	0	0	0.5	0	0	0	0	0	0	0	1	1	1	1	1	1	1	1	0	0	0	0	0	0.5	1	1	1	1	1	0.5	1	0.5	0	0	0	0	0.5	1	1	1	1	0	1	1	0.5	1
Chr1_15576781	0	0	0	0	0	0.5	0	0	0	0	0	0	0	1	1	1	1	1	1	1	1	0	0	0	0	0	0.5	1	1	1	1	1	0.5	1	0.5	0	0	0	0	0.5	1	1	1	1	0	1	1	0.5	1
Chr1_15729241	0	0	0	0	0	0	0	0	0	0	0	0	0	0	0	0	0	0	0	0	0	0	0	0	0	0	0	0	0	0	0	0	0	0	0	0	0	0	0	0	0	0	0	0	0	0	0	0	0
Chr1_15775277	0	0	0	0	0	0	0	0	0	0	0	0	0	0	0	0	0	0	0	0	0	0	0	0	0	0	0	0	0	0	0	0	0	0	0	0	0	0	0	0	0	0	0	0	0	0	0	0	0
Chr1_15776215	0	0	0	0	0	0	0	0	0	0	0	0	0	0	0	0	0	0	0	0	0	0	0	0	0	0	0	0	0	0	0	0	0	0	0	0	0	0	0	0	0	0	0	0	0	0	0	0	0
Chr1_15776832	0	0	0	0	0	0.5	0	0	0	0	0	0	0	1	1	1	1	1	1	1	1	0	0	0	0	0	0.5	1	1	1	1	1	0.5	1	0.5	0	0	0	0	0.5	1	1	1	1	0	1	1	0.5	1
Chr1_15784782	0	0	0	0	0	0.5	0	0	0	0	0	0	0	1	1	1	1	1	1	1	1	0	0	0	0	0	0.5	1	1	1	1	1	0.5	1	0.5	0	0	0	0	0.5	1	1	1	1	0	1	1	0.5	1
Chr1_15896415	1	1	1	1	1	0.5	1	1	1	1	1	1	1	0	0	0	0	0	0	0	0	1	1	1	1	1	0.5	0	0	0	0	0	0.5	0	0.5	1	1	1	1	0.5	0	0	0	0	1	0	0	0.5	0
Chr1_15967867	1	1	1	1	1	0.5	1	1	1	1	1	1	1	0	0	0	0	0	0	0	0	1	1	1	1	1	0.5	0	0	0	0	0	0.5	0	0.5	1	1	1	1	0.5	0	0	0	0	1	0	0	0.5	0
Chr1_16048834	0	0	0	0	0	0.5	0	0	0	0	0	0	0	1	1	1	1	1	1	1	1	0	0	0	0	0	0.5	1	1	1	1	1	0.5	1	0.5	0	0	0	0	0.5	1	1	1	1	0	1	1	0.5	1
Chr1_16061468	1	1	1	1	1	0.5	1	1	1	1	1	1	1	0	0	0	0	0	0	0	0	1	1	1	1	1	0.5	0	0	0	0	0	0.5	0	0.5	1	1	1	1	0.5	0	0	0	0	1	0	0	0.5	0
Chr1_16283298	1	1	1	1	1	1	1	1	1	1	1	1	1	1	1	1	1	1	1	1	1	1	1	1	1	1	1	1	1	1	1	1	1	1	1	1	1	1	1	1	1	1	1	1	1	1	1	1	1
Chr1_16593645	0	0	0	0	0	0.5	0	0	0	0	0	0	0	1	1	1	1	1	1	1	1	0	0	0	0	0	0.5	1	1	1	1	1	1	1	0.5	0	0	0	0	0.5	1	1	1	1	0	1	1	0.5	1
Chr1_16603590	0	0	0	0	0	0.5	0	0	0	0	0	0	0	1	1	1	1	1	1	1	1	0	0	0	0	0	0.5	1	1	1	1	1	1	1	0.5	0	0	0	0	0.5	1	1	1	1	0	1	1	0.5	1
Chr1_16742000	0	0	0	0	0	0	0	0	0	0	0	0	0	0	0	0	0	0	0	0	0	0	0	0	0	0	0	0	0	0	0	0	0	0	0	0	0	0	0	0	0	0	0	0	0	0	0	0	0
Chr1_16802074	1	1	1	1	1	1	1	1	1	1	1	1	1	1	1	1	1	1	1	1	1	1	1	1	1	1	1	1	1	1	1	1	1	1	1	1	1	1	1	1	1	1	1	1	1	1	1	1	1
Chr1_17342005	0	0	0	0	0	0	0	0	0	0	0	0	0	0	0	0	0	0	0	0	0	0	0	0	0	0	0	0	0	0	0	0	0	0	0	0	0	0	0	0	0	0	0	0	0	0	0	0	0
Chr1_17394049	0	0	0	0	0	0	0	0	0	0	0	0	0	0	0	0	0	0	0	0	0	0	0	0	0	0	0	0	0	0	0	0	0	0	0	0	0	0	0	0	0	0	0	0	0	0	0	0	0
Chr1_17487413	0	0	0	0	0	0	0	0	0	0	0	0	0	0	0	0	0	0	0	0	0	0	0	0	0	0	0	0	0	0	0	0	0	0	0	0	0	0	0	0	0	0	0	0	0	0	0	0	0
Chr1_17601571	1	1	1	1	1	0.5	1	1	1	1	1	1	1	0	0	0	0	0	0	0	0	1	1	1	0	0.5	0.5	0	0	0	0	0	0	0.5	0.5	1	1	1	0.5	0.5	0	0	0	0	1	0	0	0.5	0
Chr1_17662526	1	1	1	1	1	1	1	1	1	1	1	1	1	1	1	1	1	1	1	1	1	0	1	1	0	1	1	1	1	1	1	1	1	1	1	1	1	1	1	1	1	1	1	1	1	1	1	1	1
Chr1_17664526	1	1	1	1	1	0.5	1	1	1	1	1	1	1	0	0	0	0	0	0	0	0	1	1	1	0	0.5	0.5	0	0	0	0	0	0	0.5	0.5	1	1	1	0.5	0.5	0	0	0	0	1	0	0	0.5	0
Chr1_17664569	1	1	1	1	1	0.5	1	1	1	1	1	1	1	0	0	0	0	0	0	0	0	1	1	1	0	0.5	0.5	0	0	0	0	0	0	0.5	0.5	1	1	1	0.5	0.5	0	0	0	0	1	0	0	0.5	0
Chr1_17666998	0	0	0	0	0	0.5	0	0	0	0	0	0	0	1	1	1	1	1	1	1	1	0	0	0	1	0.5	0.5	1	1	1	1	1	1	0.5	0.5	0	0	0	0.5	0.5	1	1	1	1	0	1	1	0.5	1
Chr1_17782829	0	0	0	0	0	0.5	0	0	0	0	0	0	0	1	1	1	1	1	1	1	1	0	0	0	1	0.5	0.5	1	1	1	1	1	1	0.5	0.5	0	0	0	0.5	0.5	1	1	1	1	0	1	1	0.5	1
Chr1_17827174	0	0	0	0	0	0.5	0	0	0	0	0	0	0	1	1	1	1	1	1	1	1	0	0	0	1	0.5	0.5	1	1	1	1	1	1	0.5	0.5	0	0	0	0.5	0.5	1	1	1	1	0	1	1	0.5	1
Chr1_17884610	0	0	0	0	0	0.5	0	0	0	0	0	0	0	1	1	1	1	1	1	1	1	0	0	0	1	0.5	0.5	1	1	1	1	1	1	0.5	0.5	0	0	0	0.5	0.5	1	1	1	1	0	1	1	0.5	1
Chr1_17898504	1	1	1	1	1	0.5	1	1	1	1	1	1	1	0	0	0	0	0	0	0	0	1	1	1	0	0.5	0.5	0	0	0	0	0	0	0.5	0.5	1	1	0.5	0.5	0.5	0	0	0	0	1	0	0	0.5	0.5
Chr1_17965557	0	0	0	0	0	0	0	0	0	0	0	0	0	0	0	0	0	0	0	0	0	0	0	0	0	0	0	0	0	0	0	0	0	0	0	0	0	0	0	0	0	0	0	0	0	0	0	0	0
Chr1_17965654	0	0	0	0	0	0	0	0	0	0	0	0	0	0	0	0	0	0	0	0	0	0	0	0	0	0	0	0	0	0	0	0	0	0	0	0	0	0	0	0	0	0	0	0	0	0	0	0	0
Chr1_17987621	0	0	0	0	0	0	0	0	0	0	0	0	0	0	0	0	0	0	0	0	0	0	0	0	0	0	0	0	0	0	0	0	0	0	0	0	0	0	0	0	0	0	0	0	0	0	0	0	0
Chr1_18202377	1	1	1	1	1	1	1	1	1	1	1	1	1	1	1	1	1	1	1	1	1	1	1	1	1	1	1	1	1	1	1	1	1	1	1	1	1	1	1	1	1	1	1	1	1	1	1	1	1
Chr1_18222976	0	0	0	0	0	0	0	0	0	0	0	0	0	0	0	0	0	0	0	0	0	0	0	0	0	0	0	0	0	0	0	0	0	0	0	0	0	0	0	0	0	0	0	0	0	0	0	0	0
Chr1_18642304	1	1	1	1	1	0.5	1	1	1	1	1	1	1	0	0	0	0	0	0	0	0	1	1	1	0	0.5	0.5	0	0	0	0	0	0	0.5	0.5	1	1	0.5	0.5	0.5	0	0	0	0	1	0	0	0.5	0.5
Chr1_19068379	1	1	1	1	1	1	1	1	1	1	1	1	1	1	1	1	1	1	1	1	1	1	1	1	1	1	1	1	1	1	1	1	1	1	1	1	1	1	1	1	1	1	1	1	1	1	1	1	1
Chr1_19100675	1	1	1	1	1	1	1	1	1	1	1	1	1	1	1	1	1	1	1	1	1	1	1	1	1	1	1	1	1	1	1	1	1	1	1	1	1	1	1	1	1	1	1	1	1	1	1	1	1
Chr1_19352589	1	1	1	1	1	1	1	1	1	1	1	1	1	1	1	1	1	1	1	1	1	1	1	1	1	1	1	1	1	1	1	1	1	1	1	1	1	1	1	1	1	1	1	1	1	1	1	1	1
Chr1_19640864	1	1	1	1	1	0.5	1	1	1	1	1	1	1	0	0	0	0	0	0	0	0	1	1	1	0	0.5	1	1	1	1	1	1	1	0.5	0.5	1	1	0	0.5	0.5	0	0	0	0	1	0	0	0.5	0.5
Chr1_19699529	1	1	1	1	1	1	1	1	1	1	1	1	1	1	1	1	1	1	1	1	1	1	1	1	1	1	1	1	1	1	1	1	1	1	1	1	1	1	1	1	1	1	1	1	1	1	1	1	1
Chr1_19948359	1	1	1	1	1	0	1	1	1	1	1	1	1	0	0	0	0	0	0	0	0	1	1	1	0	0	1	1	1	1	1	1	1	0	0	1	1	0	0	0	0	0	0	0	1	0	0	0	0
Chr1_19988443	0	0	0	0	0	1	0	0	0	0	0	0	0	1	1	1	1	1	1	1	1	0	0	0	1	0.5	0	0	0	0	0	0	0	0.5	0.5	0	0	1	0.5	0.5	1	1	1	1	0	1	1	0.5	0.5
Chr1_20098257	0	0	0	0	0	1	0	0	0	0	0	0	0	1	1	1	1	1	1	1	1	0	0	0	1	0	0	0	0	0	0	0	0	0.5	0.5	0	0	1	0.5	0.5	1	1	1	1	0	1	1	0.5	0.5
Chr1_20420587	0	0	0	0	0	1	0	0	0	0	0	0	0	1	1	1	1	1	1	1	1	0	0	0	1	0	0	0	0	0	0	0	0	0.5	0.5	0	0	1	0.5	0.5	1	1	1	1	0	1	1	0.5	0.5
Chr1_20636207	0	0	0	0	0	1	0	0	0	0	0	0	0	1	1	1	1	1	1	1	1	0	0	0	1	0	0	0	0	0	0	0	0	0.5	0.5	0	0	1	0.5	0.5	1	1	1	1	0	1	1	0.5	0.5
Chr1_20915191	0	0	0	0	0	1	0	0	0	0	0	0	0	1	1	1	1	1	1	1	1	0	0	0	1	0	0	0	0	0	0	0	0	0.5	0.5	0	0	1	0.5	0.5	1	1	1	1	0	1	1	0.5	0.5
Chr1_21248111	1	1	1	1	1	0	1	1	1	1	1	1	1	0	0	0	0	0	0	0	0	1	1	1	0	1	1	1	1	1	1	1	1	0.5	0.5	1	1	0	0.5	0.5	0	0	0	0	1	0	0	0.5	0.5
Chr1_21455800	1	1	1	1	1	0	1	1	1	1	1	1	1	0	0	0	0	0	0	0	0	1	1	1	0	1	1	1	1	1	1	1	1	0.5	0.5	1	1	0	0.5	0.5	0	0	0	0	1	0	0	0.5	0.5
Chr1_21456243	1	1	1	1	1	0	1	1	1	1	1	1	1	0	0	0	0	0	0	0	0	1	1	1	0	1	1	1	1	1	1	1	1	0.5	0.5	1	1	0	0.5	0.5	0	0	0	0	1	0	0	0.5	0.5
Chr1_21468153	1	1	1	1	1	0	1	1	1	1	1	1	1	0	0	0	0	0	0	0	0	1	1	1	0	1	1	1	1	1	1	1	1	0.5	0.5	1	1	0	0.5	0.5	0	0	0	0	1	0	0	0.5	0.5
Chr1_21473288	0	0	0	0	0	1	0	0	0	0	0	0	0	1	1	1	1	1	1	1	1	0	0	0	1	0	0	0	0	0	0	0	0	0.5	0.5	0	0	1	0.5	0.5	1	1	1	1	0	1	1	0.5	0.5
Chr1_21570019	1	1	1	1	1	0	1	1	1	1	1	1	1	0	0	0	0	0	0	0	0	1	1	1	0	1	1	1	1	1	1	1	1	0.5	0.5	1	1	0	0.5	0.5	0	0	0	0	1	0	0	0.5	0.5
Chr1_21602146	0	0	0	0	0	1	0	0	0	0	0	0	0	1	1	1	1	1	1	1	1	0	0	0	1	0	0	0	0	0	0	0	0	0.5	0.5	0	0	1	0.5	0.5	1	1	1	1	0	1	1	0.5	0.5
Chr1_21690579	0	0	0	0	0	1	0	0	0	0	0	0	0	1	1	1	1	1	1	1	1	0	0	0	1	0	0	0	0	0	0	0	0	0.5	0.5	0	0	1	0.5	0.5	1	1	1	1	0	1	1	0.5	0.5
Chr1_21759296	0	0	0	0	0	0	0	0	0	0	0	0	0	0	0	0	0	0	0	0	0	0	0	0	0	0	0	0	0	0	0	0	0	0	0	0	0	0	0	0	0	0	0	0	0	0	0	0	0
Chr1_22258561	0	0	0	0	0	1	0	0.5	0	0	0	0	0	1	1	1	1	1	1	1	1	0	1	0	1	0	0	0	0	0	0	0	0	0.5	0.5	0	0	1	0.5	0.5	1	1	1	1	1	1	0.5	0.5	0.5
Chr1_22379568	1	1	1	1	1	1	1	1	1	1	1	1	1	1	1	1	1	1	1	1	1	1	1	1	1	1	1	1	1	1	1	1	1	1	1	1	1	1	1	1	1	1	1	1	1	1	1	1	1
Chr1_22382003	0	0	0	0	0	0	0	0	0	0	0	0	0	0	0	0	0	0	0	0	0	0	0	0	0	0	0	0	0	0	0	0	0	0	0	0	0	0	0	0	0	0	0	0	0	0	0	0	0
Chr1_22405041	1	1	1	1	1	1	1	1	1	1	1	1	1	1	1	1	1	1	1	1	1	1	1	1	1	1	1	1	1	1	1	1	1	1	1	1	1	1	1	1	1	1	1	1	1	1	1	1	1
Chr1_22439812	1	1	1	1	1	0	1	0.5	1	1	1	1	1	0	0	0	0	0	0	0	0	1	0	1	0	1	1	1	1	1	1	1	1	0.5	0.5	1	1	0	0.5	0.5	0	0	0	0	0	0	0.5	0.5	0.5
Chr1_22499104	1	1	1	1	1	0	1	0.5	1	1	1	1	1	0	0	0	0	0	0	0	0	1	0	1	0	1	1	1	1	1	1	1	1	0.5	0.5	1	1	0	0.5	0.5	0	0	0	0	0	0	0.5	0.5	0.5
Chr1_22508575	1	1	1	1	1	0	1	0.5	1	1	1	1	1	0	0	0	0	0	0	0	0	1	0	1	0	1	1	1	1	1	1	1	1	0.5	0.5	1	1	0	0.5	0.5	0	0	0	0	0	0	0.5	0.5	0.5
Chr1_22509387	1	1	1	1	1	0	1	0.5	1	1	1	1	1	0	0	0	0	0	0	0	0	1	0	1	0	1	1	1	1	1	1	1	1	0.5	0.5	1	1	0	0.5	0.5	0	0	0	0	0	0	0.5	0.5	0.5
Chr1_22512578	0	0	0	0	0	1	0	0.5	0	0	0	0	0	1	1	1	1	1	1	1	1	0	1	0	1	0	0	0	0	0	0	0	0	0.5	0.5	0	0	1	0.5	0.5	1	1	1	1	1	1	0.5	0.5	0.5
Chr1_22588990	0	0	0	0	0	1	0	0.5	0	0	0	0	0	1	1	1	1	1	1	1	1	0	1	0	1	0	0	0	0	0	0	0	0	0.5	0.5	0	0	1	0.5	0.5	1	1	1	1	1	1	0.5	0.5	0.5
Chr1_22594052	1	1	1	1	1	0	1	0.5	1	1	1	1	1	0	0	0	0	0	0	0	0	1	0	1	0	1	1	1	1	1	1	1	1	0.5	0.5	1	1	0	0.5	0.5	0	0	0	0	0	0	0.5	0.5	0.5
Chr1_22595062	0	0	0	0	0	1	0	0.5	0	0	0	0	0	1	1	1	1	1	1	1	1	0	1	0	1	0	0	0	0	0	0	0	0	0.5	0.5	0	0	1	0.5	0.5	1	1	1	1	1	1	0.5	0.5	0.5
Chr1_22595102	1	1	1	1	1	0	1	0.5	1	1	1	1	1	0	0	0	0	0	0	0	0	1	0	1	0	1	1	1	1	1	1	1	1	0.5	0.5	1	1	0	0.5	0.5	0	0	0	0	0	0	0.5	0.5	0.5
Chr1_22596160	1	1	1	1	1	0	1	0.5	1	1	1	1	1	0	0	0	0	0	0	0	0	1	0	1	0	1	1	1	1	1	1	1	1	0.5	0.5	1	1	0	0.5	0.5	0	0	0	0	0	0	0.5	0.5	0.5
Chr1_22649836	1	1	1	1	1	1	1	1	1	1	1	1	1	1	1	1	1	1	1	1	1	1	1	1	1	1	1	1	1	1	1	1	1	1	1	1	1	1	1	1	1	1	1	1	1	1	1	1	1
Chr1_22652171	1	1	1	1	1	1	1	1	1	1	1	1	1	1	1	1	1	1	1	1	1	1	1	1	1	1	1	1	1	1	1	1	1	1	1	1	1	1	1	1	1	1	1	1	1	1	1	1	1
Chr1_22739811	1	1	1	1	1	1	1	1	1	1	1	1	1	1	1	1	1	1	1	1	1	1	1	1	1	1	1	1	1	1	1	1	1	1	1	1	1	1	1	1	1	1	1	1	1	1	1	1	1
Chr1_22773801	0	0	0	0	0	1	0	0.5	0	0	0	0	0	1	1	1	1	1	1	1	1	0	1	0	1	0	0	0	0	0	0	0	0	0.5	0.5	0	0	1	0.5	0.5	1	1	1	1	1	1	0.5	0.5	0.5
Chr1_22822254	0	0	0	0	0	1	0	0.5	0	0	0	0	0	1	1	1	1	1	1	1	1	0	1	0	1	0	0	0	0	0	0	0	0	0.5	0.5	0	0	1	0.5	0.5	1	1	1	1	1	1	0.5	0.5	0.5
Chr1_22866653	0	0	0	0	0	1	0	0.5	0	0	0	0	0	1	1	1	1	1	1	1	1	0	1	0	1	0	0	0	0	0	0	0	0	0.5	0.5	0	0	1	0.5	0.5	1	1	1	1	1	1	0.5	0.5	0.5
Chr1_23109192	0	0	0	0	0	1	0	0.5	0	0	0	0	0	1	1	1	1	1	1	1	1	0	1	0	1	0	0	0	0	0	0	0	0	0.5	0.5	0	0	1	0.5	0.5	1	1	1	1	1	1	0.5	0.5	0.5
Chr1_23188850	0	0	0	0	0	1	0	0.5	0	0	0	0	0	1	1	1	1	1	1	1	1	0	1	0	1	0	0	0	0	0	0	0	0	0.5	0.5	0	0	1	0.5	0.5	1	1	1	1	0.5	1	0.5	0.5	0.5
Chr1_23380847	1	1	1	1	1	0	1	0.5	1	1	1	1	1	0	0	0	0	0	0	0	0	1	0	1	0.5	1	1	1	1	1	1	1	1	0.5	0.5	1	1	0	0.5	0.5	0	0	0	0	0	0	0.5	0.5	0.5
Chr1_23430138	1	1	1	1	1	0	1	0.5	1	1	1	1	1	0	0	0	0	0	0	0	0	1	0	1	0.5	1	1	1	1	1	1	1	1	0.5	0.5	1	1	0	0.5	0.5	0	0	0	0	0	0	0.5	0.5	0.5
Chr1_23478787	1	1	1	1	1	0	1	0.5	1	1	1	1	1	0	0	0	0	0	0	0	0	1	0	1	0.5	1	1	1	1	1	1	1	1	0.5	0.5	1	1	0	0.5	0.5	0	0	0	0	0	0	0.5	0.5	0.5
Chr1_23563191	1	1	1	1	1	0	1	0.5	1	1	1	1	1	0	0	0	0	0	0	0	0	1	0	1	0.5	1	1	1	1	1	1	1	1	0.5	0.5	1	1	0	0.5	0.5	0	0	0	0	0	0	0.5	0.5	0.5
Chr1_23566918	1	1	1	1	1	0	1	0.5	1	1	1	1	1	0	0	0	0	0	0	0	0	0	0	1	0.5	1	1	1	1	1	1	1	1	0.5	0.5	1	1	0	0.5	0.5	0	0	0	0	0	0	0.5	0.5	0.5
Chr1_23567131	1	1	1	1	1	0	1	0.5	1	1	1	1	1	0	0	0	0	0	0	0	0	0	0	1	0.5	1	1	1	1	1	1	1	1	0.5	0.5	1	1	0	0.5	0.5	0	0	0	0	0	0	0.5	0.5	0.5
Chr1_23657302	1	1	1	1	1	0	1	0.5	1	1	1	1	1	0	0	0	0	0	0	0	0	0	0	1	0.5	1	1	1	1	1	1	1	1	0.5	0.5	1	1	0	0.5	0.5	0	0	0	0	0	0	0.5	0.5	0.5
Chr1_23708860	0	0	0	0	0	1	0	0.5	0	0	0	0	0	1	1	1	1	1	1	1	1	1	1	0	0.5	0	0	0	0	0	0	0	0	0.5	0.5	0	0	1	0.5	0.5	1	1	1	1	1	1	0.5	0.5	0.5
Chr1_23966120	0	0	0	0	0	0	0	0	0	0	0	0	0	0	0	0	0	0	0	0	0	0	0	0	0	0	0	0	0	0	0	0	0	0	0	0	0	0	0	0	0	0	0	0	0	0	0	0	0
Chr1_23967012	0	0	0	0	0	0	0	0	0	0	0	0	0	0	0	0	0	0	0	0	0	0	0	0	0	0	0	0	0	0	0	0	0	0	0	0	0	0	0	0	0	0	0	0	0	0	0	0	0
Chr1_23970987	1	1	1	1	1	1	1	1	1	1	1	1	1	1	1	1	1	1	1	1	1	1	1	1	1	1	1	1	1	1	1	1	1	1	1	1	1	1	1	1	1	1	1	1	1	1	1	1	1
Chr1_24225754	1	1	1	1	1	0	1	0.5	1	1	1	1	1	0	0	0	0	0	0	0	0	0	0	1	0.5	1	1	1	1	1	1	1	1	0.5	0.5	1	1	0	0.5	0.5	0	0	0	0	0	0	0.5	0.5	0.5
Chr1_24268993	1	1	1	1	1	1	1	1	1	1	1	1	1	1	1	1	1	1	1	1	1	1	1	1	1	1	1	1	1	1	1	1	1	1	1	1	1	1	1	1	1	1	1	1	1	1	1	1	1
Chr1_24452807	1	1	1	1	1	1	1	1	1	1	1	1	1	1	1	1	1	1	1	1	1	1	1	1	1	1	1	1	1	1	1	1	1	1	1	1	1	1	1	1	1	1	1	1	1	1	1	1	1
Chr1_24510735	1	1	1	1	1	1	1	1	1	1	1	1	1	1	1	1	1	1	1	1	1	1	1	1	1	1	1	1	1	1	1	1	1	1	1	1	1	1	1	1	1	1	1	1	1	1	1	1	1
Chr1_24583253	1	1	1	1	1	0	1	0.5	1	1	1	1	1	0	0	0	0	0	0	0	0	0	0	1	0.5	1	1	1	1	1	1	1	1	0.5	0.5	1	1	0	0.5	0.5	0	0	0	0	0	0	0.5	0.5	0.5
Chr1_24736334	1	1	1	1	1	0	1	0.5	1	1	1	1	1	0	0	0	0	0	0	0	0	0	0	1	0.5	1	1	1	1	1	1	1	1	0.5	0.5	1	1	0	0.5	0.5	0	0	0	0	0	0	0.5	0.5	0.5
Chr1_24736709	1	1	1	1	1	0	1	0.5	1	1	1	1	1	0	0	0	0	0	0	0	0	0	0	1	0.5	1	1	1	1	1	1	1	1	0.5	0.5	1	1	0	0.5	0.5	0	0	0	0	0	0	0.5	0.5	0.5
Chr1_24775964	1	1	1	1	1	0	1	0.5	1	1	1	1	1	0	0	0	0	0	0	0	0	0	0	1	0.5	1	1	1	1	1	1	1	1	0.5	0.5	1	1	0	0.5	0.5	0	0	0	0	0	0	0.5	0.5	0.5
Chr1_24782093	1	1	1	1	1	0	1	0	1	1	1	1	1	0	0	0	0	0	0	0	0	0	0	1	0	1	1	1	1	1	1	1	1	0	0	1	1	0	0	0	0	0	0	0	0	0	0	0	0
Chr1_24833497	1	1	1	1	1	1	1	1	1	1	1	1	1	1	1	1	1	1	1	1	1	1	1	1	1	1	1	1	1	1	1	1	1	1	1	1	1	1	1	1	1	1	1	1	1	1	1	1	1
Chr1_24940756	1	1	1	1	1	0	1	0.5	1	1	1	1	1	0	0	0	0	0	0	0	0	0	0	1	0.5	1	1	1	1	1	1	1	1	0.5	0.5	1	1	0	0.5	0.5	0	0	0	0	0	0	0.5	0.5	0.5
Chr1_24941890	1	1	1	1	1	0	1	1	1	1	1	1	1	0	0	0	0	0	0	0	0	0	0	1	1	1	1	1	1	1	1	1	1	1	1	1	1	0	1	1	0	0	0	0	0	0	1	1	1
Chr1_25100732	1	1	1	1	1	0	1	0.5	1	1	1	1	1	0	0	0	0	0	0	0	0	0	0	1	0.5	1	1	1	1	1	1	1	1	0.5	0.5	1	1	0	0.5	0.5	0	0	0	0	0	0	0.5	0.5	0.5
Chr1_25101081	1	1	1	1	1	0	1	0.5	1	1	1	1	1	0	0	0	0	0	0	0	0	0	0	1	0.5	1	1	1	1	1	1	1	1	0.5	0.5	1	1	0	0.5	0.5	0	0	0	0	0	0	0.5	0.5	0.5
Chr1_25151077	1	1	1	1	1	1	1	1	1	1	1	1	1	1	1	1	1	1	1	1	1	1	1	1	1	1	1	1	1	1	1	1	1	1	1	1	1	1	1	1	1	1	1	1	1	1	1	1	1
Chr1_25152124	1	1	1	1	1	1	1	1	1	1	1	1	1	1	1	1	1	1	1	1	1	1	1	1	1	1	1	1	1	1	1	1	1	1	1	1	1	1	1	1	1	1	1	1	1	1	1	1	1
Chr1_25155793	1	1	1	1	1	1	1	1	1	1	1	1	1	1	1	1	1	1	1	1	1	1	1	1	1	1	1	1	1	1	1	1	1	1	1	1	1	1	1	1	1	1	1	1	1	1	1	1	1
Chr1_25157003	1	1	1	1	1	1	1	1	1	1	1	1	1	1	1	1	1	1	1	1	1	1	1	1	1	1	1	1	1	1	1	1	1	1	1	1	1	1	1	1	1	1	1	1	1	1	1	1	1
Chr1_25158010	1	1	1	1	1	1	1	1	1	1	1	1	1	1	1	1	1	1	1	1	1	1	1	1	1	1	1	1	1	1	1	1	1	1	1	1	1	1	1	1	1	1	1	1	1	1	1	1	1
Chr1_25167459	1	1	1	1	1	1	1	1	1	1	1	1	1	1	1	1	1	1	1	1	1	1	1	1	1	1	1	1	1	1	1	1	1	1	1	1	1	1	1	1	1	1	1	1	1	1	1	1	1
Chr1_25170142	1	1	1	1	1	1	1	1	1	1	1	1	1	1	1	1	1	1	1	1	1	1	1	1	1	1	1	1	1	1	1	1	1	1	1	1	1	1	1	1	1	1	1	1	1	1	1	1	1
Chr1_25171308	1	1	1	1	1	0	1	0.5	1	1	1	1	1	0	0	0	0	0	0	0	0	0	0	1	0.5	1	1	1	1	1	1	1	1	0.5	0.5	1	1	0	0.5	0.5	0	0	0	0	0	0	0.5	0.5	0.5
Chr1_25190733	1	1	1	1	1	0	1	0.5	1	1	1	1	1	0	0	0	0	0	0	0	0	0	0	1	0.5	1	1	1	1	1	1	1	1	0.5	0.5	1	1	0	0.5	0.5	0	0	0	0	0	0	0.5	0.5	0.5
Chr1_25208192	0	0	0	0	0	0	0	0	0	0	0	0	0	0	0	0	0	0	0	0	0	0	0	0	0	0	0	0	0	0	0	0	0	0	0	0	0	0	0	0	0	0	0	0	0	0	0	0	0
Chr1_25285644	0	0	0	0	0	0	0	0	0	0	0	0	0	0	0	0	0	0	0	0	0	0	0	0	0	0	0	0	0	0	0	0	0	0	0	0	0	0	0	0	0	0	0	0	0	0	0	0	0
Chr1_25286824	0	0	0	0	0	1	0	1	0	0	0	0	0	1	1	1	1	1	1	1	1	1	1	0	1	0	0	0	0	0	0	0	0	1	1	0	0	1	1	1	1	1	1	1	1	1	1	1	1
Chr1_25286878	0	0	0	0	0	1	0	0.5	0	0	0	0	0	1	1	1	1	1	1	1	1	1	1	0	0.5	0	0	0	0	0	0	0	0	0.5	0.5	0	0	1	0.5	0.5	1	1	1	1	1	1	0.5	0.5	0.5
Chr1_25287038	0	0	0	0	0	1	0	1	0	0	0	0	0	1	1	1	1	1	1	1	1	1	1	0	1	0	0	0	0	0	0	0	0	1	1	0	0	1	1	1	1	1	1	1	1	1	1	1	1
Chr1_25287385	0.5	0.5	0.5	0.5	0.5	0.5	0.5	0.5	0.5	0.5	0.5	0.5	0.5	0.5	0.5	0.5	0.5	0.5	0.5	0.5	0.5	0.5	0.5	0.5	0.5	0.5	0.5	0.5	0.5	0.5	0.5	0.5	0.5	0.5	0.5	0.5	0.5	0.5	0.5	0.5	0.5	0.5	0.5	0.5	0.5	0.5	0.5	0.5	0.5
Chr1_25288174	0	0	0	0	0	1	0	0.5	0	0	0	0	0	1	1	1	1	1	1	1	1	1	1	0	0.5	0	0	0	0	0	0	0	0	0.5	0.5	0	0	1	0.5	0.5	1	1	1	1	1	1	0.5	0.5	0.5
Chr1_25288565	0	0	0	0	0	1	0	0.5	0	0	0	0	0	1	1	1	1	1	1	1	1	1	1	0	0.5	0	0	0	0	0	0	0	0	0.5	0.5	0	0	1	0.5	0.5	1	1	1	1	1	1	0.5	0.5	0.5
Chr1_25371474	0	0	0	0	0	1	0	0.5	0	0	0	0	0	1	1	1	1	1	1	1	1	1	1	0	0.5	0	0	0	0	0	0	0	0	0.5	0.5	0	0	1	0.5	0.5	1	1	1	1	1	1	0.5	0.5	0.5
Chr1_25372558	0	0	0	0	0	1	0	0.5	0	0	0	0	0	1	1	1	1	1	1	1	1	1	1	0	0.5	0	0	0	0	0	0	0	0	0.5	0.5	0	0	1	0.5	0.5	1	1	1	1	1	1	0.5	0.5	0.5
Chr1_25378735	1	1	1	1	1	0	1	0.5	1	1	1	1	1	0	0	0	0	0	0	0	0	0	0	1	0.5	1	1	1	1	1	1	1	1	0.5	0.5	1	1	0	0.5	0.5	0	0	0	0	0	0	0.5	0.5	0.5
Chr1_25400235	1	1	1	1	1	0	1	0.5	1	1	1	1	1	0	0	0	0	0	0	0	0	0	0	1	0.5	1	1	1	1	1	1	1	1	0.5	0.5	1	1	0	0.5	0.5	0	0	0	0	0	0	0.5	0.5	0.5
Chr1_25623878	0	0	0	0	0	0	0	0	0	0	0	0	0	0	0	0	0	0	0	0	0	0	0	0	0	0	0	0	0	0	0	0	0	0	0	0	0	0	0	0	0	0	0	0	0	0	0	0	0
Chr1_25637796	0	0	0	0	0	1	0	0.5	0	0	0	0	0	1	1	1	1	1	1	1	1	1	1	0	0.5	0	0	0	0	0	0	0	0	0.5	0.5	0	0	1	0.5	0.5	1	1	1	1	1	1	0.5	0.5	0.5
Chr1_25672822	0	0	0	0	0	1	0	0.5	0	0	0	0	0	1	1	1	1	1	1	1	1	1	1	0	0.5	0	0	0	0	0	0	0	0	0.5	0.5	0	0	1	0.5	0.5	1	1	1	1	1	1	0.5	0.5	0.5
Chr1_25827349	0	0	0	0	0	1	0	0.5	0	0	0	0	0	1	1	1	1	1	1	1	1	1	1	0	0.5	0	0	0	0	0	0	0	0	0.5	0.5	0	0	1	0.5	0.5	1	1	1	1	1	1	0.5	0.5	0.5
Chr1_25855271	0	0	0	0	0	1	0	0.5	0	0	0	0	0	1	1	1	1	1	1	1	1	1	1	0	0.5	0	0	0	0	0	0	0	0	0.5	0.5	0	0	1	0.5	0.5	1	1	1	1	1	1	0.5	0.5	0.5
Chr1_25882149	0	0	0	0	0	0	0	0	0	0	0	0	0	0	0	0	0	0	0	0	0	0	0	0	0	0	0	0	0	0	0	0	0	0	0	0	0	0	0	0	0	0	0	0	0	0	0	0	0
Chr1_25882835	0	0	0	0	0	1	0	0.5	0	0	0	0	0	1	1	1	1	1	1	1	1	1	1	0	0.5	0	0	0	0	0	0	0	0	0.5	0.5	0	0	1	0.5	0.5	1	1	1	1	1	1	0.5	0.5	0.5
Chr1_25886930	0	0	0	0	0	0	0	0	0	0	0	0	0	0	0	0	0	0	0	0	0	0	0	0	0	0	0	0	0	0	0	0	0	0	0	0	0	0	0	0	0	0	0	0	0	0	0	0	0
Chr1_26050509	1	1	1	0	1	1	0	0	1	1	1	1	1	1	1	1	1	1	1	1	1	0	0	0	0	0	1	1	1	0	0	1	0	1	1	1	1	1	1	1	0	0	0	0	0	0	1	1	1
Chr1_26435652	0	0	0	0	0	0	0	0	0	0	0	0	0	0	0	0	0	0	0	0	0	0	0	0	0	0	0	0	0	0	0	0	0	0	0	0	0	0	0	0	0	0	0	0	0	0	0	0	0
Chr1_26453173	0	0	0	0	0	1	0	0.5	0	0	0	0	0	1	1	1	1	1	1	1	1	1	1	0	0.5	0	0	0	0	0	0	0	0	0.5	0.5	0	0	1	0.5	0.5	1	1	1	1	1	1	0.5	0.5	0.5
Chr1_26495060	0	0	0	0	0	1	0	0.5	0	0	0	0	0	1	1	1	1	1	1	1	1	1	1	0	0.5	0	0	0	0	0	0	0	0	0.5	0.5	0	0	1	0.5	0.5	1	1	1	1	1	1	0.5	0.5	0.5
Chr1_26707208	1	1	1	1	1	0	1	0.5	1	1	1	1	1	0	0	0	0	0	0	0	0	0	0	1	0.5	1	1	1	1	1	1	1	1	0.5	0.5	1	1	0	0.5	0.5	0	0	0	0	0	0	0.5	0.5	0.5
Chr1_26875750	1	1	1	1	1	0	1	0.5	1	1	1	1	1	0	0	0	0	0	0	0	0	0	0	1	0.5	1	1	1	1	1	1	1	1	0.5	0.5	1	1	0	0.5	0.5	0	0	0	0	0	0	0.5	0.5	0.5
Chr1_26950424	1	1	1	1	1	0	1	0.5	1	1	1	1	1	0	0	0	0	0	0	0	0	0	0	1	0.5	1	1	1	1	1	1	1	1	0.5	0.5	1	1	0	0.5	0.5	0	0	0	0	0	0	0.5	0.5	0.5
Chr1_27025531	1	1	1	1	1	0	1	0.5	1	1	1	1	1	0	0	0	0	0	0	0	0	0	0	1	0.5	1	1	1	1	1	1	1	1	0.5	0.5	1	1	0	0.5	0.5	0	0	0	0	0	0	0.5	0.5	0.5
Chr1_27097070	1	1	1	1	1	0	1	0.5	1	1	1	1	1	0	0	0	0	0	0	0	0	0	0	1	0.5	1	1	1	1	1	1	1	1	0.5	0.5	1	1	0	0.5	0.5	0	0	0	0	0	0	0.5	0.5	0.5
Chr1_27098142	1	1	1	1	1	0	1	0.5	1	1	1	1	1	0	0	0	0	0	0	0	0	0	0	1	0.5	1	1	1	1	1	1	1	1	0.5	0.5	1	1	0	0.5	0.5	0	0	0	0	0	0	0.5	0.5	0.5
Chr1_27099567	1	1	1	1	1	0	1	0.5	1	1	1	1	1	0	0	0	0	0	0	0	0	0	0	1	0.5	1	1	1	1	1	1	1	1	0.5	0.5	1	1	0	0.5	0.5	0	0	0	0	0	0	0.5	0.5	0.5
Chr1_27101625	1	1	1	1	1	0	1	0.5	1	1	1	1	1	0	0	0	0	0	0	0	0	0	0	1	0.5	1	1	1	1	1	1	1	1	0.5	0.5	1	1	0	0.5	0.5	0	0	0	0	0	0	0.5	0.5	0.5
Chr1_27122091	0	0	0	0	0	0	0	0	0	0	0	0	0	0	0	0	0	0	0	0	0	0	0	0	0	0	0	0	0	0	0	0	0	0	0	0	0	0	0	0	0	0	0	0	0	0	0	0	0
Chr1_27145914	0	0	0	0	0	1	0	0.5	0	0	0	0	0	1	0.5	1	1	1	1	1	1	1	1	0	0.5	0	0	0	0	0	0	0	0	0.5	0.5	0	0	1	0.5	0.5	1	1	1	1	0.5	1	0.5	0.5	0.5
Chr1_27172966	0	0	0	0	0	0	0	0	0	0	0	0	0	0	0	0	0	0	0	0	0	0	0	0	0	0	0	0	0	0	0	0	0	0	0	0	0	0	0	0	0	0	0	0	0	0	0	0	0
Chr1_27421575	0	0	0	0	0	1	0	0.5	0	0	0	0	0	1	1	1	1	1	1	1	1	1	1	0	0.5	0	0	0	0	0	0	0	0	0.5	0.5	0	0	1	0.5	0.5	1	1	1	1	0.5	1	0.5	0.5	0.5
Chr1_27552711	0	0	0	0	0	1	0	0.5	0	0	0	0	0	1	1	1	1	1	1	1	1	1	1	0	0.5	0	0	0	0	0	0	0	0	0.5	0.5	0	0	1	0.5	0.5	1	1	1	1	0.5	1	0.5	0.5	0.5
Chr1_27555261	0	0	0	0	0	0	0	0	0	0	0	0	0	0	0	0	0	0	0	0	0	0	0	0	0	0	0	0	0	0	0	0	0	0	0	0	0	0	0	0	0	0	0	0	0	0	0	0	0
Chr1_27628115	0	0	0	0	0	0	0	0	0	0	0	0	0	0	0	0	0	0	0	0	0	0	0	0	0	0	0	0	0	0	0	0	0	0	0	0	0	0	0	0	0	0	0	0	0	0	0	0	0
Chr1_27641431	0	0	0	0	0	1	0	0.5	0	0	0	0	0	1	1	1	1	1	1	1	1	1	1	0	0.5	0	0	0	0	0	0	0	0	0.5	0.5	0	0	1	0.5	0.5	1	1	1	1	0.5	1	0.5	0.5	0.5
Chr1_27804130	0	0	0	0	0	0	0	0	0	0	0	0	0	0	0	0	0	0	0	0	0	0	0	0	0	0	0	0	0	0	0	0	0	0	0	0	0	0	0	0	0	0	0	0	0	0	0	0	0
Chr1_27882400	1	1	1	1	1	1	1	1	1	1	1	1	1	1	1	1	1	1	1	1	1	1	1	1	1	1	1	1	1	1	1	1	1	1	1	1	1	1	1	1	1	1	1	1	1	1	1	1	1
Chr1_27905670	0	0	0	0	0	0	0	0	0	0	0	0	0	0	0	0	0	0	0	0	0	0	0	0	0	0	0	0	0	0	0	0	0	0	0	0	0	0	0	0	0	0	0	0	0	0	0	0	0
Chr1_27977959	0	0	0	0	0	1	0	0.5	0	0	0	0	0	1	1	1	1	1	1	1	1	1	1	0	0.5	0	0	0	0	0	0	0	0	0.5	0.5	0	0	1	0.5	0.5	1	1	1	1	0.5	1	0.5	0.5	0.5
Chr1_27978131	0	0	0	0	0	1	0	0.5	0	0	0	0	0	1	1	1	1	1	1	1	1	1	1	0	0.5	0	0	0	0	0	0	0	0	0.5	0.5	0	0	1	0.5	0.5	1	1	1	1	0.5	1	0.5	0.5	0.5
Chr1_27979486	1	1	1	1	1	1	1	1	1	1	1	1	1	1	1	1	1	1	1	1	1	1	1	1	1	1	1	1	1	1	1	1	1	1	1	1	1	1	1	1	1	1	1	1	1	1	1	1	1
Chr1_28376885	0	0	0	0	0	1	0	0.5	0	0	0	0	0	1	1	1	1	1	1	1	1	1	1	0	0.5	0	0	0	0	0	0	0	0	0.5	0.5	0	0	1	0.5	0.5	1	1	1	1	0.5	1	0.5	0.5	0.5
Chr1_28404183	0	0	0	0	0	1	0	0.5	0	0	0	0	0	1	1	1	1	1	1	1	1	1	1	0	0.5	0	0	0	0	0	0	0	0	0.5	0.5	0	0	1	0.5	0.5	1	1	1	1	0.5	1	0.5	0.5	0.5
Chr1_28525652	0	0	0	0	0	0	0	0	0	0	0	0	0	0	0	0	0	0	0	0	0	0	0	0	0	0	0	0	0	0	0	0	0	0	0	0	0	0	0	0	0	0	0	0	0	0	0	0	0
Chr1_28596991	0	0	0	0	0	0	0	0	0	0	0	0	0	0	0	0	0	0	0	0	0	0	0	0	0	0	0	0	0	0	0	0	0	0	0	0	0	0	0	0	0	0	0	0	0	0	0	0	0
Chr1_28641301	0	0	0	0	0	1	0	0.5	0	0	0	0	0	1	1	1	1	1	1	1	1	1	1	0	0.5	0	0	0	0	0	0	0	0	0.5	1	0	0	1	0.5	0.5	1	1	1	1	0.5	1	0.5	0.5	0.5
Chr1_28642804	0	0	0	0	0	0	0	0	0	0	0	0	0	0	0	0	0	0	0	0	0	0	0	0	0	0	0	0	0	0	0	0	0	0	0	0	0	0	0	0	0	0	0	0	0	0	0	0	0
Chr1_28677354	0	0	0	0	0	1	0	0.5	0	0	0	0	0	1	1	1	1	1	1	1	1	1	1	0	0.5	0	0	0	0	0	0	0	0	0.5	1	0	0	1	0.5	0.5	1	1	1	1	0.5	1	0.5	0.5	0.5
Chr1_28801866	0	0	0	0	0	1	0	0.5	0	0	0	0	0	1	1	1	1	1	1	1	1	1	1	0	0.5	0	0	0	0	0	0	0	0	0.5	1	0	0	1	0.5	0.5	1	1	1	1	0.5	1	0.5	0.5	0.5
Chr1_28927682	0	0	0	0	0	1	0	1	0	0	0	0	0	1	1	1	1	1	1	1	1	1	1	0	1	0	0	0	0	0	0	0	0	1	1	0	0	1	1	1	1	1	1	1	1	1	1	1	1
Chr1_28967032	0	0	0	0	0	0	0	0	0	0	0	0	0	0	0	0	0	0	0	0	0	0	0	0	0	0	0	0	0	0	0	0	0	0	0	0	0	0	0	0	0	0	0	0	0	0	0	0	0
Chr1_29032832	0	0	0	0	0	0	0	0	0	0	0	0	0	0	0	0	0	0	0	0	0	0	0	0	0	0	0	0	0	0	0	0	0	0	0	0	0	0	0	0	0	0	0	0	0	0	0	0	0
Chr1_29156544	0	0	0	0	0	0	0	0	0	0	0	0	0	0	0	0	0	0	0	0	0	0	0	0	0	0	0	0	0	0	0	0	0	0	0	0	0	0	0	0	0	0	0	0	0	0	0	0	0
Chr1_29175315	0	0	0	0	0	1	0	0.5	0	0	0	0	0	1	1	1	1	1	1	1	1	1	1	0	0.5	0	0	0	0	0	0	0	0	0.5	1	0	0	1	0.5	0.5	1	1	1	1	0.5	1	0.5	0.5	0.5
Chr1_29230153	0	0	0	0	0	0	0	0	0	0	0	0	0	0	0	0	0	0	0	0	0	0	0	0	0	0	0	0	0	0	0	0	0	0	0	0	0	0	0	0	0	0	0	0	0	0	0	0	0
Chr1_29310121	0	0	0	0	0	0	0	0	0	0	0	0	0	0	0	0	0	0	0	0	0	0	0	0	0	0	0	0	0	0	0	0	0	0	0	0	0	0	0	0	0	0	0	0	0	0	0	0	0
Chr1_29512357	0	0	0	0	0	0	0	0	0	0	0	0	0	0	0	0	0	0	0	0	0	0	0	0	0	0	0	0	0	0	0	0	0	0	0	0	0	0	0	0	0	0	0	0	0	0	0	0	0
Chr1_29696121	0	0	0	0	0	1	0	0	0	0	0	0	0	1	1	1	1	1	1	1	1	1	0	0	0.5	0	0	0	0	0	0	0	0	0.5	1	0	0	1	0.5	0.5	1	1	1	1	0	1	0.5	0.5	0.5
Chr1_29741621	0	0	0	0	0	1	0	0	0	0	0	0	0	1	1	1	1	1	1	1	1	1	0	0	0.5	0	0	0	0	0	0	0	0	0.5	1	0	0	1	0.5	0.5	1	1	1	1	0	1	0.5	0.5	0.5
Chr1_29863050	0	0	0	0	0	1	0	0	0	0	0	0	0	1	1	1	1	1	1	1	1	1	0	0	0.5	0	0	0	0	0	0	0	0	0.5	1	0	0	1	0.5	0.5	1	1	1	1	0	1	0.5	0.5	0.5
Chr1_29931142	0	0	0	0	0	1	0	0	0	0	0	0	0	1	1	1	1	1	1	1	1	1	0	0	0.5	0	0	0	0	0	0	0	0	0.5	1	0	0	1	0.5	0.5	1	1	1	1	0	1	0.5	0.5	0.5
Chr1_30630052	0.5	0.5	0.5	0.5	0.5	0.5	0.5	0.5	0.5	0.5	0.5	0.5	0.5	0.5	0.5	0.5	0.5	0.5	0.5	0.5	0.5	0.5	0.5	0.5	0.5	0.5	0.5	0.5	0.5	0.5	0.5	0.5	0.5	0.5	0.5	0.5	0.5	0.5	0.5	0.5	0.5	0.5	0.5	0.5	0.5	0.5	0.5	0.5	0.5
Chr1_30696966	0	0	0	0	0	1	0	0	0	0	0	0	0	1	1	1	1	1	1	1	1	1	0	0	0.5	0	0	0	0	0	0	0	0	0.5	1	0	0	1	0.5	0.5	1	1	1	1	0	1	0.5	0.5	0.5
Chr1_30758615	0	0	0	0	0	1	0	0	0	0	0	0	0	1	1	1	1	1	1	1	1	1	0	0	0.5	0	0	0	0	0	0	0	0	0.5	1	0	0	1	0.5	0.5	1	1	1	1	0	1	0.5	0.5	0.5
Chr1_30805813	0	0	0	0	0	1	0	0	0	0	0	0	0	1	1	1	1	1	1	1	1	1	0	0	0.5	0	0	0	0	0	0	0	0	0.5	1	0	0	1	0.5	0.5	1	1	1	1	0	1	0.5	0.5	0.5
Chr1_30852634	0	0	0	0	0	1	0	0	0	0	0	0	0	1	1	1	1	1	1	1	1	1	0	0	0.5	0	0	0	0	0	0	0	0	0.5	1	0	0	1	0.5	0.5	1	1	1	1	0	1	0.5	0.5	0.5
Chr1_30906936	0	0	0	0	0	1	0	0	0	0	0	0	0	1	1	1	1	1	1	1	1	1	0	0	0.5	0	0	0	0	0	0	0	0	0.5	1	0	0	1	0.5	0.5	1	1	1	1	0	1	0.5	0.5	0.5
Chr1_31046059	1	1	1	1	1	0	1	1	1	1	1	1	1	0	0	0	0	0	0	0	0	0	1	1	0	1	1	1	1	1	1	1	1	0	0	1	1	0	0	0	0	0	0	0	1	0	0	0	0
Chr1_31055708	0	0	0	0	0	1	0	0	0	0	0	0	0	1	1	1	1	1	1	1	1	1	0	0	0.5	0	0	0	0	0	0	0	0	0.5	1	0	0	1	0.5	0.5	1	1	1	1	0	1	0.5	0.5	0.5
Chr1_31245177	0	0	0	0	0	1	0	0	0	0	0	0	0	1	1	1	1	1	1	1	1	1	0	0	0.5	0	0	0	0	0	0	0	0	0.5	1	0	0	1	0.5	0.5	1	1	1	1	0	1	0.5	0.5	0.5
Chr1_31378717	0	0	0	0	0	1	0	0	0	0	0	0	0	1	1	1	1	1	1	1	1	1	0	0	0.5	0	0	0	0	0	0	0	0	0.5	1	0	0	1	0.5	0.5	1	1	1	1	0	1	0.5	0.5	0.5
Chr1_31664523	0	0	0	0	0	1	0	0	0	0	0	0	0	1	1	1	1	1	1	1	1	1	0	0	0.5	0	0	0	0	0	0	0	0	0.5	1	0	0	1	0.5	0.5	1	1	1	1	0	1	0.5	0.5	0.5
Chr1_31742362	0	0	0	0	0	1	0	0	0	0	0	0	0	1	1	1	1	1	1	1	1	1	0	0	0.5	0	0	0	0	0	0	0	0	0.5	1	0	0	1	0.5	0.5	1	1	1	1	0	1	0.5	0.5	0.5
Chr1_31920610	1	1	1	1	1	0	1	1	1	1	1	1	1	0	0	0	0	0	0	0	0	0	1	1	0.5	1	1	1	1	1	1	1	1	0.5	0	1	1	0	0.5	0.5	0	0	0	0	1	0	0.5	0.5	0.5
Chr1_32011312	1	1	1	1	1	0	1	1	1	1	1	1	1	0	0	0	0	0	0	0	0	0	1	1	0.5	1	1	1	1	1	1	1	1	0.5	0	1	1	0	0.5	0.5	0	0	0	0	1	0	0.5	0.5	0.5
Chr1_32052713	1	1	1	1	1	0	1	1	1	1	1	1	1	0	0	0.5	0	0	0	0	0	0	1	1	0.5	1	1	1	1	1	1	1	1	0.5	0	1	1	0	0.5	0.5	0	0	0	0	1	0	0.5	0.5	0.5
Chr1_32053482	1	1	1	1	1	0	1	1	1	1	1	1	1	0	0	0	0	0	0	0	0	0	1	1	0.5	1	1	1	1	1	1	1	1	0.5	0	1	1	0	0.5	0.5	0	0	0	0	1	0	0.5	0.5	0.5
Chr1_32324575	0	0	0	0	0	0	0	0	0	0	0	0	0	0	0	0	0	0	0	0	0	0	0	0	0	0	0	0	0	0	0	0	0	0	0	0	0	0	0	0	0	0	0	0	0	0	0	0	0
Chr1_32401139	0	0	0	0	0	0	0	0	0	0	0	0	0	0	0	0	0	0	0	0	0	0	0	0	0	0	0	0	0	0	0	0	0	0	0	0	0	0	0	0	0	0	0	0	0	0	0	0	0
Chr1_32837626	1	1	1	1	1	0	1	1	1	1	1	1	1	0	0	0	0	0	0	0	0	0	1	1	0.5	1	1	1	1	1	1	1	1	0.5	0	1	1	0	0.5	0.5	0	0	0	0	1	0	0.5	0.5	0.5
Chr1_33353887	1	1	1	1	1	0	1	1	1	1	1	1	1	0	0	0	0	0	0	0	0	0	1	1	1	1	1	1	1	1	1	1	1	1	0	1	1	0	1	1	0	0	0	0	1	0	1	1	1
Chr1_33486711	1	1	1	1	1	0	1	1	1	1	1	1	1	0	0	0	0	0	0	0	0	0	1	1	0.5	1	1	1	1	1	1	1	1	0.5	0	1	1	0	0.5	0.5	0	0	0	0	1	0	0.5	0.5	0.5
Chr1_33824383	1	1	1	1	1	0	1	1	1	1	1	1	1	0	0	0	0	0	0	0	0	0	1	1	0.5	1	1	1	1	1	1	1	1	0.5	0	1	1	0	0.5	0.5	0	0	0	0	1	0	1	1	1
Chr1_33888797	1	1	1	1	1	0	1	1	1	1	1	1	1	0	0	0	0	0	0	0	0	0	1	1	0.5	1	1	1	1	1	1	1	1	0.5	0	1	1	0	0.5	0.5	0	0	0	0	1	0	1	1	1
Chr1_34204887	1	1	1	1	1	0	1	1	1	1	1	1	1	0	0	0	0	0	0	0	0	0	1	1	0.5	1	1	1	1	1	1	1	1	0.5	0	1	1	0	0.5	0.5	0	0	0	0	1	0	1	1	1
Chr1_34386853	1	1	1	1	1	0	1	1	1	1	1	1	1	0	0	0	0	0	0	0	0	0	1	1	0.5	1	1	1	1	1	1	1	1	0.5	0	1	1	0	0.5	0.5	0	0	0	0	1	0	1	1	1
Chr1_34543883	1	1	1	1	1	0	1	1	1	1	1	1	1	0	0	0	0	0	0	0	0	0	1	1	0.5	1	1	1	1	1	1	1	1	0.5	0	1	1	0	0.5	0.5	0	0	0	0	1	0	1	1	1
Chr1_34616051	1	1	1	1	1	0	1	1	1	1	1	1	1	0	0	0	0	0	0	0	0	0	1	1	0.5	1	1	1	1	1	1	1	1	0.5	0	1	1	0	0.5	0.5	0	0	0	0	1	0	1	1	1
Chr1_34822222	1	1	1	1	1	0	1	1	1	1	1	1	1	0	0	0	0	0	0	0	0	0	1	1	0.5	1	1	1	1	1	1	1	1	0.5	0	1	1	0	0.5	0.5	0	0	0	0	1	0	1	1	1
Chr1_34933169	0	0	0	0	0	0	0	0	0	0	0	0	0	0	0	0	0	0	0	0	0	0	0	0	0	0	0	0	0	0	0	0	0	0	0	0	0	0	0	0	0	0	0	0	0	0	0	0	0
Chr1_35051114	0	0	0	0	0	0	0	0	0	0	0	0	0	0	0	0	0	0	0	0	0	0	0	0	0	0	0	0	0	0	0	0	0	0	0	0	0	0	0	0	0	0	0	0	0	0	0	0	0
Chr1_35094074	1	1	1	1	1	0	1	1	1	1	1	1	1	0	0	0	0	0	0	0	0	0	1	1	0.5	1	1	1	1	1	1	1	1	0.5	0	1	1	0	0.5	0.5	0	0	0	0	1	0	1	1	1
Chr1_35193905	1	1	1	1	1	0	1	1	1	1	1	1	1	0	0	0	0	0	0	0	0	0	1	1	0	1	1	1	1	1	1	1	1	0	0	1	1	0	0	0	0	0	0	0	1	0	1	1	1
Chr1_35236621	0	0	0	0	0	1	0	0	0	0	0	0	0	1	1	1	1	1	1	1	1	1	0	0	0.5	0	0	0	0	0	0	0	0	0.5	1	0	0	1	0.5	0.5	1	1	1	1	0	1	0	0	0
Chr1_35455443	1	1	1	1	1	1	1	1	1	1	1	1	1	1	1	1	1	1	1	1	1	1	1	1	1	1	1	1	1	1	1	1	1	1	1	1	1	1	1	1	1	1	1	1	1	1	1	1	1
Chr1_35456091	1	1	1	1	1	1	1	1	1	1	1	1	1	1	1	1	1	1	1	1	1	1	1	1	1	1	1	1	1	1	1	1	1	1	1	1	1	1	1	1	1	1	1	1	1	1	1	1	1
Chr1_35464101	1	1	1	1	1	1	1	1	1	1	1	1	1	1	1	1	1	1	1	1	1	1	1	1	1	1	1	1	1	1	1	1	1	1	1	1	1	1	1	1	1	1	1	1	1	1	1	1	1
Chr1_35611103	1	1	1	1	1	1	1	1	1	1	1	1	1	1	1	1	1	1	1	1	1	0	1	1	1	1	1	1	1	1	1	1	1	0	0	1	1	1	1	1	1	1	1	1	1	1	1	1	1
Chr1_35886790	1	1	1	1	1	0	1	1	1	1	1	1	1	0	0	0	0	0	0	0	0	0	1	1	0.5	1	1	1	1	1	1	1	1	1	1	1	1	1	1	1	0	0	0	0	1	0	1	1	1
Chr1_35931766	0	0	0	0	0	0	0	0	0	0	0	0	0	0	0	0	0	0	0	0	0	0	0	0	0	0	0	0	0	0	0	0	0	0	0	0	0	0	0	0	0	0	0	0	0	0	0	0	0
Chr1_35968064	0	0	0	0	0	0	0	0	0	0	0	0	0	0	0	0	0	0	0	0	0	0	0	0	0	0	0	0	0	0	0	0	0	0	0	0	0	0	0	0	0	0	0	0	0	0	0	0	0
Chr1_35988198	1	1	1	1	1	0	1	1	1	1	1	1	1	0	0	0	0	0	0	0	0	0	1	1	0.5	1	1	1	1	1	1	1	1	1	1	1	1	1	1	1	0	0	0	0	1	0	1	1	1
Chr1_35988962	1	1	1	1	1	0	1	1	1	1	1	1	1	0	0	0	0	0	0	0	0	0	1	1	0.5	1	1	1	1	1	1	1	1	1	1	1	1	1	1	1	0	0	0	0	1	0	1	1	1
Chr1_36158639	0	0	0	0	0	1	0	0	0	0	0	0	0	1	1	1	1	1	1	1	1	1	0	0	0.5	0	0	0	0	0	0	0	0	0	0	0	0	0	0	0	1	1	1	1	0	1	0	0	0
Chr1_36216181	1	1	1	1	1	0	1	1	1	1	1	1	1	0	0	0	0	0	0	0	0	0	1	1	0.5	1	1	1	1	1	1	1	1	1	1	1	1	1	1	1	0	0	0	0	1	0	1	1	1
Chr1_36406878	0	0	0	0	0	1	0	0	0	0	0	0	0	1	1	1	1	1	1	1	1	1	0	0	0.5	0	0	0	0	0	0	0	0	0	0	0	0	0	0	0	1	1	1	1	0	1	0	0	0
Chr1_36509795	0	0	0	0	0	1	0	0	0	0	0	0	0	1	1	1	1	1	1	1	1	1	0	0	0.5	0	0	0	0	0	0	0	0	0	0	0	0	0	0	0	1	1	1	1	0	1	0	0	0
Chr1_36761690	1	1	1	1	1	0	1	1	1	1	1	1	1	0	0	0	0	0	0	0	0	0	1	1	0.5	1	1	1	1	1	1	1	1	1	1	1	1	1	1	1	0	0	0	0	1	0	1	1	1
Chr1_36801622	0	0	0	0	0	1	0	0	0	0	0	0	0	1	1	1	1	1	1	1	1	1	0	0	0.5	0	0	0	0	0	0	0	0	0	0	0	0	0	0	0	1	1	1	1	0	1	0	0	0
Chr1_36833741	1	1	1	1	1	0	1	1	1	1	1	1	1	0	0	0	0	0	0	0	0	0	1	1	0.5	1	1	1	1	1	1	1	1	1	1	1	1	1	1	1	0	0	0	0	1	0	1	1	1
Chr1_36973334	0	0	0	0	0	1	0	0	0	0	0	0	0	1	1	1	1	1	1	1	1	1	0	0	0.5	0	0	0	0	0	0	0	0	0	0	0	0	0	0	0	1	1	1	1	0	1	0	0	0
Chr1_37020738	1	1	1	1	1	0	1	1	1	1	1	1	1	0	0.5	0.5	0	0	0	0	0	0	1	1	0.5	1	1	1	1	1	1	1	1	1	1	1	1	1	1	1	0	0	0	0	1	0	1	1	1
Chr1_37152593	1	1	1	1	1	0	1	1	1	1	1	1	1	0	0	0	0	0	0	0	0	0.5	1	1	0.5	1	1	1	1	1	1	1	1	1	1	1	1	1	1	1	0	0	0	0	1	0	1	1	1
Chr1_37202160	0	0	0	0	0	1	0	0	0	0	0	0	0	1	1	1	1	1	1	1	1	0.5	0	0	0.5	0	0	0	0	0	0	0	0	0	0	0	0	0	0	0	1	1	1	1	0	1	0	0	0
Chr1_37284439	0	0	0	0	0	1	0	0	0	0	0	0	0	1	1	1	1	1	1	1	1	0.5	0	0	0.5	0	0	0	0	0	0	0	0	0	0	0	0	0	0	0	1	1	1	1	0	1	0	0	0
Chr1_37466711	1	1	1	1	1	1	1	1	1	1	1	1	1	1	1	1	1	1	1	1	1	1	1	1	1	1	1	1	1	1	1	1	1	1	1	1	1	1	1	1	1	1	1	1	1	1	1	1	1
Chr1_37477043	1	1	1	1	1	0	1	1	1	1	1	1	1	0	0	0	0	0	0	0	0	0.5	1	1	0.5	1	1	1	1	1	1	1	1	1	1	1	1	1	1	1	0	0	0	0	1	0	1	1	1
Chr1_37482702	1	1	1	1	1	0	1	1	1	1	1	1	1	0	0	0	0	0	0	0	0	0.5	1	1	0.5	1	1	1	1	1	1	1	1	1	1	1	1	1	1	1	0	0	0	0	1	0	1	1	1
Chr1_37542176	1	1	1	1	1	0	1	1	1	1	1	1	1	0	0	0	0	0	0	0	0	0.5	1	1	0.5	1	1	1	1	1	1	1	1	1	1	1	1	1	1	1	0	0	0	0	1	0	1	1	1
Chr1_37588863	0	0	0	0	0	0	0	0	0	0	0	0	0	0	0	0	0	0	0	0	0	0	0	0	0	0	0	0	0	0	0	0	0	0	0	0	0	0	0	0	0	0	0	0	0	0	0	0	0
Chr1_37699412	0	0	0	0	0	0	0	0	0	0	0	1	1	1	1	1	0	1	1	0	1	0	0	0	0	0	0	0	0	0	0	0	0	0	0	0	0	0	0	0	0	0	1	0	0	0	0	0	0
Chr1_37712048	1	1	1	1	1	1	1	1	1	1	1	1	1	0	0	0	0	0	0	0	0	0.5	1	1	0.5	1	1	1	1	1	1	1	1	1	1	1	1	1	1	1	0	0	0	0	1	0	1	1	1
Chr1_37717756	0	0	0	0	0	0	0	0	0	0	0	0	0	1	1	1	1	0.5	1	1	1	0.5	0	0	0.5	0	0	0	0	0	0	0	0	0	0	0	0	0	0	0	1	1	1	1	0	1	0	0	0
Chr1_37776476	0	0	0	0	0	0	0	0	0	0	0	0	0	1	1	1	1	1	1	1	1	0.5	0	0	0.5	0	0	0	0	0	0	0	0	0	0	0	0	0	0	0	1	1	1	1	0	1	0	0	0
Chr1_37842761	0	0	0	0	0	0	0	0	0	0	0	0	0	1	1	1	1	1	1	1	1	0.5	0	0	0.5	0	0	0	0	0	0	0	0	0	0	0	0	0	0	0	1	1	1	1	0	1	0	0	0
Chr1_37842905	1	1	1	1	1	1	1	1	1	1	1	1	1	0	0	0	0	0	0	0	0	0.5	1	1	0.5	1	1	1	1	1	1	1	1	1	1	1	1	1	1	1	0	0	0	0	1	0	1	1	1
Chr1_37872101	1	1	1	1	1	1	1	1	1	1	1	1	1	0	0	0	0	0	0	0	0	0.5	1	1	0.5	1	1	1	0.5	1	1	1	1	1	1	1	1	1	1	1	0	0	0	0	1	0	1	1	1
Chr1_37940870	1	1	1	1	1	1	1	1	1	1	1	1	1	1	1	1	1	1	1	1	1	1	1	1	1	1	1	1	1	1	1	1	1	1	1	1	1	1	1	1	1	1	1	1	1	1	1	1	1
Chr1_38013892	1	1	1	1	1	1	1	1	1	1	1	1	1	1	1	1	1	1	1	1	1	1	1	1	1	1	1	1	1	1	1	1	1	1	1	1	1	1	1	1	1	1	1	1	1	1	1	1	1
Chr1_38053667	0.5	0.5	0.5	0.5	0.5	0.5	0.5	0.5	0.5	0.5	0.5	0.5	0.5	0.5	0.5	0.5	0.5	0.5	0.5	0.5	0.5	0.5	0.5	0.5	0.5	0.5	0.5	0.5	0.5	0.5	0.5	0.5	0.5	0.5	0.5	0.5	0.5	0.5	0.5	0.5	0.5	0.5	0.5	0.5	0.5	0.5	0.5	0.5	0.5
Chr1_38127028	1	1	1	1	1	1	1	1	1	1	1	1	1	0	0	0	0	0	0	0	0	0.5	1	1	0.5	1	1	1	1	1	1	1	1	1	1	1	1	1	1	1	0	0	0	0	1	0	1	1	1
Chr1_38131735	1	1	1	1	1	1	1	1	1	1	1	1	1	0	0	0	0	0	0	0	0	0	1	1	0	1	1	1	1	1	1	1	1	1	1	1	1	1	1	1	0	0	0	0	1	0	1	1	1
Chr1_38244421	1	1	1	1	1	1	1	1	1	1	1	1	1	0	0	0	0	0	0	0	0	0.5	1	1	0.5	1	1	1	1	1	1	1	1	1	1	1	1	1	1	1	0	0	0	0	1	0	1	1	1
Chr1_38251159	1	1	1	1	1	1	1	1	1	1	1	1	1	0.5	0.5	0.5	0.5	0.5	0.5	0.5	0.5	0.5	1	1	0.5	1	1	1	1	1	1	1	1	1	1	1	1	1	1	1	0.5	0	0	0.5	1	0.5	1	1	1
Chr1_38306027	1	1	1	1	1	1	1	1	1	1	1	1	1	0	0	0	0	0	0	0	0	0.5	1	1	0.5	1	1	1	1	1	1	1	1	1	1	1	1	1	1	1	0	0	0	0	1	0	1	1	1
Chr1_38315375	0	0	0	0	0	0	0	0	0	0	0	0	0	0	0	0	0	0	0	0	0	0	0	0	0	0	0	0	0	0	0	0	0	0	0	0	0	0	0	0	0	0	0	0	0	0	0	0	0
Chr1_38317438	1	1	1	1	1	1	1	1	1	1	1	1	1	0	0	0	0	0	0	0	0	0.5	1	1	0.5	1	1	1	1	1	1	1	1	1	1	1	1	1	1	1	0	0	0	0	1	0	1	1	1
Chr1_38374778	0	0	0	0	0	0	0	0	0	0	0	0	0	0	0	0	0	0	0	0	0	0	0	0	0	0	0	0	0	0	0	0	0	0	0	0	0	0	0	0	0	0	0	0	0	0	0	0	0
Chr1_38503547	1	1	1	1	1	1	1	1	1	1	1	1	1	1	1	1	1	1	1	1	1	1	1	1	1	1	1	1	1	1	1	1	1	1	1	1	1	1	1	1	1	1	1	1	1	1	1	1	1
Chr1_38545795	1	1	1	1	1	1	1	1	1	1	1	1	1	0	0	0	0	0	0	0	0	0.5	1	1	0.5	1	1	1	1	1	1	1	1	1	1	1	1	1	1	1	0	0	0	0	1	0	1	1	1
Chr1_38608158	1	1	1	1	1	1	1	1	1	1	1	1	1	0	0	0	0	0	0	0	0	0	1	1	0	1	1	1	1	1	1	1	1	1	1	1	1	1	1	1	0	0	0	0	1	0	1	1	1
Chr1_38608319	1	1	1	1	1	1	1	1	1	1	1	1	1	1	1	1	1	1	1	1	1	1	1	1	1	1	1	1	1	1	1	1	1	1	1	1	1	1	1	1	1	1	1	1	1	1	1	1	1
Chr1_38668593	1	1	1	1	1	1	1	1	1	1	1	1	1	1	1	1	1	1	1	1	1	1	1	1	1	1	1	1	1	1	1	1	1	1	1	1	1	1	1	1	1	1	1	1	1	1	1	1	1
Chr1_38724885	1	1	1	1	1	1	1	1	1	1	1	1	1	0	0	0	0	0	0	0	0	0.5	1	1	0.5	1	1	1	1	1	1	1	1	1	1	1	1	1	1	1	0	0	0	0	1	0	1	1	1
Chr1_38734853	1	1	1	1	1	1	1	1	1	1	1	1	1	1	1	1	1	1	1	1	1	1	1	1	1	1	1	1	1	1	1	1	1	1	1	1	1	1	1	1	1	1	1	1	1	1	1	1	1
Chr1_38793646	0	0	0	0	0	0	0	0	0	0	0	0	0	1	1	1	1	1	1	1	1	0.5	0	0	0.5	0	0	0	0	0	0	0	0	0	0	0	0	0	0	0	1	1	1	1	0	1	0	0	0
Chr1_38849559	1	1	1	1	1	1	1	1	1	1	1	1	1	0	0	0	0	0	0	0	0	0.5	1	1	0.5	1	1	1	1	1	1	1	1	1	1	1	1	1	1	1	0	0	0	0	1	0	1	1	1
Chr1_39101654	0	0	0	0	0	0	0	0	0	0	0	0	0	1	1	1	1	1	1	1	1	0.5	0	0	0.5	0	0	0	0	0	0	0	0	0	0	0	0	0	0	0	1	1	1	1	0	1	0	0	0
Chr1_39248635	1	1	1	1	1	1	1	1	1	1	1	1	1	0	0	0	0	0	0	0	0	0.5	1	1	0	1	1	1	1	1	1	1	1	1	1	1	1	1	1	1	0	0	0	0	1	0	1	1	1
Chr1_39648077	1	1	1	1	1	1	1	1	1	1	1	1	1	0	0	0	0	0	0	0	0	0.5	1	1	0	0.5	1	1	1	1	1	1	1	1	1	1	1	1	1	1	0	0	0	0	1	0	1	1	1
Chr1_39743117	0	0	0	0	0	0	0	0	0	0	0	0	0	0	0	0	0	0	0	0	0	0	0	0	0	0	0	0	0	0	0	0	0	0	0	0	0	0	0	0	0	0	0	0	0	0	0	0	0
Chr1_39744625	1	1	1	1	1	1	1	1	1	1	1	1	1	1	1	1	1	1	1	1	1	1	1	1	1	1	1	1	1	1	1	1	1	1	1	1	1	1	1	1	1	1	1	1	1	1	1	1	1
Chr1_39756606	1	1	1	1	1	1	1	1	1	1	1	1	1	1	1	1	1	1	1	1	1	1	1	1	1	1	1	1	1	1	1	1	1	1	1	1	1	1	1	1	1	1	1	1	1	1	1	1	1
Chr1_39843836	1	1	1	1	1	1	1	1	1	1	1	1	1	0	0	0	0	0	0	0	0	0.5	1	1	0	0.5	1	1	1	1	1	1	1	1	1	1	1	1	1	1	0	0	0	0	1	0	1	1	1
Chr1_39855313	0	0	0	0	0	0	0	0	0	0	0	0	0	1	1	1	1	1	1	1	1	0.5	0	0	1	0.5	0	0	0	0	0	0	0	0	0	0	0	0	0	0	1	1	1	1	0	1	0	0	0
Chr1_39895192	1	1	1	1	1	1	1	1	1	1	1	1	1	0	0	0	0	0	0	0	0	0.5	1	1	0	0.5	1	1	1	1	1	1	1	1	1	1	1	1	1	1	0	0	0	0	1	0	1	1	1
Chr1_39922290	0	0	0	0	0	0	0	0	0	0	0	0	0	1	1	1	1	1	1	1	1	0.5	0	0	1	0.5	0	0	0	0	0	0	0	0	0	0	0	0	0	0	1	1	1	1	0	1	0	0	0
Chr1_39932317	1	1	1	1	1	1	1	1	1	1	1	1	1	1	1	1	1	1	1	1	1	1	1	1	1	1	1	1	1	1	1	1	1	1	1	1	1	1	1	1	1	1	1	1	1	1	1	1	1
Chr1_40060777	1	1	1	1	1	1	1	1	1	1	1	1	1	1	1	1	1	1	1	1	1	1	1	1	1	1	1	1	1	1	1	1	1	1	1	1	1	1	1	1	1	1	1	1	1	1	1	1	1
Chr1_40224985	1	1	1	1	1	1	1	1	1	1	1	1	1	1	1	1	1	1	1	1	1	1	1	1	1	1	1	1	1	1	1	1	1	1	1	1	1	1	1	1	1	1	1	1	1	1	1	1	1
Chr1_40353522	0	0	0	0	0	0	0	0	0	0	0	0	0	1	1	1	1	1	1	1	1	0.5	0	0	1	0.5	0	0	0	0	0	0	0	0	0	0	0	0	0	0	1	1	1	1	0	1	0	0	0
Chr1_40354645	0	0	0	0	0	0	0	0	0	0	0	0	0	1	1	1	1	1	1	1	1	0.5	0	0	1	0.5	0	0	0	0	0	0	0	0	0	0	0	0	0	0	1	1	1	1	0	1	0	0	0
Chr1_40356702	0	0	0	0	0	0	0	0	0	0	0	0	0	1	1	1	1	1	1	1	1	0.5	0	0	1	0.5	0	0	0	0	0	0	0	0	0	0	0	0	0	0	1	1	1	1	0	1	0	0	0
Chr1_40420899	0	0	0	0	0	0	0	0	0	0	0	0	0	1	1	1	1	1	1	1	1	0.5	0	0	1	0.5	0	0	0	0	0	0	0	0	0	0	0	0	0	0	1	1	1	1	0	1	0	0	0
Chr1_40424945	1	1	1	1	1	1	1	1	1	1	1	1	1	1	1	1	1	1	1	1	1	1	1	1	1	1	1	1	1	1	1	1	1	1	1	1	1	1	1	1	1	1	1	1	1	1	1	1	1
Chr1_40729348	1	1	1	1	1	1	1	1	1	1	1	1	1	1	1	1	1	1	1	1	1	1	1	1	1	1	1	1	1	1	1	1	1	1	1	1	1	1	1	1	1	1	1	1	1	1	1	1	1
Chr1_40807815	0	0	0	0	0	0	0	0	0	0	0	0	0	1	1	1	1	1	1	1	1	0.5	0	0	1	0.5	0	0	0	0	0	0	0	0	0	0	0	0	0	0	1	1	1	1	0	1	0	0	0
Chr1_41103038	1	1	1	1	1	1	1	1	1	1	1	1	1	1	1	1	1	1	1	1	1	1	1	1	1	1	1	1	1	1	1	1	1	1	1	1	1	1	1	1	1	1	1	1	1	1	1	1	1
Chr1_41182244	1	1	1	1	1	1	1	1	1	1	1	1	1	1	1	1	1	1	1	1	1	1	1	1	1	1	1	1	1	1	1	1	1	1	1	1	1	1	1	1	1	1	1	1	1	1	1	1	1
Chr1_41237489	0	0	0	0	0	0	0	0	0	0	0	0	0	1	1	1	1	1	1	1	1	0.5	0	0	1	0.5	0	0	0	0	0	0	0	0	0	0	0	0	0	0	1	1	1	1	0	1	0	0	0
Chr1_41239585	0	0	0	0	0	0	0	0	0	0	0	0	0	0	0	0	0	0	0	0	0	0	0	0	0	0	0	0	0	0	0	0	0	0	0	0	0	0	0	0	0	0	0	0	0	0	0	0	0
Chr1_41277586	0	0	0	0	0	0	0	0	0	0	0	0	0	1	1	1	1	1	1	1	1	0.5	0	0	1	0.5	0	0	0	0	0	0	0	0	0	0	0	0	0	0	1	1	1	1	0	1	0	0	0
Chr1_41278070	1	1	1	1	1	1	1	1	1	1	1	1	1	1	1	1	1	1	1	1	1	1	1	1	1	1	1	1	1	1	1	1	1	1	1	1	1	1	1	1	1	1	1	1	1	1	1	1	1
Chr1_41430579	0	0	0	0	0	0	0	0	0	0	0	0	0	1	1	1	1	1	1	1	1	0.5	0	0	1	0.5	0	0	0	0	0	0	0	0	0	0	0	0	0	0	1	1	1	1	0	1	0	0	0
Chr1_41481126	0.5	0.5	0.5	0.5	0.5	0.5	0.5	0.5	0.5	0.5	0.5	0.5	0.5	0.5	0.5	0.5	0.5	0.5	0.5	0.5	1	0.5	0.5	0.5	0.5	0.5	0.5	0.5	0.5	0.5	0.5	0.5	0.5	0.5	0.5	0.5	0.5	0.5	0.5	0.5	0.5	0.5	0.5	0.5	0.5	0.5	0.5	0.5	0.5
Chr1_41840519	0	0	0	0	0	0	0	0	0	0	0	0	0	1	1	1	1	1	1	1	1	0.5	0	0	1	0.5	0	0	0	0	0	0	0	0	0	0	0	0	0	0	1	1	1	1	0	1	0	0	0
Chr1_41851218	0	0	0	0	0	0	0	0	0	0	0	0	0	1	1	1	1	1	1	1	1	0.5	0	0	1	0.5	0	0	0	0	0	0	0	0	0	0	0	0	0	0	1	1	1	1	0	1	0	0	0
Chr1_41963132	0	0	0	0	0	0	0	0	0	0	0	0	0	1	1	1	1	1	1	1	1	0.5	0	0	1	0.5	0	0	0	0	0	0	0	0	0	0	0	0	0	0	1	1	1	1	0	1	0	0	0
Chr1_42019536	1	1	1	1	1	1	1	1	1	1	1	1	1	1	1	1	1	1	1	1	1	1	1	1	1	1	1	1	1	1	1	1	1	1	1	1	1	1	1	1	1	1	1	1	1	1	1	1	1
Chr1_42125586	0	0	0	0	0	0	0	0	0	0	0	0	0	1	1	1	1	1	1	1	1	0.5	0	0	1	0.5	0	0	0	0	0	0	0	0	0	0	0	0	0	0	1	1	1	1	0	1	0	0	0
Chr1_42478651	1	1	1	1	1	1	1	1	1	1	1	1	1	1	1	1	1	1	1	1	1	1	1	1	1	1	1	1	1	1	1	1	1	1	1	1	1	1	1	1	1	1	1	1	1	1	1	1	1
Chr1_42488291	1	1	1	1	1	1	1	1	1	1	1	1	1	1	1	1	1	1	1	1	1	1	1	1	1	1	1	1	1	1	1	1	1	1	1	1	1	1	1	1	1	1	1	1	1	1	1	1	1
Chr1_42838179	1	1	1	1	1	1	1	1	1	1	1	1	1	1	1	1	1	1	1	1	1	1	1	1	1	1	1	1	1	1	1	1	1	1	1	1	1	1	1	1	1	1	1	1	1	1	1	1	1
Chr1_42845732	1	1	1	1	1	1	1	1	1	1	1	1	1	1	1	1	1	1	1	1	1	1	1	1	1	1	1	1	1	1	1	1	1	1	1	1	1	1	1	1	1	1	1	1	1	1	1	1	1
Chr1_42848392	1	1	1	1	1	1	1	1	1	1	1	1	1	0	0	0	0	0	0	0	0	0.5	1	1	0	0.5	1	1	1	1	1	1	1	1	1	1	1	1	1	1	0	0	0	0	1	0	1	1	1
Chr1_42851889	0	0	0	0	0	0	0	0	0	0	0	0	0	1	1	1	1	1	1	1	1	1	0	0	1	1	0	0	0	0	0	0	0	0	0	0	0	0	0	0	1	1	1	1	0	1	0	0	0
Chr1_42870375	1	1	1	1	1	1	1	1	1	1	1	1	1	1	1	1	1	1	1	1	1	1	1	1	1	1	1	1	1	1	1	1	1	1	1	1	1	1	1	1	1	1	1	1	1	1	1	1	1
Chr1_43062838	0	0	0	0	0	0	0	0	0	0	0	0	0	1	1	1	1	1	1	1	1	0.5	0	0	1	0.5	0	0	0	0	0	0	0	0	0	0	0	0	0	0	1	1	1	1	0	1	0	0	0
Chr1_43150224	1	1	1	1	1	1	1	1	1	1	1	1	1	1	1	1	1	1	1	1	1	1	1	1	1	1	1	1	1	1	1	1	1	1	1	1	1	1	1	1	1	1	1	1	1	1	1	1	1
Chr1_43355047	1	1	1	1	1	1	1	1	1	1	1	1	1	1	1	1	1	1	1	1	1	1	1	1	1	1	1	1	1	1	1	1	1	1	1	1	1	1	1	1	1	1	1	1	1	1	1	1	1
Chr1_43679371	1	1	1	1	1	1	1	1	1	1	1	1	1	0	0	0	0	0	0	0	0	0.5	1	1	0	0.5	1	1	1	1	1	1	1	1	1	1	1	1	1	1	0	0	0	0	1	0	1	1	1
Chr1_43680344	0	0	0	0	0	0	0	0	0	0	0	0	0	1	1	1	1	1	1	1	1	1	0	0	1	1	0	0	0	0	0	0	0	0	0	0	0	0	0	0	1	1	1	1	0	1	0	0	0
Chr1_43763684	0	0	0	0	0	0	0	0	0	0	0	0	0	1	1	1	1	1	1	1	1	0.5	0	0	1	0.5	0	0	0	0	0	0	0	0	0	0	0	0	0	0	1	1	1	1	0	1	0	0	0
Chr1_43935465	1	1	1	1	1	1	1	1	1	1	1	1	1	0	0	0	0	0	0	0	0	0.5	1	1	0	0.5	1	1	1	1	1	1	1	1	1	1	1	1	1	1	0	0	0	0	1	0	1	1	1
Chr1_43982244	1	1	1	1	1	1	1	1	1	1	1	1	1	1	1	1	1	1	1	1	1	1	1	1	1	1	1	1	1	1	1	1	1	1	1	1	1	1	1	1	1	1	1	1	1	1	1	1	1
Chr1_44028305	1	1	1	1	1	1	1	1	1	1	1	1	1	1	1	1	1	1	1	1	1	1	1	1	1	1	1	1	1	1	1	1	1	1	1	1	1	1	1	1	1	1	1	1	1	1	1	1	1
Chr1_44137522	1	1	1	1	1	1	1	1	1	1	1	1	1	1	1	1	1	1	1	1	1	1	1	1	1	1	1	1	1	1	1	1	1	1	1	1	1	1	1	1	1	1	1	1	1	1	1	1	1
Chr1_44171906	1	1	1	1	1	1	1	1	1	1	1	1	1	1	1	1	1	1	1	1	1	1	1	1	1	1	1	1	1	1	1	1	1	1	1	1	1	1	1	1	1	1	1	1	1	1	1	1	1
Chr1_44331816	1	1	1	1	1	1	1	1	1	1	1	1	1	1	1	1	1	1	1	1	1	1	1	1	1	1	1	1	1	1	1	1	1	1	1	1	1	1	1	1	1	1	1	1	1	1	1	1	1
Chr1_44387444	0	0	0	0	0	0	0	0	0	0	0	0	0	1	1	1	1	1	1	1	1	0.5	0	0	1	0.5	0	0	0	0	0	0	0	0	0	0	0	0	0	0	1	1	1	1	0	1	0	0	0
Chr1_44436330	0	0	0	0	0	0	0	0	0	0	0	0	0	1	0.5	1	1	1	1	1	1	0.5	0	0	1	0.5	0	0	0	0	0	0	0	0	0	0	0	0	0	0	1	1	1	1	0	1	0	0	0
Chr1_44535266	0	0	0	0	0	0	0	0	0	0	0	0	0	1	1	1	1	1	1	1	1	0.5	0	0	1	0.5	0	0	0	0	0	0	0	0	0	0	0	0	0	0	1	1	1	1	0	1	0	0	0
Chr1_44546032	0	0	0	0	0	0	0	0	0	0	0	0	0	1	1	1	1	1	1	1	1	0.5	0	0	1	0.5	0	0	0	0	0	0	0	0	0	0	0	0.5	0	0	1	1	1	1	0	1	0	0	0
Chr1_44736214	0	0	0	0	0	0	0	0	0	0	0	0	0	1	1	1	1	1	1	1	1	0.5	0	0	1	0.5	0	0	0	0	0	0	0	0	0	0	0	0	0	0	1	1	1	1	0	1	0	0	0
Chr1_44841439	1	1	1	1	1	1	1	1	1	1	1	1	1	0	0	0	0	0	0	0	0	0.5	1	1	0	0.5	1	1	1	1	1	1	1	1	1	1	1	1	1	1	0	0	0	0	1	0	1	1	1
Chr1_44935054	0	0	0	0	0	0	0	0	0	0	0	0	0	1	1	1	1	1	1	1	1	0.5	0	0	1	0.5	0	0	0	0	0	0	0	0	0	0	0	0	0	0	1	1	1	1	0	1	0	0	0
Chr1_44994726	0	0	0	0	0	0	0	0	0	0	0	0	0	1	1	1	1	1	1	1	1	0.5	0	0	1	0.5	0	0	0	0	0	0	0	0	0	0	0	0	0	0	1	1	1	1	0	1	0	0	0
Chr1_45004949	0	0	0	0	0	0	0	0	0	0	0	0	0	1	1	1	1	1	1	1	1	0.5	0	0	1	0.5	0	0	0	0	0	0	0	0	0	0	0	0	0	0	1	1	1	1	0	1	0	0	0
Chr1_45060088	0	0	0	0	0	0	0	0	0	0	0	0	0	1	1	1	1	1	1	1	1	0.5	0	0	1	0.5	0	0	0	0	0	0	0	0	0	0	0	0	0	0	1	1	1	1	0	1	0	0	0
Chr1_45337559	0	0	0	0	0	0	0	0	0	0	0	0	0	1	1	1	1	1	1	1	1	0.5	0	0	1	0.5	0	0	0	0	0	0	0	0	0	0	0	0	0	0	1	1	1	1	0	1	0	0	0
Chr1_45402501	1	1	1	1	1	1	1	1	1	1	1	1	1	0	0	0	0	0	0	0	0	0.5	1	1	0	0.5	1	1	1	1	1	1	1	1	1	1	1	1	1	1	0	0	0	0	1	0	1	1	1
Chr1_45437959	1	1	1	1	1	1	1	1	1	1	1	1	1	0	0	0	0	0	0	0	0	0.5	1	1	0	0.5	1	1	1	1	1	1	1	1	1	1	1	1	1	1	0	0	0	0	1	0	1	1	1
Chr1_45467978	1	1	1	1	1	1	1	1	1	1	1	1	1	0	0	0	0	0	0	0	0	0.5	1	1	0	0.5	1	1	1	1	1	1	1	1	1	1	1	1	1	1	0	0	0	0	1	0	1	1	1
Chr1_45512995	1	1	1	1	1	1	1	1	0	0.5	0.5	1	0	0	0	0	0	0	0	0	0	0.5	1	1	0	0.5	1	1	1	1	1	1	1	1	1	1	1	1	1	1	0	0	0	0	1	0	1	1	1
Chr1_45514164	1	1	1	1	1	1	1	1	0	0.5	0.5	1	0	0	0	0	0	0	0	0	0	0.5	1	1	0	0.5	1	1	1	1	1	1	1	1	1	1	1	1	1	1	0	0	0	0	1	0	1	1	1
Chr1_45514379	1	1	1	1	1	1	1	1	0	0.5	0.5	1	0	0	0	0	0	0	0	0	0	0.5	1	1	0	0.5	1	1	1	1	1	1	1	1	1	1	1	1	1	1	0	0	0	0	1	0	1	1	1
Chr1_45514467	1	1	1	1	1	1	1	1	0	0.5	0.5	1	0	0	0	0	0	0	0	0	0	0.5	1	1	0	0.5	1	1	1	1	1	1	1	1	1	1	1	1	1	1	0	0	0	0	1	0	1	1	1
Chr1_45660767	1	1	1	1	1	1	1	1	0	0.5	0.5	1	0	0	0	0	0	0	0	0	0	0.5	1	1	0	0.5	1	1	1	1	1	1	1	1	1	1	1	1	1	1	0	0	0	0	1	0	1	1	1
Chr1_45669246	1	1	1	1	1	1	1	1	1	1	1	1	1	0	0	0	0	0	0	0	0	0.5	1	1	0	0.5	1	1	1	1	1	1	1	1	1	1	1	1	1	1	0	0	0	0	1	0	1	1	1
Chr1_45773263	1	1	1	1	1	1	1	1	0	0.5	0.5	1	0	0	0	0	0	0	0	0	0	0.5	1	1	0	0.5	1	1	1	1	1	1	1	1	1	1	1	1	1	1	0	0	0	0	1	0	1	1	1
Chr1_45780048	1	1	1	1	1	1	1	1	0	0.5	0.5	1	0	0	0	0	0	0	0	0	0	0.5	1	1	0	0.5	1	1	1	1	1	1	1	1	1	1	1	1	1	1	0	0	0	0	1	0	1	1	1
Chr1_45894410	1	1	1	1	1	1	1	1	0	0.5	0.5	1	0	0	0	0	0	0	0	0	0	0.5	1	1	0	0.5	1	1	1	1	1	1	1	1	1	1	1	1	1	1	0	0	0	0	1	0	1	1	1
Chr1_45930966	1	1	1	1	1	1	1	1	0	0.5	0.5	1	0	0	0	0	0	0	0	0	0	0.5	1	1	0	0.5	1	1	1	1	1	1	1	1	1	1	1	1	1	1	0	0	0	0	1	0	1	1	1
Chr1_46406919	0	0	0	0	0	0	0	0	0	0	0	0	0	0	0	0	0	0	0	0	0	0	0	0	0	0	0	0	0	0	0	0	0	0	0	0	0	0	0	0	0	0	0	0	0	0	0	0	0
Chr1_46408526	1	1	1	1	1	1	1	1	0	0.5	0.5	1	0	0	0	0	0	0	0	0	0	0.5	1	1	0	0.5	1	1	1	1	1	1	1	1	1	1	1	1	1	1	0	0	0	0	1	0	1	1	1
Chr1_46458470	0	0	0	0	0	0	0	0	1	0.5	0.5	0	1	1	1	1	1	1	1	1	1	0.5	0	0	1	0.5	0	0	0	0	0	0	0	0	0	0	0	0	0	0	1	1	1	1	0	1	0	0	0
Chr1_46496508	0	0	0	0	0	0	0	0	1	0.5	0.5	0	1	1	1	1	1	1	1	1	1	0.5	0	0	1	0.5	0	0	0	0	0	0	0	0	0	0	0	0	0	0	1	1	1	1	0	1	0	0	0
Chr1_46622962	1	1	1	1	1	1	1	1	0	0.5	0.5	1	0	0	0	0	0	0	0	0	0	0.5	1	1	0	0.5	1	1	1	1	1	1	1	1	1	1	1	1	1	1	0	0	0	0	1	0	1	1	1
Chr1_46624361	0	0	0	0	0	0	0	0	0	0	0	0	0	0	0	0	0	0	0	0	0	0	0	0	0	0	0	0	0	0	0	0	0	0	0	0	0	0	0	0	0	0	0	0	0	0	0	0	0
Chr1_46675589	1	1	1	1	1	1	1	1	0	0.5	0.5	1	0	0	0	0	0	0	0	0	0	0.5	1	1	0	0.5	1	1	1	1	1	1	1	1	1	1	1	1	1	1	0	0	0	0	1	0	1	1	1
Chr1_46812383	0	0	0	0	0	0	0	0	1	0.5	0.5	0	1	1	1	1	1	1	1	1	1	0.5	0	0	1	0.5	0	0	0	0	0	0	0	0	0	0	0	0	0	0	1	1	1	1	0	1	0	0	0
Chr1_46861141	1	1	1	1	1	1	1	1	0	0.5	0.5	1	0	0	0	0	0	0	0	0	0	0.5	1	1	0	0.5	1	1	1	1	1	1	1	1	1	1	1	1	1	1	0	0	0	0	1	0	1	1	1
Chr1_47129544	1	1	1	1	1	1	1	1	0	0.5	0.5	1	0	0	0	0	0	0	0	0	0	0.5	1	1	0	0.5	1	1	1	1	1	1	1	1	1	1	1	1	1	1	0	0	0	0	1	0	1	1	1
Chr1_47133040	1	1	1	1	1	1	1	1	0	0.5	0.5	1	0	0	0	0	0	0	0	0	0	0.5	1	1	0	0.5	1	1	1	1	1	1	1	1	1	1	1	1	1	1	0	0	0	0	1	0	1	1	1
Chr1_47266552	1	1	1	1	1	1	1	1	0	0.5	0.5	1	0	0	0	0	0	0	0	0	0	0.5	1	1	0	0.5	1	1	1	1	1	1	1	1	1	1	1	1	1	1	0	0	0	0	1	0	1	1	1
Chr1_47291321	1	1	1	1	1	1	1	1	0	0.5	0.5	1	0	0	0	0	0	0	0	0	0	0.5	1	1	0	0.5	1	1	1	1	1	1	1	1	1	1	1	1	1	1	0	0	0	0	1	0	1	1	1
Chr1_47301903	0	0	0	0	0	0	0	0	1	0.5	0.5	0	1	1	1	1	1	1	1	1	1	0.5	0	0	1	0.5	0	0	0	0	0	0	0	0	0	0	0	0	0	0	1	1	1	1	0	1	0	0	0
Chr1_47303406	1	1	1	1	1	1	1	1	0	0.5	0.5	1	0	0	0	0	0	0	0	0	0	0.5	1	1	0	0.5	1	1	1	1	1	1	1	1	1	1	1	1	1	1	0	0	0	0	1	0	1	1	1
Chr1_47310009	0	0	0	0	0	0	0	0	1	0.5	0.5	0	1	1	1	1	1	1	1	1	1	0.5	0	0	1	0.5	0	0	0	0	0	0	0	0	0	0	0	0	0	0	1	1	1	1	0	1	0	0	0
Chr1_47310146	1	1	1	1	1	1	1	1	0	0.5	0.5	1	0	0	0	0	0	0	0	0	0	0.5	1	1	0	0.5	1	1	1	1	1	1	1	1	1	1	1	1	1	1	0	0	0	0	1	0	1	1	1
Chr1_47310191	1	1	1	1	1	1	1	1	0	0.5	0.5	1	0	0	0	0	0	0	0	0	0	0.5	1	1	0	0.5	1	1	1	1	1	1	1	1	1	1	1	1	1	1	0	0	0	0	1	0	1	1	1
Chr1_47310421	1	1	1	1	1	1	1	1	0	0.5	0.5	1	0	0	0	0	0	0	0	0	0	0.5	1	1	0	0.5	1	1	1	1	1	1	1	1	1	1	1	1	1	1	0	0	0	0	1	0	1	1	1
Chr1_47311137	1	1	1	1	1	1	1	1	0	0.5	0.5	1	0	0	0	0	0	0	0	0	0	0.5	1	1	0	0.5	1	1	1	1	1	1	1	1	1	1	1	1	1	1	0	0	0	0	1	0	1	1	1
Chr1_47315749	1	1	1	1	1	1	1	1	0	0.5	0.5	1	0	0	0	0	0	0	0	0	0	0.5	1	1	0	0.5	1	1	1	1	1	1	1	1	1	1	1	1	1	1	0	0	0	0	1	0	1	1	1
Chr1_47316032	1	1	1	1	1	1	1	1	0	0.5	0.5	1	0	0	0	0	0	0	0	0	0	0.5	1	1	0	0.5	1	1	1	1	1	1	1	1	1	1	1	1	1	1	0	0	0	0	1	0	1	1	1
Chr1_47316410	1	1	1	1	1	1	1	1	0	0.5	0.5	1	0	0	0	0	0	0	0	0	0	0.5	1	1	0	0.5	1	1	1	1	1	1	1	1	1	1	1	1	1	1	0	0	0	0	1	0	1	1	1
Chr1_47316449	1	1	1	1	1	1	1	1	0	0.5	0.5	1	0	0	0	0	0	0	0	0	0	0.5	1	1	0	0.5	1	1	0.5	1	1	1	1	1	1	1	1	1	1	1	0	0	0	0	1	0	1	1	1
Chr1_47316856	0	0	0	0	0	0	0	0	1	0.5	0.5	0	1	1	1	1	1	1	1	1	1	0.5	0	0	1	0.5	0	0	0	0	0	0	0	0	0	0	0	0	0	0	1	1	1	1	0	1	0	0	0
Chr1_47316943	1	1	1	1	1	1	1	1	0	0.5	0.5	1	0	0	0	0	0	0	0	0	0	0.5	1	1	0	0.5	1	1	1	1	1	1	1	1	1	1	1	1	1	1	0	0	0	0	1	0	1	1	1
Chr1_47319006	1	1	1	1	1	1	1	1	0	0.5	0.5	1	0	0	0	0	0	0	0	0	0	0.5	1	1	0	0.5	1	1	1	1	1	1	1	1	1	1	1	1	1	1	0	0	0	0	1	0	1	1	1
Chr1_47319147	0	0	0	0	0	0	0	0	1	0.5	0.5	0	1	1	1	1	1	1	1	1	1	0.5	0	0	1	0.5	0	0	0	0	0	0	0	0	0	0	0	0	0	0	1	1	1	1	0	1	0	0	0
Chr1_47319847	1	1	1	1	1	1	1	1	0	0.5	0.5	1	0	0	0	0	0	0	0	0	0	0.5	1	1	0	0.5	1	1	1	1	1	1	1	1	1	1	1	1	1	1	0	0	0	0	1	0	1	1	1
Chr1_47319907	1	1	1	1	1	1	1	1	0	0.5	0.5	1	0	0	0	0	0	0	0	0	0	0.5	1	1	0	0.5	1	1	1	1	1	1	1	1	1	1	1	1	1	1	0	0	0	0	1	0	1	1	1
Chr1_47320264	0	0	0	0	0	0	0	0	0	0	0	0	0	0	0	0	0	0	0	0	0	0	0	0	0	0	0	0	0	0	0	0	0	0	0	0	0	0	0	0	0	0	0	0	0	0	0	0	0
Chr1_47320312	0	0	0	0	0	0	0	0	1	0.5	0.5	0	1	1	1	1	1	1	1	1	1	0.5	0	0	1	0.5	0	0	0	0	0	0	0	0	0	0	0	0	0	0	1	1	1	1	0	1	0	0	0
Chr1_47320675	0	0	0	0	0	0	0	0	1	0.5	0.5	0	1	1	1	1	1	1	1	1	1	0.5	0	0	1	0.5	0	0	0	0	0	0	0	0	0	0	0	0	0	0	1	1	1	1	0	1	0	0	0
Chr1_47320768	1	1	1	1	1	1	1	1	1	1	1	1	1	1	1	1	1	1	1	1	1	1	1	1	1	1	1	1	1	1	1	1	1	1	1	1	1	1	1	1	1	1	1	1	1	1	1	1	1
Chr1_47320839	0	0	0	0	0	0	0	0	1	0.5	0.5	0	1	1	1	1	1	1	1	1	1	0.5	0	0	1	0.5	0	0	0	0	0	0	0	0	0	0	0	0	0	0	1	1	1	1	0	1	0	0	0
Chr1_47321086	1	1	1	1	1	1	1	1	0	0.5	0.5	1	0	0	0	0	0	0	0	0	0	0.5	1	1	0	0.5	1	1	1	1	1	1	1	1	1	1	1	1	1	1	0	0	0	0	1	0	1	1	1
Chr1_47387811	1	1	1	1	1	1	1	1	0	0.5	0.5	1	0	0	0	0	0	0	0	0	0	0.5	1	1	0	0.5	1	1	1	1	1	1	1	1	1	1	1	1	1	1	0	0	0	0	1	0	1	1	1
Chr1_47410675	1	1	1	1	1	1	1	1	0	0.5	0.5	1	0	0	0	0	0	0	0	0	0	0.5	1	1	0	0.5	1	1	1	1	1	1	1	1	1	1	1	1	1	1	0	0	0	0	1	0	1	1	1
Chr1_47505836	0	0	0	0	0	0	0	0	0	0	0	0	0	0	0	0	0	0	0	0	0	0	0	0	0	0	0	0	0	0	0	0	0	0	0	0	0	0	0	0	0	0	0	0	0	0	0	0	0
Chr1_47506241	1	1	1	1	1	1	1	1	1	1	1	1	1	1	1	1	1	1	1	1	1	1	1	1	1	1	1	1	1	1	1	1	1	1	1	1	1	1	1	1	1	1	1	1	1	1	1	1	1
Chr1_47506295	1	1	1	1	1	1	1	1	1	1	1	1	1	1	1	1	1	1	1	1	1	1	1	1	1	1	1	1	1	1	1	1	1	1	1	1	1	1	1	1	1	1	1	1	1	1	1	1	1
Chr1_47506457	0	0	0	0	0	0	0	0	1	0.5	0.5	0	1	1	1	1	1	1	1	1	1	0.5	0	0	1	0.5	0	0	0	0	0	0	0	0	0	0	0	0	0	0	1	1	1	1	0	1	0	0	0
Chr1_47506790	1	1	1	1	1	1	1	1	0	0.5	0.5	1	0	0	0	0	0	0	0	0	0	0.5	1	1	0	0.5	1	1	1	1	1	1	1	1	1	1	1	1	1	1	0	0	0	0	1	0	1	1	1
Chr1_47516379	0	0	0	0	0	0	0	0	1	0.5	0.5	0	1	1	1	1	1	1	1	1	1	0.5	0	0	1	0.5	0	0	0	0	0	0	0	0	0	0	0	0	0	0	1	1	1	1	0	1	0	0	0
Chr1_47601578	1	1	1	1	1	1	1	1	0	0.5	0.5	1	0	0	0	0	0	0	0	0	0	0.5	1	1	0	0.5	1	1	1	1	1	1	1	1	1	1	1	1	1	1	0	0	0	0	1	0	1	1	1
Chr1_47700302	1	1	1	1	1	1	1	1	0	0.5	0.5	1	0	0	0	0	0	0	0	0	0	0.5	1	1	0	0.5	1	1	1	1	1	1	1	1	1	1	1	1	1	1	0	0	0	0	1	0	1	1	1
Chr1_47702832	1	1	1	1	1	1	1	1	0	0.5	0.5	1	0	0	0	0	0	0	0	0	0	0.5	1	1	0	0.5	1	1	1	1	1	1	1	1	1	1	1	1	1	1	0	0	0	0	1	0	1	1	1
Chr1_47809408	1	1	1	1	1	1	1	1	1	1	1	1	1	1	1	1	1	1	1	1	1	1	1	1	1	1	1	1	1	1	1	1	1	1	1	1	1	1	1	1	1	1	1	1	1	1	1	1	1
Chr1_47826264	0	0	0	0	0	0	0	0	1	0.5	0.5	0	1	1	1	1	1	1	1	1	1	0.5	0	0	1	0.5	0	0	0	0	0	0	0	0	0	0	0	0	0	0	1	1	1	1	0	1	0	0	0
Chr1_47901197	1	1	1	1	1	1	1	1	0	1	1	1	0	0	0	0	0	0	0	0	0	1	1	1	0	1	1	1	1	1	1	1	1	1	1	1	1	1	1	1	0	0	0	0	1	0	1	1	1
Chr1_47901566	0	0	0	0	0	0	0	0	0	0	0	0	0	0	0	0	0	0	0	0	0	0	0	0	0	0	0	0	0	0	0	0	0	0	0	0	0	0	0	0	0	0	0	0	0	0	0	0	0
Chr1_47907182	1	1	1	1	1	1	1	1	0	1	1	1	0	0	0	0	0	0	0	0	0	1	1	1	0	1	1	1	1	1	1	1	1	1	1	1	1	1	1	1	0	0	0	0	1	0	1	1	1
Chr1_47989446	0	0	0	0	0	0	0	0	1	0.5	0.5	0	1	1	1	1	1	1	1	1	1	0.5	0	0	1	0.5	0	0	0	0	0	0	0	0	0	0	0	0	0	0	1	1	1	1	0	1	0	0	0
Chr1_47991072	1	1	1	1	1	1	1	1	0	0.5	0.5	1	0	0	0	0	0	0	0	0	0	0.5	1	1	0	0.5	1	1	1	1	1	1	1	1	1	1	1	1	1	1	0	0	0	0	1	0	1	1	1
Chr1_47992619	1	1	1	1	1	1	1	1	0	0.5	0.5	1	0	0	0	0	0	0	0	0	0	0.5	1	1	0	0.5	1	1	1	1	1	1	1	1	1	1	1	1	1	1	0	0	0	0	1	0	1	1	1
Chr1_48095758	0	0	0	0	0	0	0	0	0	0	0	0	0	0	0	0	0	0	0	0	0	0	0	0	0	0	0	0	0	0	0	0	0	0	0	0	0	0	0	0	0	0	0	0	0	0	0	0	0
Chr1_48288523	0	0	0	0	0	0	0	0	0	0	0	0	0	0	0	0	0	0	0	0	0	0	0	0	0	0	0	0	0	0	0	0	0	0	0	0	0	0	0	0	0	0	0	0	0	0	0	0	0
Chr1_48366721	0	0	0	0	0	0	0	0	0	0	0	0	0	0	0	0	0	0	0	0	0	0	0	0	0	0	0	0	0	0	0	0	0	0	0	0	0	0	0	0	0	0	0	0	0	0	0	0	0
Chr1_48535008	0	0	0	0	0	0	0	0	0	0	0	0	0	0	0	0	0	0	0	0	0	0	0	0	0	0	0	0	0	0	0	0	0	0	0	0	0	0	0	0	0	0	0	0	0	0	0	0	0
Chr1_48556262	1	1	1	1	1	1	1	1	0	0.5	1	1	0	0	0	0	0	0	0	0	0	0.5	1	1	0	0.5	1	1	1	1	1	1	1	1	1	1	1	1	1	1	0	0	0	0	1	0	1	1	1
Chr1_48655722	0	0	0	0	0	0	0	0	0	0	0	0	0	0	0	0	0	0	0	0	0	0	0	0	0	0	0	0	0	0	0	0	0	0	0	0	0	0	0	0	0	0	0	0	0	0	0	0	0
Chr1_48658123	1	1	1	1	1	1	1	1	0	0.5	1	1	0	0	0	0	0	0	0	0	0	0.5	1	1	0	0.5	1	1	1	1	1	1	1	1	1	1	1	1	1	1	0	0	0	0	1	0	1	1	1
Chr1_48659763	0	0	0	0	0	0	0	0	0	0	0	0	0	0	0	0	0	0	0	0	0	0	0	0	0	0	0	0	0	0	0	0	0	0	0	0	0	0	0	0	0	0	0	0	0	0	0	0	0
Chr1_48889263	1	1	1	1	1	1	1	1	1	1	1	1	1	1	1	1	1	1	1	1	1	1	1	1	1	1	1	1	1	1	1	1	1	1	1	1	1	1	1	1	1	1	1	1	1	1	1	1	1
Chr1_48942236	1	1	1	1	1	1	1	1	0	0.5	1	1	0	0	0	0	0	0	0	0	0	0.5	1	1	0	0.5	1	1	1	1	1	1	1	1	1	1	1	1	1	1	0	0	0	0	1	0	1	1	1
Chr1_49065856	0.5	0.5	0.5	0.5	0.5	0.5	0.5	0.5	0.5	0.5	0.5	0.5	0.5	0.5	0.5	0.5	0.5	0.5	0.5	0.5	0.5	0.5	0.5	0.5	0.5	0.5	0.5	0.5	0.5	0.5	0.5	0.5	0.5	0.5	0.5	0.5	0.5	0.5	0.5	0.5	0.5	0.5	0.5	0.5	0.5	0.5	0.5	0.5	0.5
Chr1_49130547	1	1	1	1	1	1	1	1	0	0.5	1	1	0	0	0	0	0	0	0	0	0	0.5	1	1	0	0.5	1	1	1	1	1	1	1	1	1	1	1	1	1	1	0	0	0	0	1	0	1	1	1
Chr1_49198733	0	0	0	0	0	0	0	0	1	0.5	0	0	1	1	1	1	1	1	1	1	1	0.5	0	0	1	0.5	0	0	0	0	0	0	0	0	0	0	0	0	0	0	1	1	1	1	0	1	0	0	0
Chr1_49212530	0	0	0	0	0	0	0	0	1	0.5	0	0	1	1	1	1	1	1	1	1	1	0.5	0	0	1	0.5	0	0	0	0	0	0	0	0	0	0	0	0	0	0	1	1	1	1	0	1	0	0	0
Chr1_49289813	1	1	1	1	1	1	1	1	0	0.5	1	1	0	0	0	0	0	0	0	0	0	0.5	1	1	0	0.5	1	1	1	1	1	1	1	1	1	1	1	1	1	1	0	0	0	0	1	0	1	1	1
Chr1_49338645	0	0	0	0	0	0	0	0	1	0.5	0	0	1	1	1	1	1	1	1	1	1	0.5	0	0	1	0.5	0	0	0	0	0	0	0	0	0	0	0	0	0	0	1	1	1	1	0	1	0	0	0
Chr1_49392023	1	1	1	1	1	1	1	1	0	0.5	1	1	0	0	0	0	0	0	0	0	0	0.5	1	1	0	0.5	1	1	1	1	1	1	1	1	1	1	1	1	1	1	0	0	0	0	1	0	1	1	1
Chr1_49617507	1	1	1	1	1	1	1	1	0	0.5	1	1	0	0	0	0	0	0	0	0	0	0.5	1	1	0	0.5	1	1	1	1	1	1	1	1	1	1	1	1	1	1	0	0	0	0	1	0	1	1	1
Chr1_49635773	1	1	1	1	1	1	1	1	0	0.5	1	1	0	0	0	0	0	0	0	0	0	0.5	1	1	0	0.5	1	1	1	1	1	1	1	1	1	1	1	1	1	1	0	0	0	0	1	0	1	1	1
Chr1_49726574	1	1	1	1	1	1	1	1	0	0.5	1	1	0	0	0	0	0	0	0	0	0	0.5	1	1	0	0.5	1	1	1	1	1	1	1	1	1	1	1	1	1	1	0	0	0	0	1	0	1	1	1
Chr1_49737223	1	1	1	1	1	1	1	1	0	0.5	1	1	0	0	0	0	0	0	0	0	0	0.5	1	1	0	0.5	1	1	1	1	1	1	1	1	1	1	1	1	1	1	0	0	0	0	1	0	1	1	1
Chr1_49778488	1	1	1	1	1	1	1	1	0	0.5	1	1	0	0	0	0	0	0	0	0	0	0.5	1	1	0	0.5	1	1	1	1	1	1	1	1	1	1	1	1	1	1	0	0	0	0	1	0	1	1	1
Chr1_49780507	1	1	1	1	1	1	1	1	0	0.5	1	1	0	0	0	0	0	0	0	0	0	0.5	1	1	0	0.5	1	1	1	1	1	1	1	1	1	1	1	1	1	1	0	0	0	0	1	0	1	1	1
Chr1_49784184	1	1	1	1	1	1	1	1	0	0.5	1	1	0	0	0	0	0	0	0	0	0	0.5	1	1	0	0.5	1	1	1	1	1	1	1	1	1	1	1	1	1	1	0	0	0	0	1	0	1	1	1
Chr1_49792119	1	1	1	1	1	1	1	1	0	0.5	1	1	0	0	0	0	0	0	0	0	0	0.5	1	1	0	0.5	1	1	1	1	1	1	1	1	1	1	1	1	1	1	0	0	0	0	1	0	1	1	1
Chr1_49814755	1	1	1	1	1	1	1	1	0	0.5	1	1	0	0	0	0	0	0	0	0	0	0.5	1	1	0	0.5	1	1	1	1	1	1	1	1	1	1	1	1	1	1	0	0	0	0	1	0	1	1	1
Chr1_49818289	1	1	1	1	1	1	1	1	0	0.5	1	1	0	0	0	0	0	0	0	0	0	0.5	1	1	0	0.5	1	1	1	1	1	1	1	1	1	1	1	1	1	1	0	0	0	0	1	0	1	1	1
Chr1_49858537	1	1	1	1	1	1	1	1	0	0.5	1	1	0	0	0	0	0	0	0	0	0	0.5	1	1	0	0.5	1	1	1	1	1	1	1	1	1	1	1	1	1	1	0	0	0	0	1	0	1	1	1
Chr1_50026806	1	1	1	1	1	1	1	1	0	0.5	1	1	0	0	0	0	0	0	0	0	0	0.5	1	1	0	0.5	1	1	1	1	1	1	1	1	1	1	1	1	1	1	0	0	0	0	1	0	1	1	1
Chr1_50027424	1	1	1	1	1	1	1	1	0	0.5	1	1	0	0	0	0	0	0	0	0	0	0.5	1	1	0	0.5	1	1	1	1	1	1	1	1	1	1	1	1	1	1	0	0	0	0	1	0	1	1	1
Chr1_50027686	0	0	0	0	0	0	0	0	1	0.5	0	0	1	1	1	1	1	1	1	1	1	0.5	0	0	1	0.5	0	0	0	0	0	0	0	0	0	0	0	0	0	0	1	1	1	1	0	1	0	0	0
Chr1_50029235	1	1	1	1	1	1	1	1	0	0.5	1	1	0	0	0	0	0	0	0	0	0	0.5	1	1	0	0.5	1	1	1	1	1	1	1	1	1	1	1	1	1	1	0	0	0	0	1	0	1	1	1
Chr1_50029371	1	1	1	1	1	1	1	1	0	0.5	1	1	0	0	0	0	0	0	0	0	0	0.5	1	1	0	0.5	1	1	1	1	1	1	1	1	1	1	1	1	1	1	0	0	0	0	1	0	1	1	1
Chr1_50036491	1	1	1	1	1	1	1	1	0	0	1	1	0	0	0	0	0	0	0	0	0	0	1	1	0	0	1	1	1	1	1	1	1	1	1	1	1	1	1	1	0	0	0	0	1	0	1	1	1
Chr1_50036498	1	1	1	1	1	1	1	1	0	0.5	1	1	0	0	0	0	0	0	0	0	0	0.5	1	1	0	0.5	1	1	1	1	1	1	1	1	1	1	1	1	1	1	0	0	0	0	1	0	1	1	1
Chr1_50036572	1	1	1	1	1	1	1	1	0	0.5	1	1	0	0	0	0	0	0	0	0	0	0.5	1	1	0	0.5	1	1	1	1	1	1	1	1	1	1	1	1	1	1	0	0	0	0	1	0	1	1	1
Chr1_50036772	1	1	1	1	1	1	1	1	0	0.5	1	1	0	0	0	0	0	0	0	0	0	0.5	1	1	0	0.5	1	1	1	1	1	1	1	1	1	1	1	1	1	1	0	0	0	0	1	0	1	1	1
Chr1_50088934	1	1	1	1	1	1	1	1	0	0.5	1	1	0	0	0	0	0	0	0	0	0	0.5	1	1	0	0.5	1	1	1	1	1	1	1	1	1	1	1	1	1	1	0	0	0	0	1	0	1	1	1
Chr1_50094668	1	1	1	1	1	1	1	1	0	0.5	1	1	0	0	0	0	0	0	0	0	0	0.5	1	1	0	0.5	1	1	1	1	1	1	1	1	1	1	1	1	1	1	0	0	0	0	1	0	1	1	1
Chr1_50100218	1	1	1	1	1	1	1	1	0	0.5	1	1	0	0	0	0	0	0	0	0	0	0.5	1	1	0	0.5	1	1	1	1	1	1	1	1	1	1	1	1	1	1	0	0	0	0	1	0	1	1	1
Chr1_50287499	1	1	1	1	1	1	1	1	0	0.5	1	1	0	0	0	0	0	0	0	0	0	0.5	1	1	0	0.5	1	1	1	1	1	1	1	1	1	1	1	1	1	1	0	0	0	0	1	0	1	1	1
Chr1_50439401	1	1	1	1	1	1	1	1	0	0.5	1	1	0	0	0	0	0	0	0	0	0	0.5	1	1	0	0.5	1	1	1	1	1	1	1	1	1	1	1	1	1	1	0	0	0	0	1	0	1	1	1
Chr1_50506496	0	0	0	0	0	0	0	0	1	0.5	0	0	1	1	1	1	1	1	1	1	1	0.5	0	0	1	0.5	0	0	0	0	0	0	0	0	0	0	0	0	0	0	1	1	1	1	0	1	0	0	0
Chr1_50631193	0	0	0	0	0	0	0	0	1	0.5	0	0	1	1	1	1	1	1	1	1	1	0.5	0	0	1	0.5	0	0	0	0	0	0	0	0	0	0	0	0	0	0	1	1	1	1	0	1	0	0	0
Chr1_50663932	0	0	0	0	0	0	0	0	0	0	0	0	0	0	0	0	0	0	0	0	0	0	0	0	0	0	0	0	0	0	0	0	0	0	0	0	0	0	0	0	0	0	0	0	0	0	0	0	0
Chr1_50680872	0	0	0	0	0	0	0	0	1	0.5	0	0	1	1	1	1	1	1	1	1	1	0.5	0	0	1	0.5	0	0	0	0	0	0	0	0	0	0	0	0	0	0	1	1	1	1	0	1	0	0	0
Chr1_50811460	0	0	0	0	0	0	0	0	1	0.5	0	0	1	1	1	1	1	1	1	1	1	0.5	0	0	1	0.5	0	0	0	0	0	0	0	0	0	0	0	0	0	0	1	1	1	1	0	1	0	0	0
Chr1_51014660	1	1	1	1	1	1	1	1	0	0.5	1	1	0	0	0	0	0	0	0	0	0	0.5	1	1	0	0.5	1	1	1	1	1	1	1	1	1	1	1	1	1	1	0	0	0	0	1	0	1	1	1
Chr1_51192783	0	0	0	0	0	0	0	0	1	1	0	0	1	1	1	1	1	1	1	1	1	1	0	0	1	1	0	0	0	0	0	0	0	0	0	0	0	0	0	0	1	1	1	1	0	1	0	0	0
Chr1_51289354	1	1	1	1	1	1	1	1	0	0.5	1	1	0	0	0	0	0	0	0	0	0	0.5	1	1	0	0.5	1	1	1	1	1	1	1	1	1	1	1	1	1	1	0	0	0	0	1	0	1	1	1
Chr1_51552581	0	0	0	0	0	0	0	0	1	1	0	0	1	1	1	1	1	1	1	1	1	1	0	0	1	1	0	0	0	0	0	0	0	0	0	0	0	0	0	0	1	1	1	1	0	1	0	0	0
Chr1_51757048	1	1	1	1	1	1	1	1	0	0.5	1	1	0	0	0	0	0	0	0	0	0	0.5	1	1	0	0.5	1	1	1	1	1	1	1	1	1	1	1	1	1	1	0	0	0	0	1	0	1	1	1
Chr1_51759547	1	1	1	1	1	1	1	1	0	0.5	1	1	0	0	0	0	0	0	0	0	0	0.5	1	1	0	0.5	1	1	1	1	1	1	1	1	1	1	1	1	1	1	0	0	0	0	1	0	1	1	1
Chr1_51760576	1	1	1	1	1	1	1	1	0	0.5	1	1	0	0	0	0	0	0	0	0	0	0.5	1	1	0	0.5	1	1	1	1	1	1	1	1	1	1	1	1	1	1	0	0	0	0	1	0	1	1	1
Chr1_51791940	1	1	1	1	1	1	1	1	0	0.5	1	1	0	0	0	0	0	0	0	0	0	0.5	1	1	0	0.5	1	1	1	1	1	1	1	1	1	1	1	1	1	1	0	0	0	0	1	0	1	1	1
Chr1_51823017	1	1	1	1	1	1	1	1	0	0.5	1	1	0	0	0	0	0	0	0	0	0	0.5	1	1	0	0.5	1	1	1	1	1	1	1	1	1	1	1	1	1	1	0	0	0	0	1	0	1	1	1
Chr1_52036884	1	1	1	1	1	1	1	1	0	0.5	1	1	0	0	0	0	0	0	0	0	0	0.5	1	1	0	0.5	1	1	1	1	1	1	1	1	1	1	1	1	1	1	0	0	0	0	1	0	1	1	1
Chr1_52076198	1	1	1	1	1	1	1	1	0	0.5	1	1	0	0	0	0	0	0	0	0	0	0.5	1	1	0	0.5	1	1	1	1	1	1	1	1	1	1	1	1	1	1	0	0	0	0	1	0	1	1	1
Chr1_52090240	1	1	1	1	1	1	1	1	0	0.5	1	1	0	0	0	0	0	0	0	0	0	0.5	1	1	0	0.5	1	1	1	1	1	1	1	1	1	1	1	1	1	1	0	0	0	0	1	0	1	1	1
Chr1_52098054	0	0	0	0	0	0	0	0	1	0.5	0	0	1	1	1	1	1	1	1	1	1	0.5	0	0	1	0.5	0	0	0	0	0	0	0	0	0	0	0	0	0	0	1	1	1	1	0	1	0	0	0
Chr1_52098678	0	0	0	0	0	0	0	0	1	0.5	0	0	1	1	1	1	1	1	1	1	1	0.5	0	0	1	0.5	0	0	0	0	0	0	0	0	0	0	0	0	0	0	1	1	1	1	0	1	0	0	0
Chr1_52098757	0	0	0	0	0	0	0	0	1	0.5	0	0	1	1	1	1	1	1	1	1	1	0.5	0	0	1	0.5	0	0	0	0	0	0	0	0	0	0	0	0	0	0	1	1	1	1	0	1	0	0	0
Chr1_52098849	0	0	0	0	0	0	0	0	1	0.5	0	0	1	1	1	1	1	1	1	1	1	0.5	0	0	1	0.5	0	0	0	0	0	0	0	0	0	0	0	0	0	0	1	1	1	1	0	1	0	0	0
Chr1_52098910	1	1	1	1	1	1	1	1	0	0.5	1	1	0	0	0	0	0	0	0	0	0	0.5	1	1	0	0.5	1	1	1	1	1	1	1	1	1	1	1	1	1	1	0	0	0	0	1	0	1	1	1
Chr1_52394450	1	1	1	1	1	1	1	1	0	0.5	1	1	0	0	0	0	0	0	0	0	0	0.5	1	1	0	0.5	1	1	1	1	1	1	1	1	1	1	1	1	1	1	0	0	0	0	1	0	1	1	1
Chr1_52462353	0	0	0	0	0	0	0	0	1	0.5	0	0	1	1	1	1	1	1	1	1	1	0.5	0	0	1	0.5	0	0	0	0	0	0	0	0	0	0	0	0	0	0	1	1	1	1	0	1	0	0	0
Chr1_52640667	0	0	0	0	0	0	0	0	1	0.5	0	0	1	1	1	1	1	1	1	1	1	0.5	0	0	1	0.5	0	0	0	0	0	0	0	0	0	0	0	0	0	0	1	1	1	1	0	1	0	0	0
Chr1_52770460	1	1	1	1	1	1	1	1	0	0.5	1	1	0	0	0	0	0	0	0	0	0	0.5	1	1	0	0.5	1	1	1	1	1	1	1	1	1	1	1	1	1	1	0	0	0	0	1	0	1	1	1
Chr1_52774523	0	0	0	0	0	0	0	0	1	0.5	0	0	1	1	1	1	1	1	1	1	1	0.5	0	0	1	0.5	0	0	0	0	0	0	0	0	0	0	0	0	0	0	1	1	1	1	0	1	0	0	0
Chr1_52807871	1	1	1	1	1	1	1	1	0	0.5	1	1	0	0	0	0	0	0	0	0	0	0.5	1	1	0	0.5	1	1	1	1	1	1	1	1	1	1	1	1	1	1	0	0	0	0	1	0	1	1	1
Chr1_52807905	1	1	1	1	1	1	1	1	0	0.5	1	1	0	0	0	0	0	0	0	0	0	0.5	1	1	0	0.5	1	1	1	1	1	1	1	1	1	1	1	1	1	1	0	0	0	0	1	0	1	1	1
Chr1_52807908	1	1	1	1	1	1	1	1	0	0.5	1	1	0	0	0	0	0	0	0	0	0	0.5	1	1	0	0.5	1	1	1	1	1	1	1	1	1	1	1	1	1	1	0	0	0	0	1	0	1	1	1
Chr1_52808451	0	0	0	0	0	0	0	0	1	0.5	0	0	1	1	1	1	1	1	1	1	1	0.5	0	0	1	0.5	0	0	0	0	0	0	0	0	0	0	0	0	0	0	1	1	1	1	0	1	0	0	0
Chr1_52810078	0	0	0	0	0	0	0	0	1	0.5	0	0	1	1	1	1	1	1	1	1	1	0.5	0	0	1	0.5	0	0	0	0	0	0	0	0	0	0	0	0	0	0	1	1	1	1	0	1	0	0	0
Chr1_52855405	0	0	0	0	0	0	0	0	0	0	0	0	0	0	0	0	0	0	0	0	0	0	0	0	0	0	0	0	0	0	0	0	0	0	0	0	0	0	0	0	0	0	0	0	0	0	0	0	0
Chr1_52861261	1	1	1	1	1	1	1	1	0	0.5	1	1	0	0	0	0	0	0	0	0	0	0.5	1	1	0	0.5	1	1	1	1	1	1	1	1	1	1	1	1	1	1	0	0	0	0	1	0	1	1	1
Chr1_52920957	0	0	0	0	0	0	0	0	1	0	0	0	1	1	1	1	1	1	1	1	1	0	0	0	1	0	0	0	0	0	0	0	0	0	0	0	0	0	0	0	1	1	1	1	0	1	0	0	0
Chr1_53153144	1	1	1	1	1	1	1	1	0	0.5	1	1	0	0	0	0	0	0	0	0	0	0.5	1	1	0	0.5	1	1	1	1	1	1	1	1	1	1	1	1	1	1	0	0	0	0	1	0	1	1	1
Chr1_53344328	1	1	1	1	1	1	1	1	0	0.5	1	1	0	0	0	0	0	0	0	0	0	0.5	1	1	0	0.5	1	1	1	1	1	1	1	1	1	1	1	1	1	1	0	0	0	0	1	0	1	1	1
Chr1_53345008	1	1	1	1	1	1	1	1	0	0.5	1	1	0	0	0	0	0	0	0	0	0	0.5	1	1	0	0.5	1	1	1	1	1	1	1	1	1	1	1	1	1	1	0	0	0	0	1	0	1	1	1
Chr1_53621515	0	0	0	0	0	0	0	0	1	0.5	0	0	1	1	1	1	1	1	1	1	1	0.5	0	0	1	0.5	0	0	0	0	0	0	0	0	0	0	0	0	0	0	1	1	1	1	0	1	0	0	0
Chr1_53623953	1	1	1	1	1	1	1	1	0	0.5	1	1	0	0	0	0	0	0	0	0	0	0.5	1	1	0	0.5	1	1	1	1	1	1	1	1	1	1	1	1	1	1	0	0	0	0	1	0	1	1	1
Chr1_53683218	0	0	0	0	0	0	0	0	1	0.5	0	0	1	1	1	1	1	1	1	1	1	0.5	0	0	1	0.5	0	0	0	0	0	0	0	0	0	0	0	0	0	0	1	1	1	1	0	1	0	0	0
Chr1_53850163	1	1	1	1	1	1	1	1	1	1	1	1	1	1	1	1	1	1	1	1	1	1	1	1	1	1	1	1	1	1	1	1	1	1	1	1	1	1	1	1	1	1	1	1	1	1	1	1	1
Chr1_54269560	1	1	1	1	1	1	1	1	0	0.5	1	1	0	0	0	0	0	0	0	0	0	0.5	1	1	0	0.5	1	1	1	1	1	1	1	1	1	1	1	1	1	1	0	0	0	0	1	0	1	1	1
Chr1_54387676	0	0	0	0	0	0	0	0	1	0.5	0	0	1	1	1	1	1	1	1	1	1	0.5	0	0	1	0.5	0	0	0	0	0	0	0	0	0	0	0	0	0	0	1	1	1	1	0	1	0	0	0
Chr1_54601567	0	0	0	0	0	0	0	0	1	0.5	0	0	1	1	1	1	1	1	1	1	1	0.5	0	0	1	0.5	0	0	0	0	0	0	0	0	0	0	0	0	0	0	1	1	1	1	0	1	0	0	0
Chr1_54729666	1	1	1	1	1	1	1	1	0	0.5	1	1	0	0	0	0	0	0	0	0	0	0.5	1	1	0	0.5	1	1	1	1	1	1	1	1	1	1	1	1	1	1	0	0	0	0	1	0	1	1	1
Chr1_54732957	1	1	1	1	1	1	1	1	0	0.5	1	1	0	0	0	0	0	0	0	0	0	0.5	1	1	0	0.5	1	1	1	1	1	1	1	1	1	1	1	1	1	1	0	0	0	0	1	0	1	1	1
Chr1_55161832	1	1	1	1	1	1	1	1	1	1	1	1	1	1	1	1	1	1	1	1	1	1	1	1	1	1	1	1	1	1	1	1	1	1	1	1	1	1	1	1	1	1	1	1	1	1	1	1	1
Chr1_55170789	1	1	1	1	1	1	1	1	1	1	1	1	1	1	1	1	1	1	1	1	1	1	1	1	1	1	1	1	1	1	1	1	1	1	1	1	1	1	1	1	1	1	1	1	1	1	1	1	1
Chr1_55210989	1	1	1	1	1	1	1	1	1	1	1	1	1	1	1	1	1	1	1	1	1	1	1	1	1	1	1	1	1	1	1	1	1	1	1	1	1	1	1	1	1	1	1	1	1	1	1	1	1
Chr1_55376385	1	1	1	1	1	1	1	1	1	1	1	1	1	1	1	1	1	1	1	1	1	1	1	1	1	1	1	1	1	1	1	1	1	1	1	1	1	1	1	1	1	1	1	1	1	1	1	1	1
Chr1_55390166	0	0	0	0	0	0	0	0	1	0.5	0	0	1	1	1	1	1	1	1	1	1	0.5	0	0	1	0.5	0	0	0	0	0	0	0	0	0	0	0	0	0	0	1	1	1	1	0	1	0	0	0
Chr1_55449519	1	1	1	1	1	1	1	1	0	0.5	1	1	0	0	0	0	0	0	0	0	0	0.5	1	1	0	0.5	1	1	1	1	1	1	1	1	1	1	1	1	1	1	0	0	0	0	1	0	1	1	1
Chr1_55575549	0	0	0	0	0	0	0	0	1	0.5	0	0	1	1	1	1	1	1	1	1	1	0.5	0	0	1	0.5	0	0	0	0	0	0	0	0	0	0	0	0	0	0	1	1	1	1	0	1	0	0	0
Chr1_55739262	0	0	0	0	0	0	0	0	1	0.5	0	0	1	1	1	1	1	1	1	1	1	0.5	0	0	1	0.5	0	0	0	0	0	0	0	0	0	0	0	0	0	0	1	1	1	1	0	1	0	0	0
Chr1_55932150	0	0	0	0	0	0	0	0	1	0.5	0	0	1	1	1	1	1	1	1	1	1	0.5	0	0	1	0.5	0	0	0	0	0	0	0	0	0	0	0	0	0	0	1	1	1	1	0	1	0	0	0
Chr1_56019643	0	0	0	0	0	0	0	0	1	0.5	0	0	1	1	1	1	1	1	1	1	1	0.5	0	0	1	0.5	0	0	0	0	0	0	0	0	0	0	0	0	0	0	1	1	1	1	0	1	0	0	0
Chr1_56070489	0	0	0	0	0	0	0	0	1	0.5	0	0	1	1	1	1	1	1	1	1	1	0.5	0	0	1	0.5	0	0	0	0	0	0	0	0	0	0	0	0	0	0	1	1	1	1	0	1	0	0	0
Chr1_56157047	1	1	1	1	1	1	1	1	1	1	1	1	1	1	1	1	1	1	1	1	1	1	1	1	1	1	1	1	1	1	1	1	1	1	1	1	1	1	1	1	1	1	1	1	1	1	1	1	1
Chr1_56304476	1	1	1	1	1	1	1	1	1	1	1	1	1	1	1	1	1	1	1	1	1	1	1	1	1	1	1	1	1	1	1	1	1	1	1	1	1	1	1	1	1	1	1	1	1	1	1	1	1
Chr1_56320605	0	0	0	0	0	0	0	0	0	0	0	0	0	0	0	0	0	0	0	0	0	0	0	0	0	0	0	0	0	0	0	0	0	0	0	0	0	0	0	0	0	0	0	0	0	0	0	0	0
Chr1_56573437	1	1	1	1	1	1	1	1	1	1	1	1	1	1	1	1	1	1	1	1	1	1	1	1	1	1	1	1	1	1	1	1	1	1	1	1	1	1	1	1	1	1	1	1	1	1	1	1	1
Chr1_56893588	1	1	1	1	1	1	1	1	0	0.5	1	1	0	0	0	0	0	0	0	0	0	0.5	1	1	0	0.5	1	1	1	1	1	1	1	1	1	1	1	1	1	1	0	0	0	0	1	0	1	1	1
Chr1_57065979	1	1	1	1	1	1	1	1	0	0.5	1	1	0	0	0	0	0	0	0	0	0	0.5	1	1	0	0.5	1	1	1	1	1	1	1	1	1	1	1	1	1	1	0	0	0	0	1	0	1	1	1
Chr1_57248760	1	1	1	1	1	1	1	1	0	0.5	1	1	0	0	0	0	0	0	0	0	0	0.5	1	1	0	0.5	1	1	1	1	1	1	1	1	1	1	1	1	1	1	0	0	0	0	1	0	1	1	1
Chr1_57298536	1	1	1	1	1	1	1	1	0	0.5	1	1	0	0	0	0	0	0	0	0	0	0.5	1	1	0	0.5	1	1	1	1	1	1	1	1	1	1	1	1	1	1	0	0	0	0	1	0	1	1	1
Chr1_57349324	1	1	1	1	1	1	1	1	0	0.5	1	1	0	0	0	0	0	0	0	0	0	0.5	1	1	0	0.5	1	1	1	1	1	1	1	1	1	1	1	1	1	1	0	0	0	0	1	0	1	1	1
Chr1_57349551	0	0	0	0	0	0	0	0	1	0.5	0	0	1	1	1	1	1	1	1	1	1	0.5	0	0	1	0.5	0	0	0	0	0	0	0	0	0	0	0	0	0	0	1	1	1	1	0	1	0	0	0
Chr1_58049860	0	0	0	0	0	0	0	0	0	0	0	0	0	0	0	0	0	0	0	0	0	0	0	0	0	0	0	0	0	0	0	0	0	0	0	0	0	0	0	0	0	0	0	0	0	0	0	0	0
Chr1_58056224	0	0	0	0	0	0	0	0	0	0	0	0	0	0	0	0	0	0	0	0	0	0	0	0	0	0	0	0	0	0	0	0	0	0	0	0	0	0	0	0	0	0	0	0	0	0	0	0	0
Chr1_58335206	0	0	0	0	0	0	0	0	0	0	0	0	0	0	0	0	0	0	0	0	0	0	0	0	0	0	0	0	0	0	0	0	0	0	0	0	0	0	0	0	0	0	0	0	0	0	0	0	0
Chr1_58611074	0	0	0	0	0	0	0	0	0	0	0	0	0	0	0	0	0	0	0	0	0	0	0	0	0	0	0	0	0	0	0	0	0	0	0	0	0	0	0	0	0	0	0	0	0	0	0	0	0
Chr1_58709743	0	0	0	0	0	0	0	0	0	0	0	0	0	0	0	0	0	0	0	0	0	0	0	0	0	0	0	0	0	0	0	0	0	0	0	0	0	0	0	0	0	0	0	0	0	0	0	0	0
Chr1_58717588	0	0	0	0	0	0	0	0	1	0.5	0	0	1	1	1	1	1	1	1	1	1	0.5	0	0	1	0.5	0	0	0	0	0	0	0	0	0	0	0	0	0	0	1	1	1	1	0	1	0	0	0
Chr1_58979899	0	0	0	0	0	0	0	0	1	0.5	0	0	1	1	1	1	1	1	1	1	1	0.5	0	0	1	0.5	0	0	0	0	0	0	0	0	0	0	0	0	0	0	1	1	1	1	0	1	0	0	0
Chr1_59070700	0	0	0	0	0	0	0	0	1	0.5	0	0	1	1	1	1	1	1	1	1	1	0.5	0	0	1	0.5	0	0	0	0	0	0	0	0	0	0	0	0	0	0	1	1	1	1	0	1	0	0	0
Chr1_59181867	0	0	0	0	0	0	0	0	0	0	0	0	0	0	0	0	0	0	0	0	0	0	0	0	0	0	0	0	0	0	0	0	0	0	0	0	0	0	0	0	0	0	0	0	0	0	0	0	0
Chr1_59207417	1	1	1	1	1	1	1	1	1	1	1	1	1	1	1	1	1	1	1	1	1	1	1	1	1	1	1	1	1	1	1	1	1	1	1	1	1	1	1	1	1	1	1	1	1	1	1	1	1
Chr1_59958365	0	0	0	0	0	0	0	0	1	0.5	0	0	1	1	1	1	1	1	1	1	1	0.5	0	0	1	0.5	0	0	0	0	0	0	0	0	0	0	0	0	0	0	1	1	1	1	0	1	0	0	0
Chr1_59959866	1	1	1	1	1	1	1	1	1	1	1	1	1	1	1	1	1	1	1	1	1	1	1	1	1	1	1	1	1	1	1	1	1	1	1	1	1	1	1	1	1	1	1	1	1	1	1	1	1
Chr1_60007864	1	1	1	1	1	1	1	1	0	0.5	1	1	0	0	0	0	0	0	0	0	0	0.5	1	1	0	0.5	1	1	1	1	1	1	1	1	1	1	1	1	1	1	0	0	0	0	1	0	1	1	1
Chr1_60082907	0	0	0	0	0	1	1	0	0	0	0	0	0	0	0	0	0	0	0	0	0	0	0	0	0	0	0	0	0	0	0	0	0	0	0	0	0	0	0	0	0.5	0.5	0.5	0.5	0	0	0	0	0
Chr1_60147231	1	1	1	1	1	1	1	1	0	0	1	1	0	0	0	0	0	0	0	0	0	0	1	1	0	0	1	1	1	1	1	1	1	1	1	1	1	1	1	1	0	0	0	0	1	0	1	1	1
Chr1_60147585	0	0	0	0	0	0	0	0	1	0.5	0	0	1	1	1	1	1	1	1	1	1	0.5	0	0	1	0.5	0	0	0	0	0	0	0	0	0	0	0	0	0	0	1	1	1	1	0	1	0	0	0
Chr1_60147628	0	0	0	0	0	0	0	0	1	1	0	0	1	1	1	1	1	1	1	1	1	1	0	0	1	1	0	0	0	0	0	0	0	0	0	0	0	0	0	0	1	1	1	1	0	1	0	0	0
Chr1_60148437	1	1	1	1	1	1	1	1	0	0.5	1	1	0	0	0	0	0	0	0	0	0	0.5	1	1	0	0.5	1	1	1	1	1	1	1	1	1	1	1	1	1	1	0	0	0	0	1	0	1	1	1
Chr1_60148610	1	1	1	1	1	1	1	1	0	0.5	1	1	0	0	0	0	0	0	0	0	0	0.5	1	1	0	0.5	1	1	1	1	1	1	1	1	1	1	1	1	1	1	0	0	0	0	1	0	1	1	1
Chr1_60163829	1	1	1	1	1	1	1	1	1	1	1	1	1	1	1	1	1	1	1	1	1	1	1	1	1	1	1	1	1	1	1	1	1	1	1	1	1	1	1	1	1	1	1	1	1	1	1	1	1
Chr1_60262719	1	1	1	1	1	1	1	1	1	1	1	1	1	1	1	1	1	1	1	1	1	1	1	1	1	1	1	1	1	1	1	1	1	1	1	1	1	1	1	1	1	1	1	1	1	1	1	1	1
Chr1_60262803	1	1	1	1	1	1	1	1	0	0.5	1	1	0	0	0	0	0	0	0	0	0	0.5	1	1	0	0.5	1	1	1	1	1	1	1	1	1	1	1	1	1	1	0	0	0	0	1	0	1	1	1
Chr1_60263802	1	1	1	1	1	1	1	1	1	1	1	1	1	1	1	1	1	1	1	1	1	1	1	1	1	1	1	1	1	1	1	1	1	1	1	1	1	1	1	1	1	1	1	1	1	1	1	1	1
Chr1_60478149	0	0	0	0	0	0	0	0	1	0.5	0	0	1	1	1	1	1	1	1	1	1	0.5	0	0	1	0.5	0	0	0	0	0	0	0	0	0	0	0	0	0	0	1	1	1	1	0	1	0	0	0
Chr1_60478335	0	0	0	0	0	0	0	0	1	0.5	0	0	1	1	1	1	1	1	1	1	1	0.5	0	0	1	0.5	0	0	0	0	0	0	0	0	0	0	0	0	0	0	1	1	1	1	0	1	0	0	0
Chr1_60809598	0	0	0	0	0	0	0	0	1	0.5	0	0	1	1	1	1	1	1	1	1	1	0.5	0	0	1	0.5	0	0	0	0	0	0	0	0	0	0	0	0	0	0	1	1	1	1	0	1	0	0	0
Chr1_60810152	0	0	0	0	0	0	0	0	1	0.5	0	0	1	1	1	1	1	1	1	1	1	0.5	0	0	1	0.5	0	0	0	0	0	0	0	0	0	0	0	0	0	0	1	1	1	1	0	1	0	0	0
Chr1_60832251	1	1	1	1	1	1	1	1	1	1	1	1	1	1	1	1	1	1	1	1	1	1	1	1	1	1	1	1	1	1	1	1	1	1	1	1	1	1	1	1	1	1	1	1	1	1	1	1	1
Chr1_60833486	1	1	1	1	1	1	1	1	1	1	1	1	1	1	1	1	1	1	1	1	1	1	1	1	1	1	1	1	1	1	1	1	1	1	1	1	1	1	1	1	1	1	1	1	1	1	1	1	1
Chr1_60867716	0	0	0	0	0	0	0	0	0	0	0	0	0	0	0	0	0	0	0	0	0	0	0	0	0	0	0	0	0	0	0	0	0	0	0	0	0	0	0	0	0	0	0	0	0	0	0	0	0
Chr1_60873727	0	0	0	0	0	0	0	0	0	0	0	0	0	0	0	0	0	0	0	0	0	0	0	0	0	0	0	0	0	0	0	0	0	0	0	0	0	0	0	0	0	0	0	0	0	0	0	0	0
Chr1_61020882	1	1	1	1	1	1	1	1	0	0.5	1	1	0	0	0	0	0	0	0	0	0	0.5	1	1	0	0.5	1	1	1	1	1	1	1	1	1	1	1	1	1	1	0	0	0	0	1	0	1	1	1
Chr1_61345455	0	0	0	0	0	0	0	0	0	0	0	0	0	0	0	0	0	0	0	0	0	0	0	0	0	0	0	0	0	0	0	0	0	0	0	0	0	0	0	0	0	0	0	0	0	0	0	0	0
Chr1_61449224	1	1	1	1	1	1	1	1	1	1	1	1	1	1	1	1	1	1	1	1	1	1	1	1	1	1	1	1	1	1	1	1	1	1	1	1	1	1	1	1	1	1	1	1	1	1	1	1	1
Chr1_61629579	0	0	0	0	0	0	0	0	1	0.5	0	0	1	1	1	1	1	1	1	1	1	0.5	0	0	1	0.5	0	0	0	0	0	0	0	0	0	0	0	0	0	0	1	1	1	1	0	1	0	0	0
Chr1_61665413	1	1	1	1	1	1	1	1	1	1	1	1	1	1	1	1	1	1	1	1	1	1	1	1	1	1	1	1	1	1	1	1	1	1	1	1	1	1	1	1	1	1	1	1	1	1	1	1	1
Chr1_61669828	1	1	1	1	1	1	1	1	1	1	1	1	1	1	1	1	1	1	1	1	1	1	1	1	1	1	1	1	1	1	1	1	1	1	1	1	1	1	1	1	1	1	1	1	1	1	1	1	1
Chr1_61696379	1	1	1	1	1	1	1	1	0	0.5	1	1	0	0	0	0	0	0	0	0	0	0.5	1	1	0	0.5	1	1	1	1	1	1	1	1	1	1	1	1	1	1	0	0	0	0	1	0	1	1	1
Chr1_61758376	1	1	1	1	1	1	1	1	0	0.5	1	1	0	0	0	0	0	0	0	0	0	0.5	1	1	0	0.5	1	1	1	1	1	1	1	1	1	1	1	1	1	1	0	0	0	0	1	0	1	1	1
Chr1_61940683	1	1	1	1	1	1	1	1	0	0.5	1	1	0	0	0	0	0	0	0	0	0	0.5	1	1	0	0.5	1	1	1	1	1	1	1	1	1	1	1	1	1	1	0	0	0	0	1	0	1	1	1
Chr1_61944246	1	1	1	1	1	1	1	1	0	0.5	1	1	0	0	0	0	0	0	0	0	0	0.5	1	1	0	0.5	1	1	1	1	1	1	1	1	1	1	1	1	1	1	0	0	0	0	1	0	1	1	1
Chr1_61945722	1	1	1	1	1	1	1	1	1	1	1	1	1	1	1	1	1	1	1	1	1	1	1	1	1	1	1	1	1	1	1	1	1	1	1	1	1	1	1	1	1	1	1	1	1	1	1	1	1
Chr1_62011930	1	1	1	1	1	1	1	1	0	0.5	1	1	0	0	0	0	0	0	0	0	0	0.5	1	1	0	0.5	1	1	1	1	1	1	1	1	1	1	1	1	1	1	0	0	0	0	1	0	1	1	1
Chr1_62059604	0	0	0	0	0	0.5	0.5	0.5	0	0	0	0	0	0	0	0	0	0	0	0	0	0	0	0	0	0	0	0	0	0	0	0	0	0.5	0.5	0.5	0.5	1	0	0	1	1	1	1	1	1	0.5	0.5	0.5
Chr1_62141297	1	1	1	1	1	1	1	1	0	0.5	1	1	0	0	0	0	0	0	0	0	0	0.5	1	1	0	0.5	1	1	1	1	1	1	1	1	1	1	1	1	1	1	0	0	0	0	1	0	1	1	1
Chr1_62227580	0	0	0	0	0	0	0	0	0	0	0	0	0	0	0	0	0	0	0	0	0	0	0	0	0	0	0	0	0	0	0	0	0	0	0	0	0	0	0	0	0	0	0	0	0	0	0	0	0
Chr1_62288960	1	1	1	1	1	1	1	1	1	1	1	1	1	1	1	1	1	1	1	1	1	1	1	1	1	1	1	1	1	1	1	1	1	1	1	1	1	1	1	1	1	1	1	1	1	1	1	1	1
Chr1_62328062	1	1	1	1	1	1	1	1	0	0.5	1	1	0	0	0	0	0	0	0	0	0	0.5	1	1	0	0.5	1	1	1	1	1	1	1	1	1	1	1	1	1	1	0	0	0	0	1	0	1	1	1
Chr1_62330154	1	1	1	1	1	1	1	1	0	0	1	1	0	0	0	0	0	0	0	0	0	0	1	1	0	0	1	1	1	1	1	1	1	1	1	1	1	1	1	1	0	0	0	0	1	0	1	1	1
Chr1_62432858	0	0	0	0	0	0	0	0	0	0	0	0	0	0	0	0	0	0	0	0	0	0	0	0	0	0	0	0	0	0	0	0	0	0	0	0	0	0	0	0	0	0	0	0	0	0	0	0	0
Chr1_62442036	0	0	0	0	0	0	0	0	0	0	0	0	0	0	0	0	0	0	0	0	0	0	0	0	0	0	0	0	0	0	0	0	0	0	0	0	0	0	0	0	0	0	0	0	0	0	0	0	0
Chr1_62449314	0	0	0	0	0	0	0	0	0	0	0	0	0	0	0	0	0	0	0	0	0	0	0	0	0	0	0	0	0	0	0	0	0	0	0	0	0	0	0	0	0	0	0	0	0	0	0	0	0
Chr1_62714138	0	0	0	0	0	0	0	0	1	0.5	0	0	1	1	1	1	1	1	1	1	1	0.5	0	0	1	0.5	0	0	0	0	0	0	0	0	0	0	0	0	0	0	1	1	1	1	0	1	0	0	0
Chr1_62715202	0	0	0	0	0	0	0	0	1	0.5	0	0	1	1	1	1	1	1	1	1	1	0.5	0	0	1	0.5	0	0	0	0	0	0	0	0	0	0	0	0	0	0	1	1	1	1	0	1	0	0	0
Chr1_62918659	0	0	0	0	0	0	0	0	1	0.5	0	0	1	1	1	1	1	1	1	1	1	0.5	0	0	1	0.5	0	0	0	0	0	0	0	0	0	0	0	0	0	0	1	1	1	1	0	1	0	0	0
Chr1_63022935	0	0	0	0	0	0	0	0	1	0.5	0	0	1	1	1	1	1	1	1	1	1	0.5	0	0	1	0.5	0	0	0	0	0	0	0	0	0	0	0	0	0	0	1	1	1	1	0	1	0	0	0
Chr1_63138035	0	0	0	0	0	0	0	0	1	0.5	0	0	1	1	1	1	1	1	1	1	1	0.5	0	0	1	0.5	0	0	0	0	0	0	0	0	0	0	0	0	0	0	1	1	1	1	0	1	0	0	0
Chr1_63533257	0	0	0	0	0	0	0	0	1	0.5	0	0	1	1	1	1	1	1	1	1	1	0.5	0	0	1	0.5	0	0	0	0	0	0	0	0	0	0	0	0	0	0	1	1	1	1	0	1	0	0	0
Chr1_63555666	0	0	0	0	0	0	0	0	0	0	0	0	0	0	0	0	0	0	0	0	0	0	0	0	0	0	0	0	0	0	0	0	0	0	0	0	0	0	0	0	0	0	0	0	0	0	0	0	0
Chr1_63895353	0	0	0	0	0	0	0	0	1	0.5	0	0	1	1	1	1	1	1	1	1	1	0.5	0	0	1	0.5	0	0	0	0	0	0	0	0	0	0	0	0	0	0	1	1	1	1	0	1	0	0	0
Chr1_64199111	1	1	1	1	1	1	1	1	0	0.5	1	1	0	0	0	0	0	0	0	0	0	0.5	1	1	0	0.5	1	1	1	1	1	1	1	1	1	1	1	1	1	1	0	0	0	0	1	0	1	1	1
Chr1_64541514	0	0	0	0	0	0	0	0	1	0.5	0	0	1	1	1	1	1	1	1	1	1	0.5	0	0	1	0.5	0	0	0	0	0	0	0	0	0	0	0	0	0	0	1	1	1	1	0	1	0	0	0
Chr1_64598077	0	0	0	0	0	0	0	0	1	0.5	0	0	1	1	1	1	1	1	1	1	1	0.5	0	0	1	0.5	0	0	0	0	0	0	0	0	0	0	0	0	0	0	1	1	1	1	0	1	0	0	0
Chr1_64602353	0	0	0	0	0	0	0	0	1	0.5	0	0	1	1	1	1	1	1	1	1	1	0.5	0	0	1	0.5	0	0	0	0	0	0	0	0	0	0	0	0	0	0	1	1	1	1	0	1	0	0	0
Chr1_64717830	0	0	0	0	0	0	0	0	1	0.5	0	0	1	1	1	1	1	1	1	1	1	0.5	0	0	1	0.5	0	0	0	0	0	0	0	0	0	0	0	0	0	0	1	1	1	1	0	1	0	0	0
Chr1_64991038	0	0	0	0	0	0	0	0	1	0.5	0	0	1	1	1	1	1	1	1	1	1	0.5	0	0	1	0.5	0	0	0	0	0	0	0	0	0	0	0	0	0	0	1	1	1	1	0	1	0	0	0
Chr1_65197304	1	1	1	1	1	1	1	1	0	0.5	1	1	0	0	0	0	0	0	0	0	0	0.5	1	1	0	0.5	1	1	1	1	1	1	1	1	1	1	1	1	1	1	0	0	0	0	1	0	1	1	1
Chr1_65486427	1	1	1	1	1	1	1	1	0	0.5	1	1	0	0	0	0	0	0	0	0	0	0.5	1	1	0	0.5	1	1	1	1	1	1	1	1	1	1	1	1	1	1	0	0	0	0	1	0	1	1	1
Chr1_65646244	0	0	0	0	0	0	0	0	0	0	0	0	0	0	0	0	0	0	0	0	0	0	0	0	0	0	0	0	0	0	0	0	0	0	0	0	0	0	0	0	0	0	0	0	0	0	0	0	0
Chr1_65646372	0	0	0	0	0	0	0	0	1	0.5	0	0	1	1	1	1	1	1	1	1	1	0.5	0	0	1	0.5	0	0	0	0	0	0	0	0	0	0	0	0	0	0	1	1	1	1	0	1	0	0	0
Chr1_65948646	1	1	1	1	1	1	1	1	0	0.5	1	1	0	0	0	0	0	0	0	0	0	0.5	1	0.5	0	0.5	1	1	1	1	1	1	1	1	1	1	1	1	1	1	0	0	0	0	1	0	1	1	1
Chr1_66024494	1	1	1	1	1	1	1	1	0	0.5	1	1	0	0	0	0	0	0	0	0	0	0.5	1	0.5	0	0.5	1	1	1	1	1	1	1	1	1	1	1	1	1	1	0	0	0	0	1	0	1	1	1
Chr1_66025653	1	1	1	1	1	1	1	1	0	0.5	1	1	0	0	0	0	0	0	0	0	0	0.5	1	0.5	0	0.5	1	1	1	1	1	1	1	1	1	1	1	1	1	1	0	0	0	0	1	0	1	1	1
Chr1_66116781	0	0	0	0	0	0	0	0	1	0.5	0	0	1	1	1	1	1	1	1	1	1	0.5	0	0.5	1	0.5	0	0	0	0	0	0	0	0	0	0	0	0	0	0	1	1	1	1	0	1	0	0	0
Chr1_66306717	1	1	1	1	1	1	1	1	0	0.5	1	1	0	0	0	0	0	0	0	0	0	0.5	1	1	0	0.5	1	1	1	1	1	1	1	1	1	1	1	1	1	1	0	0	0	0	1	0	1	1	1
Chr1_66511729	1	1	1	1	1	1	1	1	0	0.5	1	1	0	0	0	0	0	0	0	0	0	0.5	1	1	0	0.5	1	1	1	1	1	1	1	1	1	1	1	1	1	1	0	0	0	0	1	0	1	1	1
Chr1_66584007	1	1	1	1	1	1	1	1	1	1	1	1	1	1	1	1	1	1	1	1	1	1	1	1	1	1	1	1	1	1	1	1	1	1	1	1	1	1	1	1	1	1	1	1	1	1	1	1	1
Chr1_66615716	1	1	1	1	1	1	1	1	0	0.5	1	1	0	0	0	0	0	0	0	0	0	0.5	1	0.5	0	0.5	1	1	1	1	1	1	1	1	1	1	1	1	1	1	0	0	0	0	1	0	1	1	1
Chr1_66790783	1	1	1	1	1	1	1	1	0	0.5	1	1	0	0	0	0	0	0.5	0	0	0	0.5	1	1	0	0.5	1	1	1	1	1	1	1	1	1	1	1	1	1	1	0	0	0	0	1	0	1	1	1
Chr1_66957518	0	0	0	0	0	0	0	0	0	0	0	0	0	0	0	0	0	0	0	0	0	0	0	0	0	0	0	0	0	0	0	0	0	0	0	0	0	0	0	0	0	0	0	0	0	0	0	0	0
Chr1_66961533	0	0	0	0	0	0	0	0	0	0	0	0	0	0	0	0	0	0	0	0	0	0	0	0	0	0	0	0	0	0	0	0	0	0	0	0	0	0	0	0	0	0	0	0	0	0	0	0	0
Chr1_67045821	1	1	1	1	1	1	1	1	0	0.5	1	1	0	0	0	0	0	0	0	0	0	0.5	1	0.5	0	0.5	1	1	1	1	1	1	1	1	1	1	1	1	1	1	0	0	0	0	1	0	1	1	1
Chr1_67140706	1	1	1	1	1	1	1	1	0	0.5	1	1	0	0	0	0	0	0	0	0	0	0.5	1	0.5	0	0.5	1	1	1	1	1	1	1	1	1	1	1	1	1	1	0	0	0	0	1	0	1	1	1
Chr1_67180925	1	1	1	1	1	1	1	1	0	0.5	1	1	0	0	0	0	0	0	0	0	0	0.5	1	0.5	0	0.5	1	1	1	1	1	1	1	1	1	1	1	1	1	1	0	0	0	0	1	0	1	1	1
Chr1_67229824	1	1	1	1	1	1	1	1	0	0.5	1	1	0	0	0	0	0	0	0	0	0	0.5	1	0.5	0	0.5	1	1	1	1	1	1	1	1	1	1	1	1	1	1	0	0	0	0	1	0	1	1	1
Chr1_67432879	0	0	0	0	0	0	0	0	1	0.5	0	0	1	1	1	1	1	1	1	1	1	0.5	0	0.5	1	0.5	0	0	0	0	0	0	0	0	0	0	0	0	0	0	1	1	1	1	0	1	0	0	0
Chr1_67437109	1	1	1	1	1	1	1	1	1	1	1	1	1	1	1	1	1	1	1	1	1	1	1	1	1	1	1	1	1	1	1	1	1	1	1	1	1	1	1	1	1	1	1	1	1	1	1	1	1
Chr1_67480471	1	1	1	1	1	1	1	1	1	1	1	1	1	1	1	1	1	1	1	1	1	1	1	1	1	1	1	1	1	1	1	1	1	1	1	1	1	1	1	1	1	1	1	1	1	1	1	1	1
Chr1_67524690	1	1	1	1	1	1	1	1	0	0.5	1	1	0	0	0	0	0	0	0	0	0	0.5	1	0.5	0	0.5	1	1	1	1	1	1	1	1	1	1	1	1	1	1	0	0	0	0	1	0	1	1	1
Chr1_67525610	1	1	1	1	1	1	1	1	1	1	1	1	1	1	1	1	1	1	1	1	1	1	1	1	1	1	1	1	1	1	1	1	1	1	1	1	1	1	1	1	1	1	1	1	1	1	1	1	1
Chr1_67528555	1	1	1	1	1	1	1	1	1	1	1	1	1	1	1	1	1	1	1	1	1	1	1	1	1	1	1	1	1	1	1	1	1	1	1	1	1	1	1	1	1	1	1	1	1	1	1	1	1
Chr1_67529957	1	1	1	1	1	1	1	1	1	1	1	1	1	1	1	1	1	1	1	1	1	1	1	1	1	1	1	1	1	1	1	1	1	1	1	1	1	1	1	1	1	1	1	1	1	1	1	1	1
Chr1_67531533	1	1	1	1	1	1	1	1	1	1	1	1	1	1	1	1	1	1	1	1	1	1	1	1	1	1	1	1	1	1	1	1	1	1	1	1	1	1	1	1	1	1	1	1	1	1	1	1	1
Chr1_67533887	1	1	1	1	1	1	1	1	1	1	1	1	1	1	1	1	1	1	1	1	1	1	1	1	1	1	1	1	1	1	1	1	1	1	1	1	1	1	1	1	1	1	1	1	1	1	1	1	1
Chr1_67646567	0	0	0	0	0	0	0	0	0	0	0	0	0	0	0	0	0	0	0	0	0	0	0	0	0	0	0	0	0	0	0	0	0	0	0	0	0	0	0	0	0	0	0	0	0	0	0	0	0
Chr1_67727790	1	1	1	1	1	1	1	1	0	0.5	1	1	0	0	0	0	0	0	0	0	0	0.5	1	0.5	0	0.5	1	1	1	1	1	1	1	1	1	1	1	1	1	1	0	0	0	0	1	0	1	1	1
Chr1_67729166	1	1	1	1	1	1	1	1	0	0.5	1	1	0	0	0	0	0	0	0	0	0	0.5	1	0.5	0	0.5	1	1	1	1	1	1	1	1	1	1	1	1	1	1	0	0	0	0	1	0	1	1	1
Chr1_67769929	1	1	1	1	1	1	1	1	0	0.5	1	1	0	0	0	0	0	0	0	0	0	0.5	1	0.5	0	0.5	1	1	1	1	1	1	1	1	1	1	1	1	1	1	0	0	0	0	1	0	1	1	1
Chr1_67773782	1	1	1	1	1	1	1	1	0	0.5	1	1	0	0	0	0	0	0	0	0	0	0.5	1	0.5	0	0.5	1	1	1	1	1	1	1	1	1	1	1	1	1	1	0	0	0	0	1	0	1	1	1
Chr1_67850860	1	1	1	1	1	1	1	1	0	0.5	1	1	0	0	0	0	0	0	0	0	0	0.5	1	0.5	0	0.5	1	1	1	1	1	1	1	1	1	1	1	1	1	1	0	0	0	0	1	0	1	1	1
Chr1_68089309	1	1	1	1	1	1	1	1	0	0.5	1	1	0	0	0	0	0	0	0	0	0	0.5	1	0.5	0	0.5	1	1	1	1	1	1	1	1	1	1	1	1	1	1	0	0	0	0	1	0	1	1	1
Chr1_68112484	0	0	0	0	0	0	0	0	1	0.5	0	0	1	1	1	1	1	1	1	1	1	0.5	0	0.5	1	0.5	0	0	0	0	0	0	0	0	0	0	0	0	0	0	1	1	1	1	0	1	0	0	0
Chr1_68134904	1	1	1	1	1	1	1	1	1	1	1	1	1	1	1	1	1	1	1	1	1	1	1	1	1	1	1	1	1	1	1	1	1	1	1	1	1	1	1	1	1	1	1	1	1	1	1	1	1
Chr1_68215051	1	1	1	1	1	1	1	1	1	1	1	1	1	1	1	1	1	1	1	1	1	1	1	1	1	1	1	1	1	1	1	1	1	1	1	1	1	1	1	1	1	1	1	1	1	1	1	1	1
Chr1_68409191	0	0	0	0	0	0	0	0	0	0	0	0	0	0	0	0	0	0	0	0	0	0	0	0	0	0	0	0	0	0	0	0	0	0	0	0	0	0	0	0	0	0	0	0	0	0	0	0	0
Chr1_68438267	1	1	1	1	1	1	1	1	0	0.5	1	1	0	0	0	0	0	0	0	0	0	0.5	1	0.5	0	0.5	1	1	1	1	1	1	1	1	1	1	1	1	1	1	0	0	0	0	1	0	1	1	1
Chr1_68545623	1	1	1	1	1	1	1	1	0	0.5	1	1	0	0	0	0	0	0	0	0	0	0.5	1	0.5	0	0.5	1	1	1	1	1	1	1	1	1	1	1	1	1	1	0	0	0	0	1	0	1	1	1
Chr1_68561814	1	1	1	1	1	1	1	1	1	1	1	1	1	1	1	1	1	1	1	1	1	1	1	1	1	1	1	1	1	1	1	1	1	1	1	1	1	1	1	1	1	1	1	1	1	1	1	1	1
Chr1_68663634	1	1	1	1	1	1	1	1	1	1	1	1	1	1	1	1	1	1	1	1	1	1	1	1	1	1	1	1	1	1	1	1	1	1	1	1	1	1	1	1	1	1	1	1	1	1	1	1	1
Chr1_68670617	1	1	1	1	1	1	1	1	1	1	1	1	1	1	1	1	1	1	1	1	1	1	1	1	1	1	1	1	1	1	1	1	1	1	1	1	1	1	1	1	1	1	1	1	1	1	1	1	1
Chr1_68753833	1	1	1	1	1	1	1	1	0	0.5	1	1	0	0	0	0	0	0	0	0	0	0.5	1	0.5	0	0.5	1	1	1	1	1	1	1	1	1	1	1	1	1	1	0	0	0	0	1	0	1	1	1
Chr1_68808615	1	1	1	1	1	1	1	1	0	0.5	1	1	0	0	0	0	0	0	0	0	0	0.5	1	0.5	0	0.5	1	1	1	1	1	1	1	1	1	1	1	1	1	1	0	0	0	0	1	0	1	1	1
Chr1_68980359	1	1	1	1	1	1	1	1	0	0.5	1	1	0	0	0	0	0	0	0	0	0	0.5	1	0.5	0	0.5	1	1	1	1	1	1	1	1	1	1	1	1	1	1	0	0	0	0	1	0	1	1	1
Chr1_69009439	1	1	1	1	1	1	1	1	0	0.5	1	1	0	0	0	0	0	0	0	0	0	0.5	1	0.5	0	0.5	1	1	1	1	1	1	1	1	1	1	1	1	1	1	0	0	0	0	1	0	1	1	1
Chr1_69087698	1	1	1	1	1	1	1	1	0	0.5	1	1	0	0	0	0	0	0	0	0	0	0.5	1	0.5	0	0.5	1	1	1	1	1	1	1	1	1	1	1	1	1	1	0	0	0	0	1	0	1	1	1
Chr1_69355729	1	1	1	1	1	1	1	1	1	1	1	1	1	1	1	1	1	1	1	1	1	1	1	1	1	1	1	1	1	1	1	1	1	1	1	1	1	1	1	1	1	1	1	1	1	1	1	1	1
Chr1_69541789	0	0	0	0	0	0	0	0	0	0	0	0	0	0	0	0	0	0	0	0	0	0	0	0	0	0	0	0	0	0	0	0	0	0	0	0	0	0	0	0	0	0	0	0	0	0	0	0	0
Chr1_69588591	1	1	1	1	1	1	1	1	1	1	1	1	1	1	1	1	1	1	1	1	1	1	1	1	1	1	1	1	1	1	1	1	1	1	1	1	1	1	1	1	1	1	1	1	1	1	1	1	1
Chr1_69701232	0	0	0	0	0	0	0	0	0	0	0	0	0	0	0	0	0	0	0	0	0	0	0	0	0	0	0	0	0	0	0	0	0	0	0	0	0	0	0	0	0	0	0	0	0	0	0	0	0
Chr1_69837990	0	0	0	0	0	0	0	0	0	0	0	0	0	0	0	0	0	0	0	0	0	0	0	0	0	0	0	0	0	0	0	0	0	0	0	0	0	0	0	0	0	0	0	0	0	0	0	0	0
Chr1_69881711	0	0	0	0	0	0	0	0	1	1	0	0	1	1	1	1	1	1	1	1	1	1	0	1	1	1	0	0	0	0	0	0	0	0	0	0	0	0	0	0	1	1	1	1	0	1	0	0	0
Chr1_69888636	0	0	0	0	0	0	0	0	0	0	0	0	0	0	0	0	0	0	0	0	0	0	0	0	0	0	0	0	0	0	0	0	0	0	0	0	0	0	0	0	0	0	0	0	0	0	0	0	0
Chr1_70060169	1	1	1	1	1	1	1	1	1	1	1	1	1	1	1	1	1	1	1	1	1	1	1	1	1	1	1	1	1	1	1	1	1	1	1	1	1	1	1	1	1	1	1	1	1	1	1	1	1
Chr1_70250834	0	0	0	0	0	0	0	0	1	0.5	0	0	1	1	1	1	1	1	1	1	1	0.5	0	0.5	1	0.5	0	0	0	0	0	0	0	0	0	0	0	0	0	0	1	1	1	1	0	1	0	0	0
Chr1_70288386	1	1	1	1	1	1	1	1	1	1	1	1	1	1	1	1	1	1	1	1	1	1	1	1	1	1	1	1	1	1	1	1	1	1	1	1	1	1	1	1	1	1	1	1	1	1	1	1	1
Chr1_70433071	0	0	0	0	0	0	0	0	1	0.5	0	0	1	1	1	1	1	1	1	1	1	0.5	0	0.5	1	0.5	0	0	0	0	0	0	0	0	0	0	0	0	0	0	1	1	1	1	0	1	0	0	0
Chr1_70518275	0	0	0	0	0	0	0	0	1	0.5	0	0	1	1	1	1	1	1	1	1	1	0.5	0	0.5	1	0.5	0	0	0	0	0	0	0	0	0	0	0	0	0	0	1	1	1	1	0	1	0	0	0
Chr1_70527586	1	1	1	1	1	1	1	1	0	0.5	1	1	0	0	0	0	0	0	0	0	0	0.5	1	0.5	0	0.5	1	1	1	1	1	1	1	1	1	1	1	1	1	1	0	0	0	0	1	0	1	1	1
Chr1_70576331	1	1	1	1	1	1	1	1	0	0.5	1	1	0	0	0	0	0	0	0	0	0	0.5	1	0.5	0	0.5	1	1	1	1	1	1	1	1	1	1	1	1	1	1	0	0	0	0	1	0	1	1	1
Chr1_70591584	0	0	0	0	0	0	0	0	0	0	0	0	0	0	0	0	0	0	0	0	0	0	0	0	0	0	0	0	0	0	0	0	0	0	0	0	0	0	0	0	0	0	0	0	0	0	0	0	0
Chr1_70725221	1	1	1	1	1	1	1	1	1	1	1	1	1	1	1	1	1	1	1	1	1	1	1	1	1	1	1	1	1	1	1	1	1	1	1	1	1	1	1	1	1	1	1	1	1	1	1	1	1
Chr1_70725234	0	0	0	0	0	0	0	0	1	0.5	0	0	1	1	1	1	1	1	1	1	1	0.5	0	0.5	1	0.5	0	0	0	0	0	0	0	0	0	0	0	0	0	0	1	1	1	1	0	1	0	0	0
Chr1_70918768	1	1	1	1	1	1	1	1	1	1	1	1	1	1	1	1	1	1	1	1	1	1	1	1	1	1	1	1	1	1	1	1	1	1	1	1	1	1	1	1	1	1	1	1	1	1	1	1	1
Chr1_71013710	1	1	1	1	1	1	1	1	0	0.5	1	1	0	0	0	0	0	0	0	0	0	0.5	1	0.5	0	0.5	1	1	1	1	1	1	1	1	1	1	1	1	1	1	0	0	0	0	1	0	1	1	1
Chr1_71333203	0	0	0	0	0	0	0	0	0	0	0	0	0	0	0	0	0	0	0	0	0	0	0	0	0	0	0	0	0	0	0	0	0	0	0	0	0	0	0	0	0	0	0	0	0	0	0	0	0
Chr1_71337828	0	0	0	0	0	0	0	0	0	0	0	0	0	0	0	0	0	0	0	0	0	0	0	0	0	0	0	0	0	0	0	0	0	0	0	0	0	0	0	0	0	0	0	0	0	0	0	0	0
Chr1_71339907	0	0	0	0	0	0	0	0	0	0	0	0	0	0	0	0	0	0	0	0	0	0	0	0	0	0	0	0	0	0	0	0	0	0	0	0	0	0	0	0	0	0	0	0	0	0	0	0	0
Chr1_71572634	0	0	0	0	0	0	0	0	0	0	0	0	0	0	0	0	0	0	0	0	0	0	0	0	0	0	0	0	0	0	0	0	0	0	0	0	0	0	0	0	0	0	0	0	0	0	0	0	0
Chr1_71631109	0	0	0	0	0	0	0	0	1	0.5	0	0	1	1	1	1	1	1	1	1	1	0.5	0	0.5	1	0.5	0	0	0	0	0	0	0	0	0	0	0	0	0	0	1	1	1	1	0	1	0	0	0
Chr1_71638070	1	1	1	1	1	1	1	1	1	1	1	1	1	1	1	1	1	1	1	1	1	1	1	1	1	1	1	1	1	1	1	1	1	1	1	1	1	1	1	1	1	1	1	1	1	1	1	1	1
Chr1_71794734	0	0	0	0	0	0	0	0	1	0.5	0	0	1	1	1	1	1	1	1	1	1	0.5	0	0.5	1	0.5	0	0	0	0	0	0	0	0	0	0	0	0	0	0	1	1	1	1	0	1	0	0	0
Chr1_71998390	1	1	1	1	1	1	1	1	1	1	1	1	1	1	1	1	1	1	1	1	1	1	1	1	1	1	1	1	1	1	1	1	1	1	1	1	1	1	1	1	1	1	1	1	1	1	1	1	1
Chr1_72012732	1	1	1	1	1	1	1	1	1	1	1	1	1	1	1	1	1	1	1	1	1	1	1	1	1	1	1	1	1	1	1	1	1	1	1	1	1	1	1	1	1	1	1	1	1	1	1	1	1
Chr1_72066026	1	1	1	1	1	1	1	1	1	1	1	1	1	1	1	1	1	1	1	1	1	1	1	1	1	1	1	1	1	1	1	1	1	1	1	1	1	1	1	1	1	1	1	1	1	1	1	1	1
Chr1_72195451	1	1	1	1	1	1	1	1	0	0.5	1	1	0	0	0	0	0	0	0	0	0	0.5	1	0.5	0	0.5	1	1	1	1	1	1	1	1	1	1	1	1	1	1	0	0	0	0	1	0	1	1	1
Chr1_72340365	1	1	1	1	1	1	1	1	1	1	1	1	1	1	1	1	1	1	1	1	1	1	1	1	1	1	1	1	1	1	1	1	1	1	1	1	1	1	1	1	1	1	1	1	1	1	1	1	1
Chr1_72455113	1	1	1	1	1	1	1	1	0	0.5	1	1	0	0	0	0	0	0	0	0	0	0.5	1	0.5	0	0.5	1	1	1	1	1	1	1	1	1	1	1	1	1	1	0	0	0	0	1	0	1	1	1
Chr1_72799074	1	1	1	1	1	1	1	1	1	1	1	1	1	1	1	1	1	1	1	1	1	1	1	1	1	1	1	1	1	1	1	1	1	1	1	1	1	1	1	1	1	1	1	1	1	1	1	1	1
Chr1_72965372	0	0	0	0	0	0	0	0	1	0.5	0	0	1	1	1	1	1	1	1	1	1	0.5	0	0.5	1	0.5	0	0	0	0	0	0	0	0	0	0	0	0	0	0	1	1	1	1	0	1	0	0	0
Chr1_73102107	0	0	0	0	0	0	0	0	0	0	0	0	0	0	0	0	0	0	0	0	0	0	0	0	0	0	0	0	0	0	0	0	0	0	0	0	0	0	0	0	0	0	0	0	0	0	0	0	0
Chr1_73131467	0	0	0	0	0	0	0	0	0	0	0	0	0	0	0	0	0	0	0	0	0	0	0	0	0	0	0	0	0	0	0	0	0	0	0	0	0	0	0	0	0	0	0	0	0	0	0	0	0
Chr1_73265851	0	0	0	0	0	0	0	0	0	0	0	0	0	0	0	0	0	0	0	0	0	0	0	0	0	0	0	0	0	0	0	0	0	0	0	0	0	0	0	0	0	0	0	0	0	0	0	0	0
Chr1_73274024	1	1	1	1	1	1	1	1	0	0.5	1	1	0	0	0	0	0	0	0	0	0	0.5	1	0.5	0	0.5	1	1	1	1	1	1	1	1	1	1	1	1	1	1	0	0	0	0	1	0	1	1	1
Chr1_73349490	1	1	1	1	1	1	1	1	0	0.5	1	1	0	0	0	0	0	0	0	0	0	0.5	1	0.5	0	0.5	1	1	1	1	1	1	1	1	1	1	1	1	1	1	0	0	0	0	1	0	1	1	1
Chr1_73380442	0	0	0	0	0	0	0	0	0	0	0	0	0	0	0	0	0	0	0	0	0	0	0	0	0	0	0	0	0	0	0	0	0	0	0	0	0	0	0	0	0	0	0	0	0	0	0	0	0
Chr1_73440218	1	1	1	1	1	1	1	1	0	0.5	1	1	0	0	0	0	0	0	0	0	0	0.5	1	0.5	0	0.5	1	1	1	1	1	1	1	1	1	1	1	1	1	1	0	0	0	0	1	0	1	1	1
Chr1_73511538	0	0	0	0	0	0	0	0	0	0	0	0	0	0	0	0	0	0	0	0	0	0	0	0	0	0	0	0	0	0	0	0	0	0	0	0	0	0	0	0	0	0	0	0	0	0	0	0	0
Chr1_73873897	1	1	1	1	1	1	1	1	0	0.5	1	1	0	0	0	0	0	0	0	0	0	0.5	1	0.5	0	0.5	1	1	1	1	1	1	1	1	1	1	1	1	1	1	0	0	0	0	1	0	1	1	1
Chr1_73966326	1	1	1	1	1	1	1	1	0	0.5	1	1	0	0	0	0	0	0	0	0	0	0.5	1	0.5	0	0.5	1	1	1	1	1	1	1	1	1	1	1	1	1	1	0	0	0	0	1	0	1	1	1
Chr1_74604534	0	0	0	0	0	0	0	0	1	0.5	0	0	1	1	1	1	1	1	1	1	1	0.5	0	0.5	1	0.5	0	0	0	0	0	0	0	0	0	0	0	0	0	0	1	1	1	1	0	1	0	0	0
Chr1_74711007	0	0	0	0	0	0	0	0	1	0.5	0	0	1	1	1	1	1	1	1	1	1	0.5	0	0.5	1	0.5	0	0	0	0	0	0	0	0	0	0	0	0	0	0	1	1	1	1	0	1	0	0	0
Chr1_74770767	1	1	1	1	1	1	1	1	0	0.5	1	1	0	0	0	0	0	0	0	0	0	0.5	1	0.5	0	0.5	1	1	1	1	1	1	1	1	1	1	1	1	1	1	0	0	0	0	1	0	1	1	1
Chr1_74772771	1	1	1	1	1	1	1	1	0	0.5	1	1	0	0	0	0	0	0	0	0	0	0.5	1	0.5	0	0.5	1	1	1	1	1	1	1	1	1	1	1	1	1	1	0	0	0	0	1	0	1	1	1
Chr1_74776011	1	1	1	1	1	1	1	1	0	0.5	1	1	0	0	0	0	0	0	0	0	0	0.5	1	0.5	0	0.5	1	1	1	1	1	1	1	1	1	1	1	1	1	1	0	0	0	0	1	0	1	1	1
Chr1_74776594	1	1	1	1	1	1	1	1	0	0.5	1	1	0	0	0	0	0	0	0	0	0	0.5	1	0.5	0	0.5	1	1	1	1	1	1	1	1	1	1	1	1	1	1	0	0	0	0	1	0	1	1	1
Chr1_74780109	1	1	1	1	1	1	1	1	0	0.5	1	1	0	0	0	0	0	0	0	0	0	0.5	1	0.5	0	0.5	1	1	1	1	1	1	1	1	1	1	1	1	1	1	0	0	0	0	1	0	1	1	1
Chr1_75070392	1	1	1	1	1	1	1	1	0	0.5	1	1	0	0	0	0	0	0	0	0	0	0.5	1	0.5	0	0.5	1	1	1	1	1	1	1	1	1	1	1	1	1	1	0	0	0	0	1	0	1	1	1
Chr1_75071546	1	1	1	1	1	1	1	1	0	0.5	1	1	0	0	0	0	0	0	0	0	0	0.5	1	0.5	0	0.5	1	1	1	1	1	1	1	1	1	1	1	1	1	1	0	0	0	0	1	0	1	1	1
Chr1_75095934	1	1	1	1	1	1	1	1	0	0.5	1	1	0	0	0	0	0	0	0	0	0	0.5	1	0.5	0	0.5	1	1	1	1	1	1	1	1	1	1	1	1	1	1	0	0	0	0	1	0	1	1	1
Chr1_75143284	1	1	1	1	1	1	1	1	0	0.5	1	1	0	0	0	0	0	0	0	0	0	0.5	1	0.5	0	0.5	1	1	1	1	1	1	1	1	1	1	1	1	1	1	0	0	0	0	1	0	1	1	1
Chr1_75156367	1	1	1	1	1	1	1	1	0	0.5	1	1	0	0	0	0	0	0	0	0	0	0.5	1	0.5	0	0.5	1	1	1	1	1	1	1	1	1	1	1	1	1	1	0	0	0	0	1	0	1	1	1
Chr1_75170210	1	1	1	1	1	1	1	1	0	0.5	1	1	0	0	0	0	0	0	0	0	0	0.5	1	0.5	0	0.5	1	1	1	1	1	1	1	1	1	1	1	1	1	1	0	0	0	0	1	0	1	1	1
Chr1_75320251	1	1	1	1	1	1	1	1	0	0.5	1	1	0	0	0	0	0	0	0	0	0	0.5	1	0.5	0	0.5	1	1	1	1	1	1	1	1	1	1	1	1	1	1	0	0	0	0	1	0	1	1	1
Chr1_75423742	1	1	1	1	1	1	1	1	0	0.5	1	1	0	0	0	0	0	0	0	0	0	0.5	1	0.5	0	0.5	1	1	1	1	1	1	1	1	1	1	1	1	1	1	0	0	0	0	1	0	1	1	1
Chr1_75678677	1	1	1	1	1	1	1	1	0	0.5	1	1	0	0	0	0	0	0	0	0	0	0.5	1	0.5	0	0.5	1	1	1	1	1	1	1	1	1	1	1	1	1	1	0	0	0	0	1	0	1	1	1
Chr1_75768070	1	1	1	1	1	1	1	1	0	0.5	1	1	0	0	0	0	0	0	0	0	0	0.5	1	0.5	0	0.5	1	1	1	1	1	1	1	1	1	1	1	1	1	1	0	0	0	0	1	0	1	1	1
Chr1_75816005	0	0	0	0	0	0	0	0	0	0	0	0	0	0	0	0	0	0	0	0	0	0	0	0	0	0	0	0	0	0	0	0	0	0	0	0	0	0	0	0	0	0	0	0	0	0	0	0	0
Chr1_75940635	0	0	0	0	0	0	0	0	0	0	0	0	0	0	0	0	0	0	0	0	0	0	0	0	0	0	0	0	0	0	0	0	0	0	0	0	0	0	0	0	0	0	0	0	0	0	0	0	0
Chr1_75963363	0	0	0	0	0	0	0	0	0	0	0	0	0	0	0	0	0	0	0	0	0	0	0	0	0	0	0	0	0	0	0	0	0	0	0	0	0	0	0	0	0	0	0	0	0	0	0	0	0
Chr1_76179725	0	0	0	0	0	0	0	0	0	0	0	0	0	0	0	0	0	0	0	0	0	0	0	0	0	0	0	0	0	0	0	0	0	0	0	0	0	0	0	0	0	0	0	0	0	0	0	0	0
Chr1_76239635	0	0	0	0	0	0	0	0	0	0	0	0	0	0	0	0	0	0	0	0	0	0	0	0	0	0	0	0	0	0	0	0	0	0	0	0	0	0	0	0	0	0	0	0	0	0	0	0	0
Chr1_76392830	1	1	1	1	1	1	1	1	0	0	1	1	0	0	0	0	0	0	0	0	0	0	1	0	0	0	1	1	1	1	1	1	1	1	1	1	1	1	1	1	0	0	0	0	1	0	1	1	1
Chr1_76454742	1	1	1	1	1	1	1	1	0	0.5	1	1	0	0	0	0	0	0	0	0	0	0.5	1	0.5	0	0.5	1	1	1	1	1	1	1	1	1	1	1	1	1	1	0	0	0	0	1	0	1	1	1
Chr1_76498902	1	1	1	1	1	1	1	1	0	0.5	1	1	0	0	0	0	0	0	0	0	0	0.5	1	0.5	0	0.5	1	1	1	1	1	1	1	1	1	1	1	1	1	1	0	0	0	0	1	0	1	1	1
Chr1_76886197	1	1	1	1	1	1	1	1	0	0.5	1	1	0	0	0	0	0	0	0	0	0	0.5	1	0.5	0	0.5	1	1	1	1	1	1	1	1	1	1	1	1	1	1	0	0	0	0	1	0	1	1	1
Chr1_77146116	0	0	0	0	0	0	0	0	0	0	0	0	0	0	0	0	0	0	0	0	0	0	0	0	0	0	0	0	0	0	0	0	0	0	0	0	0	0	0	0	0	0	0	0	0	0	0	0	0
Chr1_77218438	1	1	1	1	1	1	1	1	1	1	1	1	1	1	1	1	1	1	1	1	1	1	1	1	1	1	1	1	1	1	1	1	1	1	1	1	1	1	1	1	1	1	1	1	1	1	1	1	1
Chr1_77243410	0	0	0	0	0	0	0	0	1	0.5	0	0	1	1	1	1	1	1	1	1	1	0.5	0	0.5	1	0.5	0	0	0	0	0	0	0	0	0	0	0	0	0	0	1	1	1	1	0	1	0	0	0
Chr1_77492084	1	1	1	1	1	1	1	1	1	1	1	1	1	1	1	1	1	1	1	1	1	1	1	1	1	1	1	1	1	1	1	1	1	1	1	1	1	1	1	1	1	1	1	1	1	1	1	1	1
Chr1_77532844	1	1	1	1	1	1	1	1	1	1	1	1	1	1	1	1	1	1	1	1	1	1	1	1	1	1	1	1	1	1	1	1	1	1	1	1	1	1	1	1	1	1	1	1	1	1	1	1	1
Chr1_77797955	0	0	0	0	0	0	0	0	1	0.5	0	0	1	1	1	1	1	1	1	1	1	0.5	0	0.5	1	0.5	0	0	0	0	0	0	0	0	0	0	0	0	0	0	1	1	1	1	0	1	0	0	0
Chr1_77854124	1	1	1	1	1	1	1	1	1	1	1	1	1	1	1	1	1	1	1	1	1	1	1	1	1	1	1	1	1	1	1	1	1	1	1	1	1	1	1	1	1	1	1	1	1	1	1	1	1
Chr1_78023407	0	0	0	0	0	0	0	0	0	0	0	0	0	0	0	0	0	0	0	0	0	0	0	0	0	0	0	0	0	0	0	0	0	0	0	0	0	0	0	0	0	0	0	0	0	0	0	0	0
Chr1_78027428	0	0	0	0	0	0	0	0	0	0	0	0	0	0	0	0	0	0	0	0	0	0	0	0	0	0	0	0	0	0	0	0	0	0	0	0	0	0	0	0	0	0	0	0	0	0	0	0	0
Chr1_78170913	0	0	0	0	0	0	0	0	0	0	0	0	0	0	0	0	0	0	0	0	0	0	0	0	0	0	0	0	0	0	0	0	0	0	0	0	0	0	0	0	0	0	0	0	0	0	0	0	0
Chr1_78483739	1	1	1	1	1	1	1	1	1	1	1	1	1	1	1	1	1	1	1	1	1	1	1	1	1	1	1	1	1	1	1	1	1	1	1	1	1	1	1	1	1	1	1	1	1	1	1	1	1
Chr1_78726388	0	0	0	0	0	0	0	0	0	0	0	0	0	0	0	0	0	0	0	0	0	0	0	0	0	0	0	0	0	0	0	0	0	0	0	0	0	0	0	0	0	0	0	0	0	0	0	0	0
Chr1_78842633	0	0	0	0	0	0	0	0	0	0	0	0	0	0	0	0	0	0	0	0	0	0	0	0	0	0	0	0	0	0	0	0	0	0	0	0	0	0	0	0	0	0	0	0	0	0	0	0	0
Chr1_79005859	0	0	0	0	0	0	0	0	0	0	0	0	0	0	0	0	0	0	0	0	0	0	0	0	0	0	0	0	0	0	0	0	0	0	0	0	0	0	0	0	0	0	0	0	0	0	0	0	0
Chr1_79236413	0	0	0	0	0	0	0	0	1	0.5	0	0	1	1	1	1	1	1	1	1	1	0.5	0	0.5	1	0.5	0	0	0	0	0	0	0	0	0	0	0	0	0	0	1	1	1	1	0	1	0	0	0
Chr1_79261683	0	0	0	0	0	0	0	0	1	0.5	0	0	1	1	1	1	1	1	1	1	1	0.5	0	0.5	1	0.5	0	0	0	0	0	0	0	0	0	0	0	0	0	0	1	1	1	1	0	1	0	0	0
Chr1_79321931	1	1	1	1	1	1	1	1	0	0.5	1	1	0	0	0	0	0	0	0	0	0	0.5	1	0.5	0	0.5	1	1	1	1	1	1	1	1	1	1	1	1	1	1	0	0	0	0	1	0	1	1	1
Chr1_79330365	0	0	0	0	0	0	0	0	0	0	0	0	0	0	0	0	0	0	0	0	0	0	0	0	0	0	0	0	0	0	0	0	0	0	0	0	0	0	0	0	0	0	0	0	0	0	0	0	0
Chr1_79450551	1	1	1	1	1	1	1	1	0	0.5	1	1	0	0	0	0	0	0	0	0	0	0.5	1	0.5	0	0.5	1	1	1	1	1	1	1	1	1	1	1	1	1	1	0	0	0	0	1	0	1	1	1
Chr1_79661200	0	0	0	0	0	0	0	0	1	0.5	0	0	1	1	1	1	1	1	1	1	1	0.5	0	0.5	1	0.5	0	0	0	0	0	0	0	0	0	0	0	0	0	0	1	1	1	1	0	1	0	0	0
Chr1_79706662	1	1	1	1	1	1	1	1	1	1	1	1	1	1	1	1	1	1	1	1	1	1	1	1	1	1	1	1	1	1	1	1	1	1	1	1	1	1	1	1	1	1	1	1	1	1	1	1	1
Chr1_79707748	1	1	1	1	1	1	1	1	1	1	1	1	1	1	1	1	1	1	1	1	1	1	1	1	1	1	1	1	1	1	1	1	1	1	1	1	1	1	1	1	1	1	1	1	1	1	1	1	1
Chr1_79755277	1	1	1	1	1	1	1	1	1	1	1	1	1	1	1	1	1	1	1	1	1	1	1	1	1	1	1	1	1	1	1	1	1	1	1	1	1	1	1	1	1	1	1	1	1	1	1	1	1
Chr1_80502544	1	1	1	1	1	1	1	1	1	1	1	1	1	1	1	1	1	1	1	1	1	1	1	1	1	1	1	1	1	1	1	1	1	1	1	1	1	1	1	1	1	1	1	1	1	1	1	1	1
Chr1_80621236	1	1	1	1	1	1	1	1	1	1	1	1	1	1	1	1	1	1	1	1	1	1	1	1	1	1	1	1	1	1	1	1	1	1	1	1	1	1	1	1	1	1	1	1	1	1	1	1	1
Chr1_80681407	0	0	0	0	0	0	0	0	0	0	0	0	0	0	0	0	0	0	0	0	0	0	0	0	0	0	0	0	0	0	0	0	0	0	0	0	0	0	0	0	0	0	0	0	0	0	0	0	0
Chr1_80698058	1	1	1	1	1	1	1	1	0	0.5	1	1	0	0	0	0	0	0	0	0	0	0.5	1	0.5	0	0.5	1	1	1	1	1	1	1	1	1	1	1	1	1	1	0	0	0	0	1	0	1	1	1
Chr1_80769249	0	0	0	0	0	0	0	0	0	0	0	0	0	0	0	0	0	0	0	0	0	0	0	0	0	0	0	0	0	0	0	0	0	0	0	0	0	0	0	0	0	0	0	0	0	0	0	0	0
Chr1_80864179	1	1	1	1	1	1	1	1	1	1	1	1	1	1	1	1	1	1	1	1	1	1	1	1	1	1	1	1	1	1	1	1	1	1	1	1	1	1	1	1	1	1	1	1	1	1	1	1	1
Chr1_80918241	1	1	1	1	1	1	1	1	1	1	1	1	1	1	1	1	1	1	1	1	1	1	1	1	1	1	1	1	1	1	1	1	1	1	1	1	1	1	1	1	1	1	1	1	1	1	1	1	1
Chr1_80965940	1	1	1	1	1	1	1	1	0	0.5	1	1	0	0	0	0	0	0	0	0	0	0.5	1	0.5	0	0.5	1	1	1	1	1	1	1	1	1	1	1	1	1	1	0	0	0	0	1	0	1	1	1
Chr1_80972757	0	0	0	0	0	0	0	0	0	0	0	0	0	0	0	0	0	0	0	0	0	0	0	0	0	0	0	0	0	0	0	0	0	0	0	0	0	0	0	0	0	0	0	0	0	0	0	0	0
Chr1_81074390	1	1	1	1	1	1	1	1	0	0.5	1	1	0	0	0	0	0	0	0	0	0	0.5	1	0.5	0	0.5	1	1	1	1	1	1	1	1	1	1	1	1	1	1	0	0	0	0	1	0	1	1	1
Chr1_81212962	1	1	1	1	1	1	1	1	1	1	1	1	1	1	1	1	1	1	1	1	1	1	1	1	1	1	1	1	1	1	1	1	1	1	1	1	1	1	1	1	1	1	1	1	1	1	1	1	1
Chr1_81368132	1	1	1	1	1	1	1	1	1	1	1	1	1	1	1	1	1	1	1	1	1	1	1	1	1	1	1	1	1	1	1	1	1	1	1	1	1	1	1	1	1	1	1	1	1	1	1	1	1
Chr1_81424639	1	1	1	1	1	1	1	1	1	1	1	1	1	1	1	1	1	1	1	1	1	1	1	1	1	1	1	1	1	1	1	1	1	1	1	1	1	1	1	1	1	1	1	1	1	1	1	1	1
Chr1_81549221	1	1	1	1	1	1	1	1	0	0.5	1	1	0	0	0	0	0	0	0	0	0	0.5	1	0.5	0	0.5	1	1	1	1	1	1	1	1	1	1	1	1	1	1	0	0	0	0	1	0	1	1	1
Chr1_81598624	0	0	0	0	0	0	0	0	1	0.5	0	0	1	1	1	1	1	1	1	1	1	0.5	0	0.5	1	0.5	0	0	0	0	0	0	0	0	0	0	0	0	0	0	1	1	1	1	0	1	0	0	0
Chr1_81603669	1	1	1	1	1	1	1	1	0	0	1	1	0	0	0	0	0	0	0	0	0	0	1	0	0	0	1	1	1	1	1	1	1	1	1	1	1	1	1	1	0	0	0	0	1	0	1	1	1
Chr1_81640277	1	1	1	1	1	1	1	1	1	1	1	1	1	1	1	1	1	1	1	1	1	1	1	1	1	1	1	1	1	1	1	1	1	1	1	1	1	1	1	1	1	1	1	1	1	1	1	1	1
Chr1_81777960	1	1	1	1	1	1	1	1	1	1	1	1	1	1	1	1	1	1	1	1	1	1	1	1	1	1	1	1	1	1	1	1	1	1	1	1	1	1	1	1	1	1	1	1	1	1	1	1	1
Chr1_82011737	1	1	1	1	1	1	1	1	1	1	1	1	1	1	1	1	1	1	1	1	1	1	1	1	1	1	1	1	1	1	1	1	1	1	1	1	1	1	1	1	1	1	1	1	1	1	1	1	1
Chr1_82012078	1	1	1	1	1	1	1	1	1	1	1	1	1	1	1	1	1	1	1	1	1	1	1	1	1	1	1	1	1	1	1	1	1	1	1	1	1	1	1	1	1	1	1	1	1	1	1	1	1
Chr1_82014762	1	1	1	1	1	1	1	1	1	1	1	1	1	1	1	1	1	1	1	1	1	1	1	1	1	1	1	1	1	1	1	1	1	1	1	1	1	1	1	1	1	1	1	1	1	1	1	1	1
Chr1_82015054	1	1	1	1	1	1	1	1	1	1	1	1	1	1	1	1	1	1	1	1	1	1	1	1	1	1	1	1	1	1	1	1	1	1	1	1	1	1	1	1	1	1	1	1	1	1	1	1	1
Chr1_82020329	1	1	1	1	1	1	1	1	1	1	1	1	1	1	1	1	1	1	1	1	1	1	1	1	1	1	1	1	1	1	1	1	1	1	1	1	1	1	1	1	1	1	1	1	1	1	1	1	1
Chr1_82378377	1	1	1	1	1	1	1	1	1	1	1	1	1	1	1	1	1	1	1	1	1	1	1	1	1	1	1	1	1	1	1	1	1	1	1	1	1	1	1	1	1	1	1	1	1	1	1	1	1
Chr1_82457847	1	1	1	1	1	1	1	1	0	0.5	1	0.5	0	0	0	0	0	0	0	0	0	0.5	1	0.5	0	0.5	1	1	1	1	1	1	1	1	1	1	1	1	1	1	0	0	0	0	1	0	1	1	1
Chr1_82510643	0	0	0	0	0	0	0	0	1	0.5	0	0.5	1	1	1	1	1	1	1	1	1	0.5	0	0.5	1	0.5	0	0	0	0	0	0	0	0	0	0	0	0	0	0	1	1	1	1	0	1	0	0	0
Chr1_82564153	1	1	1	1	1	1	1	1	1	1	1	1	1	1	1	1	1	1	1	1	1	1	1	1	1	1	1	1	1	1	1	1	1	1	1	1	1	1	1	1	1	1	1	1	1	1	1	1	1
Chr1_82702375	1	1	1	1	1	1	1	1	0	0.5	1	0.5	0	0	0	0	0	0	0	0	0	0.5	1	0.5	0	0.5	1	1	1	1	1	1	1	1	1	1	1	1	1	1	0	0	0	0	1	0	1	1	1
Chr1_82702560	1	1	1	1	1	1	1	1	0	0.5	1	0.5	0	0	0	0	0	0	0	0	0	0.5	1	0.5	0	0.5	1	1	1	1	1	1	1	1	1	1	1	1	1	1	0	0	0	0	1	0	1	1	1
Chr1_83009457	1	1	1	1	1	1	1	1	1	1	1	1	1	1	1	1	1	1	1	1	1	1	1	1	1	1	1	1	1	1	1	1	1	1	1	1	1	1	1	1	1	1	1	1	1	1	1	1	1
Chr1_83401050	1	1	1	1	1	1	1	1	1	1	1	1	1	1	1	1	1	1	1	1	1	1	1	1	1	1	1	1	1	1	1	1	1	1	1	1	1	1	1	1	1	1	1	1	1	1	1	1	1
Chr1_83432921	0	0	0	0	0	0	0	0	1	0.5	0	0.5	1	1	1	1	1	1	1	1	1	0.5	0	0.5	1	0.5	0	0	0	0	0	0	0	0	0	0	0	0	0	0	1	1	1	1	0	1	0	0	0
Chr1_83742699	1	1	1	1	1	1	1	1	1	1	1	1	1	1	1	1	1	1	1	1	1	1	1	1	1	1	1	1	1	1	1	1	1	1	1	1	1	1	1	1	1	1	1	1	1	1	1	1	1
Chr1_83838481	1	1	1	1	1	1	1	1	1	1	1	1	1	1	1	1	1	1	1	1	1	1	1	1	1	1	1	1	1	1	1	1	1	1	1	1	1	1	1	1	1	1	1	1	1	1	1	1	1
Chr1_84349784	0	0	0	0	0	0	0	0	1	0.5	0	0.5	1	1	1	1	1	1	1	1	1	0.5	0	0.5	1	0.5	0	0	0	0	0	0	0	0	0	0	0	0	0	0	1	1	1	1	0	1	0	0	0
Chr1_84418601	1	1	1	1	1	1	1	1	1	1	1	1	1	1	1	1	1	1	1	1	1	1	1	1	1	1	1	1	1	1	1	1	1	1	1	1	1	1	1	1	1	1	1	1	1	1	1	1	1
Chr1_84435903	1	1	1	1	1	1	1	1	1	1	1	1	1	1	1	1	1	1	1	1	1	1	1	1	1	1	1	1	1	1	1	1	1	1	1	1	1	1	1	1	1	1	1	1	1	1	1	1	1
Chr1_84470760	1	1	1	1	1	1	1	1	1	1	1	1	1	1	1	1	1	1	1	1	1	1	1	1	1	1	1	1	1	1	1	1	1	1	1	1	1	1	1	1	1	1	1	1	1	1	1	1	1
Chr1_84497062	0	0	0	0	0	0	0	0	1	0.5	0	0.5	1	1	1	1	1	1	1	1	1	0.5	0	0.5	1	0	0	0	0	0	0	0	0	0	0	0	0	0	0	0	1	1	1	1	0	1	0	0	0
Chr1_84503497	0	0	0	0	0	0	0	0	1	0.5	0	0.5	1	1	1	1	1	1	1	1	1	0.5	0	0.5	1	0	0	0	0	0	0	0	0	0	0	0	0	0	0	0	1	1	1	1	0	1	0	0	0
Chr1_84537693	1	1	1	1	1	1	1	1	0	0	1	0	0	0	0	0	0	0	0	0	0	0	1	0	0	0	1	1	1	1	1	1	1	1	1	1	1	1	1	1	0	0	0	0	1	0	1	1	1
Chr1_84635515	0	0	0	0	0	0	0	0	1	0.5	0	0.5	1	1	1	1	1	1	1	1	1	0.5	0	0.5	1	0.5	0	0	0	0	0	0	0	0	0	0	0	0	0	0	1	1	1	1	0	1	0	0	0
Chr1_84669851	0	0	0	0	0	0	0	0	1	0.5	0	0.5	1	1	1	1	1	1	1	1	1	0.5	0	0.5	1	0.5	0	0	0	0	0	0	0	0	0	0	0	0	0	0	1	1	1	1	0	1	0	0	0
Chr1_84738977	1	1	1	1	1	1	1	1	1	1	1	1	1	1	1	1	1	1	1	1	1	1	1	1	1	1	1	1	1	1	1	1	1	1	1	1	1	1	1	1	1	1	1	1	1	1	1	1	1
Chr1_84781434	1	1	1	1	1	1	1	1	1	1	1	1	1	1	1	1	1	1	1	1	1	1	1	1	1	1	1	1	1	1	1	1	1	1	1	1	1	1	1	1	1	1	1	1	1	1	1	1	1
Chr1_84849321	1	1	1	1	1	1	1	1	1	1	1	1	1	1	1	1	1	1	1	1	1	1	1	1	1	1	1	1	1	1	1	1	1	1	1	1	1	1	1	1	1	1	1	1	1	1	1	1	1
Chr1_84921264	1	1	1	1	1	1	1	1	1	1	1	1	1	1	1	1	1	1	1	1	1	1	1	1	1	1	1	1	1	1	1	1	1	1	1	1	1	1	1	1	1	1	1	1	1	1	1	1	1
Chr1_85056754	1	1	1	1	1	1	1	1	1	1	1	1	1	1	1	1	1	1	1	1	1	1	1	1	1	1	1	1	1	1	1	1	1	1	1	1	1	1	1	1	1	1	1	1	1	1	1	1	1
Chr1_85166122	1	1	1	1	1	1	1	1	0	0.5	1	0.5	0	0	0	0	0	0	0	0	0	0.5	1	0.5	0	1	1	1	1	1	1	1	1	1	1	1	1	1	1	1	0	0	0	0	1	0	1	1	1
Chr1_85276928	0	0	0	0	0	0	0	0	1	0.5	0	0.5	1	1	1	1	1	1	1	1	1	0.5	0	0.5	1	0	0	0	0	0	0	0	0	0	0	0	0	0	0	0	1	1	1	1	0	1	0	0	0
Chr1_85365205	1	1	1	1	1	1	1	1	1	1	1	1	1	1	1	1	1	1	1	1	1	1	1	1	1	1	1	1	1	1	1	1	1	1	1	1	1	1	1	1	1	1	1	1	1	1	1	1	1
Chr1_85722023	1	1	1	1	1	1	1	1	0	0.5	1	0.5	0	0	0	0	0	0	0	0	0	0.5	1	0.5	0	1	1	1	1	1	1	1	1	1	1	1	1	1	1	1	0	0	0	0	1	0	1	1	1
Chr1_86168856	1	1	1	1	1	1	1	1	1	1	1	1	1	1	1	1	1	1	1	1	1	1	1	1	1	1	1	1	1	1	1	1	1	1	1	1	1	1	1	1	1	1	1	1	1	1	1	1	1
Chr1_86430591	1	1	1	1	1	1	1	1	1	1	1	1	1	1	1	1	1	1	1	1	1	1	1	1	1	1	1	1	1	1	1	1	1	1	1	1	1	1	1	1	1	1	1	1	1	1	1	1	1
Chr1_86590155	1	1	1	1	1	1	1	1	1	1	1	1	1	1	1	1	1	1	1	1	1	1	1	1	1	1	1	1	1	1	1	1	1	1	1	1	1	1	1	1	1	1	1	1	1	1	1	1	1
Chr1_86945879	0	0	0	0	0	0	0	0	0	0	0	0	0	0	0	0	0	0	0	0	0	0	0	0	0	0	0	0	0	0	0	0	0	0	0	0	0	0	0	0	0	0	0	0	0	0	0	0	0
Chr1_87396724	0	0	0	0	0	0	0	0	0	0	0	0	0	0	0	0	0	0	0	0	0	0	0	0	0	0	0	0	0	0	0	0	0	0	0	0	0	0	0	0	0	0	0	0	0	0	0	0	0
Chr1_87628010	0	0	0	0	0	0	0	0	1	0.5	0	0.5	1	1	1	1	1	1	1	1	1	0.5	0	0.5	1	0	0	0	0	0	0	0	0	0	0	0	0	0	0	0	1	1	1	1	0	1	0	0	0
Chr1_87878804	1	1	1	1	1	1	1	1	1	1	1	1	1	1	1	1	1	1	1	1	1	1	1	1	1	1	1	1	1	1	1	1	1	1	1	1	1	1	1	1	1	1	1	1	1	1	1	1	1
Chr1_87961397	1	1	1	1	1	1	1	1	1	1	1	1	1	1	1	1	1	1	1	1	1	1	1	1	1	1	1	1	1	1	1	1	1	1	1	1	1	1	1	1	1	1	1	1	1	1	1	1	1
Chr1_88037163	1	1	1	1	1	1	1	1	1	1	1	1	1	1	1	1	1	1	1	1	1	1	1	1	1	1	1	1	1	1	1	1	1	1	1	1	1	1	1	1	1	1	1	1	1	1	1	1	1
Chr1_88323086	0	0	0	0	0	0	0	0	0	0	0	0	0	0	0	0	0	0	0	0	0	0	0	0	0	0	0	0	0	0	0	0	0	0	0	0	0	0	0	0	0	0	0	0	0	0	0	0	0
Chr1_88386387	1	1	1	1	1	1	1	1	0	0.5	1	0.5	0	1	1	1	1	1	1	1	1	0.5	1	0.5	0	1	1	1	1	1	1	1	1	1	1	1	1	1	1	1	0.5	0	0	0	1	0	1	1	1
Chr1_88518937	1	1	1	1	1	1	1	1	0	0.5	1	0.5	0	1	1	1	1	1	1	1	1	0.5	1	0.5	0	1	1	1	1	1	1	1	1	1	1	1	1	1	1	1	1	0.5	1	1	1	1	1	1	1
Chr1_88633637	0	0	0	0	0	0	0	0	1	0.5	0	0.5	1	0	0	0	0	0	0	0	0	0.5	0	0.5	1	0	0	0	0	0	0	0	0	0	0	0	0	0	0	0	0	0.5	0	0	0	0	0	0	0
Chr1_88963298	0	0	0	0	0	0	0	0	1	0.5	0	0.5	1	0	0	0	0	0	0	0	0	0.5	0	0.5	1	0	0	0	0	0	0	0	0	0	0	0	0	0	0	0	0	0.5	0	0	0	0	0	0	0
Chr1_89001783	0	0	0	0	0	0	0	0	1	0.5	0	0.5	1	0	0	0	0	0	0	0	0	0.5	0	0.5	1	0	0	0	0	0	0	0	0	0	0	0	0	0	0	0	0	0.5	0	0	0	0	0	0	0
Chr1_89242204	0	0	0	0	0	0	0	0	1	0.5	0	0.5	1	0	0	0	0	0	0	0	0	0.5	0	0.5	1	0	0	0	0	0	0	0	0	0	0	0	0	0	0	0	0	0.5	0	0	0	0	0	0	0
Chr1_89244943	0	0	0	0	0	0	0	0	1	0.5	0	0.5	1	0	0	0	0	0	0	0	0	0.5	0	0.5	1	0	0	0	0	0	0	0	0	0	0	0	0	0	0	0	0	0.5	0	0	0	0	0	0	0
Chr1_89258481	0	0	0	0	0	0	0	0	1	0.5	0	0.5	1	0	0	0	0	0	0	0	0	0.5	0	0.5	1	0	0	0	0	0	0	0	0	0	0	0	0	0	0	0	0	0.5	0	0	0	0	0	0	0
Chr1_89292107	1	1	1	1	1	1	1	1	1	1	1	1	1	1	1	1	1	1	1	1	1	1	1	1	1	1	1	1	1	1	1	1	1	1	1	1	1	1	1	1	1	1	1	1	1	1	1	1	1
Chr1_89379428	0	0	0	0	0	0	0	0	1	0.5	0	0.5	0.5	0	0	0	0	0	0	0	0	0.5	0	0.5	1	0	0	0	0	0	0	0	0	0	0	0	0	0	0	0	0	0.5	0	0	0	0	0	0	0
Chr1_89896503	0	0	0	0	0	0	0	0	1	0.5	0	0.5	0.5	0	0	0	0	0	0	0	0	0.5	0	0.5	1	0	0	0	0	0	0	0	0	0	0	0	0	0	0	0	0	0.5	0	0	0	0	0	0	0
Chr1_90206957	1	1	1	1	1	1	1	1	1	1	1	1	1	1	1	1	1	1	1	1	1	1	1	1	1	1	1	1	1	1	1	1	1	1	1	1	1	1	1	1	1	1	1	1	1	1	1	1	1
Chr1_90222759	0	0	0	0	0	0	0	0	1	0.5	0	0.5	0.5	0	0	0	0	0	0	0	0	0.5	0	0.5	1	0.5	0	0	0	0	0	0	0	0	0	0	0	0	0	0	0	0.5	0	0	0	0	0	0	0
Chr1_90361176	1	1	1	1	1	1	1	1	0	0.5	1	0.5	0.5	1	1	1	1	1	1	1	1	0.5	1	0.5	0	0.5	1	1	1	1	1	1	1	1	1	1	1	1	1	1	1	0.5	1	1	1	1	1	1	1
Chr1_90545900	1	1	1	1	1	1	1	1	0	0.5	1	0.5	0.5	1	1	1	1	1	1	1	1	0.5	1	0.5	0	0.5	1	1	1	1	1	1	1	1	1	1	1	1	1	1	1	0.5	1	1	1	1	1	1	1
Chr1_90745693	1	1	1	1	1	1	1	1	0	0.5	1	0.5	0.5	1	1	1	1	1	1	1	1	0.5	1	0.5	0	0.5	1	1	1	1	1	1	1	1	1	1	1	1	1	1	1	0.5	1	1	1	1	1	1	1
Chr1_90820362	1	1	1	1	1	1	1	1	1	1	1	1	1	1	1	1	1	1	1	1	1	1	1	1	1	1	1	1	1	1	1	1	1	1	1	1	1	1	1	1	1	1	1	1	1	1	1	1	1
Chr1_90953135	0	0	0	0	0	0	0	0	1	0.5	0	0.5	0.5	0	0	0	0	0	0	0	0	0.5	0	0.5	1	0.5	0	0	0	0	0	0	0	0	0	0	0	0	0	0	0	0.5	0	0	0	0	0	0	0
Chr1_91267875	0	0	0	0	0	0	0	0	0	0	0	0	0	0	0	0	0	0	0	0	0	0	0	0	0	0	0	0	0	0	0	0	0	0	0	0	0	0	0	0	0	0	0	0	0	0	0	0	0
Chr1_91385319	1	1	1	1	1	1	1	1	1	1	1	1	1	1	1	1	1	1	1	1	1	1	1	1	1	1	1	1	1	1	1	1	1	1	1	1	1	1	1	1	1	1	1	1	1	1	1	1	1
Chr1_91493495	1	1	1	1	1	1	1	1	1	1	1	1	1	1	1	1	1	1	1	1	1	1	1	1	1	1	1	1	1	1	1	1	1	1	1	1	1	1	1	1	1	1	1	1	1	1	1	1	1
Chr1_91686702	1	1	1	1	1	1	1	1	1	1	1	1	1	1	1	1	1	1	1	1	1	1	1	1	1	1	1	1	1	1	1	1	1	1	1	1	1	1	1	1	1	1	1	1	1	1	1	1	1
Chr1_91877525	1	1	1	1	1	1	1	1	1	1	1	1	1	1	1	1	1	1	1	1	1	1	1	1	1	1	1	1	1	1	1	1	1	1	1	1	1	1	1	1	1	1	1	1	1	1	1	1	1
Chr1_92240252	0	0	0	0	0	0	0	0	1	0.5	0	0.5	0.5	0	0	0	0	0	0	0	0	0.5	0	0.5	1	0.5	0	0	0	0	0	0	0	0	0	0	0	0	0	0	0	0.5	0	0	0	0	0	0	0
Chr1_92241564	1	1	1	1	1	1	1	1	0	0.5	1	0.5	0.5	1	1	1	1	1	1	1	1	0.5	1	0.5	0	0.5	1	1	1	1	1	1	1	1	1	1	1	1	1	1	1	0.5	1	1	1	1	1	1	1
Chr1_92246682	1	1	1	1	1	1	1	1	0	0.5	1	0.5	0.5	1	1	1	1	1	1	1	1	0.5	1	0.5	0	0.5	1	1	1	1	1	1	1	1	1	1	1	1	1	1	1	0.5	1	1	1	1	1	1	1
Chr1_92304376	1	1	1	1	1	1	1	1	1	1	1	1	1	1	1	1	1	1	1	1	1	1	1	1	1	1	1	1	1	1	1	1	1	1	1	1	1	1	1	1	1	1	1	1	1	1	1	1	1
Chr1_92663680	1	1	1	1	1	1	1	1	1	1	1	1	1	1	1	1	1	1	1	1	1	1	1	1	1	1	1	1	1	1	1	1	1	1	1	1	1	1	1	1	1	1	1	1	1	1	1	1	1
Chr1_92773955	1	1	1	1	1	1	1	1	1	1	1	1	1	1	1	1	1	1	1	1	1	1	1	1	1	1	1	1	1	1	1	1	1	1	1	1	1	1	1	1	1	1	1	1	1	1	1	1	1
Chr1_93064810	1	1	1	1	1	1	1	1	1	1	1	1	1	1	1	1	1	1	1	1	1	1	1	1	1	1	1	1	1	1	1	1	1	1	1	1	1	1	1	1	1	1	1	1	1	1	1	1	1
Chr1_93221211	1	1	1	1	1	1	1	1	1	1	1	1	1	1	1	1	1	1	1	1	1	1	1	1	1	1	1	1	1	1	1	1	1	1	1	1	1	1	1	1	1	1	1	1	1	1	1	1	1
Chr1_93269172	0	0	0	0	0	0	0	0	1	0.5	0	0.5	0.5	0	0	0	0	0	0	0	0	0.5	0	0.5	1	0.5	0	0	0	0	0	0	0	0	0	0	0	0	0	0	0	0.5	0	0	0	0	0	0	0
Chr1_93505944	0	0	0	0	0	0	0	0	1	0.5	0	0.5	0.5	0	0	0	0	0	0	0	0	0.5	0	0.5	1	0.5	0	0	0	0	0	0	0	0	0	0	0	0	0	0	0	0.5	0	0	0	0	0	0	0
Chr1_93798672	0.5	0.5	0.5	0.5	0.5	0.5	0.5	0.5	0.5	0.5	0.5	0.5	0.5	0.5	0.5	0.5	0.5	0.5	0.5	0.5	0.5	0.5	0.5	0.5	0.5	0.5	0.5	0.5	0.5	0.5	0.5	0.5	0.5	0.5	0.5	0.5	0.5	0.5	0.5	0.5	0.5	0.5	0.5	0.5	0.5	0.5	0.5	0.5	0.5
Chr1_93800291	0	0	0	0	0	0	0	0	1	0.5	0	0.5	0.5	0	0	0	0	0	0	0	0	0.5	0	0.5	1	0.5	0	0	0	0	0	0	0	0	0	0	0	0	0	0	0	0.5	0	0	0	0	0	0	0
Chr1_93942785	1	1	1	1	1	1	1	1	1	1	1	1	1	1	1	1	1	1	1	1	1	1	1	1	1	1	1	1	1	1	1	1	1	1	1	1	1	1	1	1	1	1	1	1	1	1	1	1	1
Chr1_93971087	1	1	1	1	1	1	1	1	0	0.5	1	0.5	0.5	1	1	1	1	1	1	1	1	0.5	1	0.5	0	0.5	1	1	1	1	1	1	1	1	1	1	1	1	1	1	1	0.5	1	1	1	1	1	1	1
Chr1_94016079	1	1	1	1	1	1	1	1	1	1	1	1	1	1	1	1	1	1	1	1	1	1	1	1	1	1	1	1	1	1	1	1	1	1	1	1	1	1	1	1	1	1	1	1	1	1	1	1	1
Chr1_94111761	0	0	0	0	0	0	0	0	1	0.5	0	0.5	0.5	0	0	0	0	0	0	0	0	0.5	0	0.5	1	0.5	0	0	0	0	0	0	0	0	0	0	0	0	0	0	0	0.5	0	0	0	0	0	0	0
Chr1_94302684	1	1	1	1	1	1	1	1	0	0.5	1	0.5	0.5	1	1	1	1	1	1	1	1	0.5	1	0.5	0	0.5	1	1	1	1	1	1	1	1	1	1	1	1	1	1	1	0.5	1	1	1	1	1	1	1
Chr1_94469030	1	1	1	1	1	1	1	1	1	1	1	1	1	1	1	1	1	1	1	1	1	1	1	1	1	1	1	1	1	1	1	1	1	1	1	1	1	1	1	1	1	1	1	1	1	1	1	1	1
Chr1_94821525	1	1	1	1	1	1	1	1	1	1	1	1	1	1	1	1	1	1	1	1	1	1	1	1	1	1	1	1	1	1	1	1	1	1	1	1	1	1	1	1	1	1	1	1	1	1	1	1	1
Chr1_94834932	1	1	1	1	1	1	1	1	1	1	1	1	1	1	1	0	0	1	1	1	1	1	1	1	1	1	1	1	1	1	1	1	1	1	1	1	1	1	1	1	1	1	1	1	1	1	0	1	1
Chr1_94874505	0	0	0	0	0	0	0	0	1	0.5	0	0.5	0.5	0	0	0	0	0	0	0	0	0.5	0	0.5	1	0.5	0	0	0	0	0	0	0	0	0	0	0	0	0	0	0	0.5	0	0	0	0	0	0	0
Chr1_95189882	1	1	1	1	1	1	1	1	0	0.5	1	0.5	0.5	1	1	1	1	1	1	1	1	0.5	1	0.5	0	0.5	1	1	1	1	1	1	1	1	1	1	1	1	1	1	1	0.5	1	1	1	1	1	1	1
Chr1_95329766	1	1	1	1	1	1	1	1	1	1	1	1	1	1	1	1	1	1	1	1	1	1	1	1	1	1	1	1	1	1	1	1	1	1	1	1	1	1	1	1	1	1	1	1	1	1	1	1	1
Chr1_95497640	1	1	1	1	1	1	1	1	1	1	1	1	1	1	1	1	1	1	1	1	1	1	1	1	1	1	1	1	1	1	1	1	1	1	1	1	1	1	1	1	1	1	1	1	1	1	1	1	1
Chr1_95658846	0.5	0.5	0.5	0.5	0.5	0.5	0.5	0.5	0.5	0.5	0.5	0.5	0.5	0.5	0.5	0.5	0.5	0.5	0.5	0.5	0.5	0.5	0.5	0.5	0.5	0.5	0.5	0.5	0.5	0.5	0.5	0.5	0.5	0.5	0.5	0.5	0.5	0.5	0.5	0.5	0.5	0.5	0.5	0.5	0.5	0.5	0.5	0.5	0.5
Chr1_95717255	1	1	1	1	1	1	1	1	1	1	1	1	1	1	1	1	1	1	1	1	1	1	1	1	1	1	1	1	1	1	1	1	1	1	1	1	1	1	1	1	1	1	1	1	1	1	1	1	1
Chr1_96315516	1	1	1	1	1	1	1	1	1	1	1	1	1	1	1	1	1	1	1	1	1	1	1	1	1	1	1	1	1	1	1	1	1	1	1	1	1	1	1	1	1	1	1	1	1	1	1	1	1
Chr1_96321583	1	1	1	1	1	1	1	1	1	1	1	1	1	1	1	1	1	1	1	1	1	1	1	1	1	1	1	1	1	1	1	1	1	1	1	1	1	1	1	1	1	1	1	1	1	1	1	1	1
Chr1_96544928	1	1	1	1	1	1	1	1	0	0.5	1	0.5	0.5	1	1	1	1	1	1	1	1	0.5	1	0.5	0	0.5	1	1	1	1	1	1	1	1	1	1	1	1	1	1	1	0.5	1	1	1	1	1	1	1
Chr1_96811016	0	0	0	0	0	0	0	0	1	0.5	0	0.5	0.5	0	0	0	0	0	0	0	0	0.5	0	0.5	1	0.5	0	0	0	0	0	0	0	0	0	0	0	0	0	0	0	0.5	0	0	0	0	0	0	0
Chr1_97152383	1	1	1	1	1	1	1	1	0	0.5	1	0.5	0.5	1	1	1	1	1	1	1	1	0.5	1	0.5	0	0.5	1	1	1	1	1	1	1	1	1	1	1	1	1	1	1	0.5	1	1	1	1	1	1	1
Chr1_97665932	0	0	0	0	0	0	0	0	1	0.5	0	0.5	0.5	0	0	0	0	0	0	0	0	0.5	0	0.5	1	0.5	0	0	0	0	0	0	0	0	0	0	0	0	0	0	0	0.5	0	0	0	0	0	0	0
Chr1_97672371	1	1	1	1	1	1	1	1	0	0.5	1	0.5	0.5	1	1	1	1	1	1	1	1	0.5	1	0.5	0	0.5	1	1	1	1	1	1	1	1	1	1	1	1	1	1	1	0.5	1	1	1	1	1	1	1
Chr1_97675430	1	1	1	1	1	1	1	1	0	0.5	1	0.5	0.5	1	1	1	1	1	1	1	1	0.5	1	0.5	0	0.5	1	1	1	1	1	1	1	1	1	1	1	1	1	1	1	0.5	1	1	1	1	1	1	1
Chr1_97676484	1	1	1	1	1	1	1	1	0	0.5	1	0.5	0.5	1	1	1	1	1	1	1	1	0.5	1	0.5	0	0.5	1	1	1	1	1	1	1	1	1	1	1	1	1	1	1	0.5	1	1	1	1	1	1	1
Chr1_97677720	1	1	1	1	1	1	1	1	0	0.5	1	0.5	0.5	1	1	1	1	1	1	1	1	0.5	1	0.5	0	0.5	1	1	1	1	1	1	1	1	1	1	1	1	1	1	1	0.5	1	1	1	1	1	1	1
Chr1_97677833	1	1	1	1	1	1	1	1	0	0.5	1	0.5	0.5	1	1	1	1	1	1	1	1	0.5	1	0.5	0	0.5	1	1	1	1	1	1	1	1	1	1	1	1	1	1	1	0.5	1	1	1	1	1	1	1
Chr1_98053048	0	0	0	0	0	0	0	0	0	0	0	0	0	0	0	0	0	0	0	0	0	0	0	0	0	0	0	0	0	0	0	0	0	0	0	0	0	0	0	0	0	0	0	0	0	0	0	0	0
Chr1_98097823	1	1	1	1	1	1	1	1	1	1	1	1	1	1	1	1	1	1	1	1	1	1	1	1	1	1	1	1	1	1	1	1	1	1	1	1	1	1	1	1	1	1	1	1	1	1	1	1	1
Chr1_98340983	0.5	0.5	0.5	0.5	0.5	0.5	0.5	0.5	0.5	0.5	0.5	0.5	0.5	0.5	0.5	0.5	0.5	0.5	0.5	0.5	0.5	0.5	0.5	0.5	0.5	0.5	0.5	0.5	0.5	0.5	0.5	0.5	0.5	0.5	0.5	0.5	0.5	0.5	0.5	0.5	0.5	0.5	0.5	0.5	0.5	0.5	0.5	0.5	0.5
Chr1_98343400	0	0	0	0	0	0	0	0	1	0.5	0	0.5	0.5	0	0	0	0	0	0	0	0	0.5	0	0.5	1	0.5	0	0	0	0	0	0	0	0	0	0	0	0	0	0	0	0.5	0	0	0	0	0	0	0
Chr1_98354534	0	0	0	0	0	0	0	0	1	0.5	0	0.5	0.5	0	0	0	0	0	0	0	0	0.5	0	0.5	1	0.5	0	0	0	0	0	0	0	0	0	0	0	0	0	0	0	0.5	0	0	0	0	0	0	0
Chr1_98396994	1	1	1	1	1	1	1	1	1	1	1	1	1	1	1	1	1	1	1	1	1	1	1	1	1	1	1	1	1	1	1	1	1	1	1	1	1	1	1	1	1	1	1	1	1	1	1	1	1
Chr1_98401251	1	1	1	1	1	1	1	1	1	1	1	1	1	1	1	1	1	1	1	1	1	1	1	1	1	1	1	1	1	1	1	1	1	1	1	1	1	1	1	1	1	1	1	1	1	1	1	1	1
Chr1_98762871	1	1	1	1	1	1	1	1	0	0.5	1	0.5	0.5	1	1	1	1	1	1	1	1	0.5	1	0.5	0	0.5	1	1	1	1	1	1	1	1	1	1	1	1	1	1	1	0.5	1	1	1	1	1	1	1
Chr1_98855256	1	1	1	1	1	1	1	1	0	0.5	1	0.5	0.5	1	1	1	1	1	1	1	1	0.5	1	0.5	0	0.5	1	1	1	1	1	1	1	1	1	1	1	1	1	1	1	0.5	1	1	1	1	1	1	1
Chr1_98856508	1	1	1	1	1	1	1	1	1	1	1	1	1	1	1	1	1	1	1	1	1	1	1	1	1	1	1	1	1	1	1	1	1	1	1	1	1	1	1	1	1	1	1	1	1	1	1	1	1
Chr1_99069145	1	1	1	1	1	1	1	1	1	1	1	1	1	1	1	1	1	1	1	1	1	1	1	1	1	1	1	1	1	1	1	1	1	1	1	1	1	1	1	1	1	1	1	1	1	1	1	1	1
Chr1_99106495	1	1	1	1	1	1	1	1	0	0.5	1	0.5	0.5	1	1	1	1	1	1	1	1	0.5	1	0.5	0	0.5	1	1	1	1	1	1	1	1	1	1	1	1	1	1	1	0.5	1	1	1	1	1	1	1
Chr1_99171998	1	1	1	1	1	1	1	1	1	1	1	1	1	1	1	1	1	1	1	1	1	1	1	1	1	1	1	1	1	1	1	1	1	1	1	1	1	1	1	1	1	1	1	1	1	1	1	1	1
Chr1_99281747	1	1	1	1	1	1	1	1	1	1	1	1	1	1	1	1	1	1	1	1	1	1	1	1	1	1	1	1	1	1	1	1	1	1	1	1	1	1	1	1	1	1	1	1	1	1	1	1	1
Chr1_99663542	1	1	1	1	1	1	1	1	1	1	1	1	1	1	1	1	1	1	1	1	1	1	1	1	1	1	1	1	1	1	1	1	1	1	1	1	1	1	1	1	1	1	1	1	1	1	1	1	1
Chr1_99697241	1	1	1	1	1	1	1	1	1	1	1	1	1	1	1	1	1	1	1	1	1	1	1	1	1	1	1	1	1	1	1	1	1	1	1	1	1	1	1	1	1	1	1	1	1	1	1	1	1
Chr1_99765929	1	1	1	1	1	1	1	1	0	0.5	1	0.5	0.5	1	1	1	1	1	1	1	1	0.5	1	0.5	0	0.5	1	1	1	1	1	1	1	1	1	1	1	1	1	1	1	0.5	1	1	1	1	1	1	1
Chr1_99828742	1	1	1	1	1	1	1	1	1	1	1	1	1	1	1	1	1	1	1	1	1	1	1	1	1	1	1	1	1	1	1	1	1	1	1	1	1	1	1	1	1	1	1	1	1	1	1	1	1
Chr1_99846039	1	1	1	1	1	1	1	1	1	1	1	1	1	1	1	1	1	1	1	1	1	1	1	1	1	1	1	1	1	1	1	1	1	1	1	1	1	1	1	1	1	1	1	1	1	1	1	1	1
Chr1_99846856	1	1	1	1	1	1	1	1	1	1	1	1	1	1	1	1	1	1	1	1	1	1	1	1	1	1	1	1	1	1	1	1	1	1	1	1	1	1	1	1	1	1	1	1	1	1	1	1	1
Chr1_99975432	1	1	1	1	1	1	1	1	1	1	1	1	1	1	1	1	1	1	1	1	1	1	1	1	1	1	1	1	1	1	1	1	1	1	1	1	1	1	1	1	1	1	1	1	1	1	1	1	1
Chr1_100303414	1	1	1	1	1	1	1	1	0	0.5	1	0.5	0.5	1	1	1	1	1	1	1	1	0.5	1	0.5	0	0.5	1	1	1	1	1	1	1	1	1	1	1	1	1	1	1	0.5	1	1	1	1	1	1	1
Chr1_100341720	0	0	0	0	0	0	0	0	1	0.5	0	0.5	0.5	0	0	0	0	0	0	0	0	0.5	0	0.5	1	0.5	0	0	0	0	0	0	0	0	0	0	0	0	0	0	0	0.5	0	0	0	0	0	0	0
Chr1_100347455	0	0	0	0	0	0	0	0	1	0.5	0	0.5	0.5	0	0	0	0	0	0	0	0	0.5	0	0.5	1	0.5	0	0	0	0	0	0	0	0	0	0	0	0	0	0	0	0.5	0	0	0	0	0	0	0
Chr1_100540791	0	0	0	0	0	0	0	0	1	0.5	0	0.5	0.5	0	0	0	0	0	0	0	0	0.5	0	0.5	1	0.5	0	0	0	0	0	0	0	0	0	0	0	0	0	0	0	0.5	0	0	0	0	0	0	0
Chr1_100582742	0	0	0	0	0	0	0	0	1	0.5	0	0.5	0.5	0	0	0	0	0	0	0	0	0.5	0	0.5	1	0.5	0	0	0	0	0	0	0	0	0	0	0	0	0	0	0	0.5	0	0	0	0	0	0	0
Chr1_100584629	1	1	1	1	1	1	1	1	1	1	1	1	1	1	1	1	1	1	1	1	1	1	1	1	1	1	1	1	1	1	1	1	1	1	1	1	1	1	1	1	1	1	1	1	1	1	1	1	1
Chr1_100903993	1	1	1	1	1	1	1	1	0	0.5	1	0.5	0.5	1	1	1	1	1	1	1	1	0.5	1	0.5	0	0.5	1	1	1	1	1	1	1	1	1	1	1	1	1	1	1	0.5	1	1	1	1	1	1	1
Chr1_100904117	1	1	1	1	1	1	1	1	0	0.5	1	0.5	0.5	1	1	1	1	1	1	1	1	0.5	1	0.5	0	0.5	1	1	1	1	1	1	1	1	1	1	1	1	1	1	1	0.5	1	1	1	1	1	1	1
Chr1_100907164	1	1	1	1	1	1	1	1	1	1	1	1	1	1	1	1	1	1	1	1	1	1	1	1	1	1	1	1	1	1	1	1	1	1	1	1	1	1	1	1	1	1	1	1	1	1	1	1	1
Chr1_100907218	1	1	1	1	1	1	1	1	1	1	1	1	1	1	1	1	1	1	1	1	1	1	1	1	1	1	1	1	1	1	1	1	1	1	1	1	1	1	1	1	1	1	1	1	1	1	1	1	1
Chr1_100992362	0	0	0	0	0	0	0	0	1	0.5	0	0.5	0.5	0	0	0	0	0	0	0	0	0.5	0	0.5	1	0.5	0	0	0	0	0	0	0	0	0	0	0	0	0	0	0	0.5	0	0	0	0	0	0	0
Chr1_101269912	1	1	1	1	1	1	1	1	0	0.5	1	0.5	0.5	1	1	1	1	1	1	1	1	0.5	1	0.5	0	0.5	1	1	1	1	1	1	1	1	1	1	1	1	1	1	1	0.5	1	1	1	1	1	1	1
Chr1_101420866	0	0	0	0	0	0	0	0	1	0.5	0	0.5	0	0	0	0	0	0	0	0	0	0.5	0	0.5	1	0.5	0	0	0	0	0	0	0	0	0	0	0	0	0	0	0	0.5	0	0	0	0	0	0	0
Chr1_101731535	1	1	1	1	1	1	1	1	0	0.5	1	0.5	1	1	1	1	1	1	1	1	1	0.5	1	0.5	0	0.5	1	1	1	1	1	1	1	1	1	1	1	1	1	1	1	0.5	1	1	1	1	1	1	1
Chr1_101777906	1	1	1	1	1	1	1	1	0	0.5	1	0.5	1	1	1	1	1	1	1	1	1	0.5	1	0.5	0	0.5	1	1	1	1	1	1	1	1	1	1	1	1	1	1	1	0.5	1	1	1	1	1	1	1
Chr1_101780337	1	1	1	1	1	1	1	1	0	0.5	1	0.5	0.5	1	1	1	1	1	1	1	1	0.5	1	0.5	0	0.5	1	1	1	1	1	1	1	1	1	1	1	1	1	1	1	0.5	1	1	1	1	1	1	1
Chr1_101788115	0	0	0	0	0	0	0	0	1	0.5	0	0.5	0	0	0	0	0	0	0	0	0	0.5	0	0.5	1	0.5	0	0	0	0	0	0	0	0	0	0	0	0	0	0	0	0.5	0	0	0	0	0	0	0
Chr1_101830916	1	1	1	1	1	1	1	1	0	0.5	1	0.5	0.5	1	1	1	1	1	1	1	1	0.5	1	0.5	0	0.5	1	1	1	1	1	1	1	1	1	1	1	1	1	1	1	0.5	1	1	1	1	1	1	1
Chr1_101831019	1	1	1	1	1	1	1	1	0	0.5	1	0.5	0.5	1	1	1	1	1	1	1	1	0.5	1	0.5	0	0.5	1	1	1	1	1	1	1	1	1	1	1	1	1	1	1	0.5	1	1	1	1	1	1	1
Chr1_101831050	1	1	1	1	1	1	1	1	0	0.5	1	0.5	0.5	1	1	1	1	1	1	1	1	0.5	1	0.5	0	0.5	1	1	1	1	1	1	1	1	1	1	1	1	1	1	1	0.5	1	1	1	1	1	1	1
Chr1_101841454	0	0	0	0	0	0	0	0	1	0.5	0	0.5	0.5	0	0	0	0	0	0	0	0	0.5	0	0.5	1	0.5	0	0	0	0	0	0	0	0	0	0	0	0	0	0	0	0.5	0	0	0	0	0	0	0
Chr1_101962913	0	0	0	0	0	0	0	0	1	0.5	0	0.5	0.5	0	0	0	0	0	0	0	0	0.5	0	0.5	1	0.5	0	0	0	0	0	0	0	0	0	0	0	0	0	0	0	0.5	0	0	0	0	0	0	0
Chr1_102086435	0	0	0	0	0	0	0	0	1	0.5	0	0.5	0.5	0	0	0	0	0	0	0	0	0.5	0	0.5	1	0.5	0	0	0	0	0	0	0	0	0	0	0	0	0	0	0	0.5	0	0	0	0	0	0	0
Chr1_102194119	0.5	0.5	0.5	0.5	0.5	0.5	0.5	0.5	0.5	0.5	0.5	0.5	0.5	0.5	0.5	0.5	0.5	0.5	0.5	0.5	0.5	0.5	0.5	0.5	0.5	0.5	0.5	0.5	0.5	0.5	0.5	0.5	0.5	0.5	0.5	0.5	0.5	0.5	0.5	0.5	0.5	0.5	0.5	0.5	0.5	0.5	0.5	0.5	0.5
Chr1_102235150	1	1	1	1	1	1	1	1	1	1	1	1	1	1	1	1	1	1	1	1	1	1	1	1	1	1	1	1	1	1	1	1	1	1	1	1	1	1	1	1	1	1	1	1	1	1	1	1	1
Chr1_102445133	1	1	1	1	1	1	1	1	1	1	1	1	1	1	1	1	1	1	1	1	1	1	1	1	1	1	1	1	1	1	1	1	1	1	1	1	1	1	1	1	1	1	1	1	1	1	1	1	1
Chr1_102946797	1	1	1	1	1	1	1	1	0	0.5	1	0.5	1	1	1	1	1	1	1	1	1	0.5	1	0.5	0	0.5	1	1	1	1	1	1	1	1	1	1	1	1	1	1	1	0.5	1	1	1	1	1	1	1
Chr1_103168380	0	0	0	0	0	0	0	0	1	0.5	0	0.5	0	0	0	0	0	0	0	0	0	0.5	0	0.5	1	0.5	0	0	0	0	0	0	0	0	0	0	0	0	0	0	0	0.5	0	0	0	0	0	0	0
Chr1_103313794	0	0	0	0	0	0	0	0	1	0.5	0	0.5	0	0	0	0	0	0	0	0	0	0.5	0	0.5	1	0.5	0	0	0	0	0	0	0	0	0	0	0	0	0.5	0	0	0.5	0	0	0	0	0	0	0
Chr1_104044835	0	0	0	0	0	0	0	0	1	0.5	0	0.5	0	0	0	0	0	0	0	0	0	0.5	0	1	1	0.5	0	0	0	0	0	0	0	0	0	0	0	0	0	0	0	0.5	0	0	0	0	0	0	0
Chr1_104305961	0	0	0	0	0	0	0	0	1	0.5	0	0.5	0	0	0	0	0	0	0	0	0	0.5	0	0.5	1	0.5	0	0	0	0	0	0	0	0	0	0	0	0	0	0	0	0.5	0	0	0	0	0	0	0
Chr1_104522780	0	0	0	0	0	0	0	0	1	0.5	0	0.5	0	0	0	0	0	0	0	0	0	0.5	0	0.5	1	0.5	0	0	0	0	0	0	0	0	0	0	0	0	0	0	0	0.5	0	0	0	0	0	0	0
Chr1_104580532	0	0	0	0	0	0	0	0	1	0.5	0	0.5	0	0	0	0	0	0	0	0	0	0.5	0	0.5	1	0.5	0	0	0	0	0	0	0	0	0	0	0	0	0	0	0	0.5	0	0	0	0	0	0	0
Chr1_104684084	0	0	0	0	0	0	0	0	1	0.5	0	0.5	0	0	0	0	0	0	0	0	0	0.5	0	0.5	1	0.5	0	0	0	0	0	0	0	0	0	0	0	0	0	0	0	0.5	0	0	0	0	0	0	0
Chr1_104812090	0	0	0	0	0	0	0	0	1	0.5	0	0.5	0	0	0	0	0	0	0	0	0	0.5	0	0.5	1	0.5	0	0	0	0	0	0	0	0	0	0	0	0	0	0	0	0.5	0	0	0	0	0	0	0
Chr1_104812184	0	0	0	0	0	0	0	0	1	0.5	0	0.5	0	0	0	0	0	0	0	0	0	0.5	0	0.5	1	0.5	0	0	0	0	0	0	0	0	0	0	0	0	0	0	0	0.5	0	0	0	0	0	0	0
Chr1_104812897	0	0	0	0	0	0	0	0	1	0.5	0	0.5	0	0	0	0	0	0	0	0	0	0.5	0	0.5	1	0.5	0	0	0	0	0	0	0	0	0	0	0	0	0	0	0	0.5	0	0	0	0	0	0	0
Chr1_105151407	0	0	0	0	0	0	0	0	1	0.5	0	0.5	0	0	0	0	0	0	0	0	0	0.5	0	0.5	1	0.5	0	0	0	0	0	0	0	0	0	0	0	0	0	0	0	0.5	0	0	0	0	0	0	0
Chr1_105230436	0	0	0	0	0	0	0	0	1	0.5	0	0.5	0	0	0	0	0	0	0	0	0	0.5	0	0.5	1	0.5	0	0	0	0	0	0	0	0	0	0	0	0	0	0	0	0.5	0	0	0	0	0	0	0
Chr1_105470771	0	0	0	0	0	0	0	0	1	0.5	0	0.5	0	0	0	0	0	0	0	0	0	0.5	0	0.5	1	0.5	0	0	0	0	0	0	0	0	0	0	0	0	0	0	0	0.5	0	0	0	0	0	0	0
Chr1_105763611	0	0	0	0	0	0	0	0	1	0.5	0	0.5	0	0	0	0	0	0	0	0	0	0.5	0	0.5	1	0.5	0	0	0	0	0	0	0	0	0	0	0	0	0	0	0	0.5	0	0	0	0	0	0	0
Chr1_105774625	0	0	0	0	0	0	0	0	0	0	0	0	0	0	0	0	0	0	0	0	0	0	0	0	0	0	0	0	0	0	0	0	0	0	0	0	0	0	0	0	0	0	0	0	0	0	0	0	0
Chr1_105813795	0	0	0	0	0	0	0	0	1	0.5	0	0.5	0	0	0	0	0	0	0	0	0	0.5	0	0.5	1	0.5	0	0	0	0	0	0	0	0	0	0	0	0	0	0	0	0.5	0	0	0	0	0	0	0
Chr1_105926711	0	0	0	0	0	0	0	0	1	0.5	0	0.5	0	0	0	0	0	0	0	0	0	0.5	0	0.5	1	0.5	0	0	0	0	0	0	0	0	0	0	0	0	0	0	0	0.5	0	0	0	0	0	0	0
Chr1_106026961	1	1	1	1	1	1	1	1	1	1	1	1	1	1	1	1	1	1	1	1	1	1	1	1	1	1	1	1	1	1	1	1	1	1	1	1	1	1	1	1	1	1	1	1	1	1	1	1	1
Chr1_106148121	0	0	0	0	0	0	0	0	1	0.5	0	0.5	0	0	0	0	0	0	0	0	0	0.5	0	0.5	1	0.5	0	0	0	0	0	0	0	0	0	0	0	0	0	0	0	0.5	0	0	0	0	0	0	0
Chr1_106434870	0	0	0	0	0	0	0	0	1	0.5	0	0.5	0	0	0	0	0	0	0	0	0	0.5	0	0.5	1	0.5	0	0	0	0	0	0	0	0	0	0	0	0	0	0	0	0.5	0	0	0	0	0	0	0
Chr1_106687694	0	0	0	0	0	0	0	0	1	0	0	0	0	0	0	0	0	0	0	0	0	0	0	0	1	0	0	0	0	0	0	0	0	0	0	0	0	0	0	0	0	0	0	0	0	0	0	0	0
Chr1_107106218	0	0	0	0	0	0	0	0	0	0	0	0	0	0	0	0	0	0	0	0	0	0	0	0	0	0	0	0	0	0	0	0	0	0	0	0	0	0	0	0	0	0	0	0	0	0	0	0	0
Chr1_107289877	0	0	0	0	0	0	0	0	1	0.5	0	0.5	0	0	0	0	0	0	0	0	0	0.5	0	0.5	1	0.5	0	0	0	0	0	0	0	0	0	0	0	0	0	0	0	0.5	0	0	0	0	0	0	0
Chr1_107306314	0	0	0	0	0	0	0	0	1	0.5	0	0.5	0	0	0	0	0	0	0	0	0	0.5	0	0.5	1	0.5	0	0	0	0	0	0	0	0	0	0	0	0	0	0	0	0.5	0	0	0	0	0	0	0
Chr1_107309087	0	0	0	0	0	0	0	0	1	0.5	0	0.5	0	0	0	0	0	0	0	0	0	0.5	0	0.5	1	0.5	0	0	0	0	0	0	0	0	0	0	0	0	0	0	0	0.5	0	0	0	0	0	0	0
Chr1_107310682	0	0	0	0	0	0	0	0	1	0.5	0	0.5	0	0	0	0	0	0	0	0	0	0.5	0	0.5	1	0.5	0	0	0	0	0	0	0	0	0	0	0	0	0	0	0	0.5	0	0	0	0	0	0	0
Chr1_107399831	0	0	0	0	0	0	0	0	0	0	0	0	0	0	0	0	0	0	0	0	0	0	0	0	0	0	0	0	0	0	0	0	0	0	0	0	0	0	0	0	0	0	0	0	0	0	0	0	0
Chr1_107427070	1	1	1	1	1	1	1	1	1	1	1	1	1	1	1	1	1	1	1	1	1	1	1	1	1	1	1	1	1	1	1	1	1	1	1	1	1	1	1	1	1	1	1	1	1	1	1	1	1
Chr1_107449418	0	0	0	0	0	0	0	0	0	0	0	0	0	0	0	0	0	0	0	0	0	0	0	0	0	0	0	0	0	0	0	0	0	0	0	0	0	0	0	0	0	0	0	0	0	0	0	0	0
Chr1_107449508	1	1	1	1	1	1	1	1	1	1	1	1	1	1	1	1	1	1	1	1	1	1	1	1	1	1	1	1	1	1	1	1	1	1	1	1	1	1	1	1	1	1	1	1	1	1	1	1	1
Chr1_107613242	0	0	0	0	0	0	0	0	0	0	0	0	0	0	0	0	0	0	0	0	0	0	0	0	0	0	0	0	0	0	0	0	0	0	0	0	0	0	0	0	0	0	0	0	0	0	0	0	0
Chr1_107847244	1	1	1	1	1	1	1	1	0	0.5	1	0.5	1	1	1	1	1	1	1	1	1	0.5	1	0.5	0	0.5	1	1	1	1	1	1	1	1	1	1	1	1	1	1	1	0.5	1	1	1	1	1	1	1
Chr1_107847428	1	1	1	1	1	1	1	1	1	1	1	1	1	1	1	1	1	1	1	1	1	1	1	1	1	1	1	1	1	1	1	1	1	1	1	1	1	1	1	1	1	1	1	1	1	1	1	1	1
Chr1_107850808	0	0	0	0	0	0	0	0	1	0.5	0	0.5	0	0	0	0	0	0	0	0	0	0.5	0	0.5	1	0.5	0	0	0	0	0	0	0	0	0	0	0	0	0	0	0	0.5	0	0	0	0	0	0	0
Chr1_108295386	1	1	1	1	1	1	1	1	0	0.5	1	0.5	1	1	1	1	1	1	1	1	1	0.5	1	0.5	0	0.5	1	1	1	1	1	1	1	1	1	1	1	1	1	1	1	0.5	1	1	1	1	1	1	1
Chr1_108311453	0	0	0	0	0	0	0	0	0	0	0	0	0	0	0	0	0	0	0	0	0	0	0	0	0	0	0	0	0	0	0	0	0	0	0	0	0	0	0	0	0	0	0	0	0	0	0	0	0
Chr1_108630989	0	0	0	0	0	0	0	0	1	0.5	0	0.5	0	0	0	0	0	0	0	0	0	0.5	0	0.5	1	0.5	0	0	0	0	0	0	0	0	0	0	0	0	0	0	0	0.5	0	0	0	0	0	0	0
Chr1_108866167	1	1	1	1	1	1	1	1	1	1	1	1	1	1	1	1	1	1	1	1	1	1	1	1	1	1	1	1	1	1	1	1	1	1	1	1	1	1	1	1	1	1	1	1	1	1	1	1	1
Chr1_108911843	0	0	0	0	0	0	0	0	1	0.5	0	0.5	0	0	0	0	0	0	0	0	0	0.5	0	0.5	1	0.5	0	0	0	0	0	0	0	0	0	0	0	0	0	0	0	0.5	0	0	0	0	0	0	0
Chr1_109155183	0.5	0.5	0.5	0.5	0.5	0.5	0.5	0.5	0.5	0.5	0.5	0.5	0.5	0.5	0.5	0.5	0.5	0.5	0.5	0.5	0.5	0.5	0.5	0.5	0.5	0.5	0.5	0.5	0.5	0.5	0.5	0.5	0.5	0.5	0.5	0.5	0.5	0.5	0.5	0.5	0.5	0.5	0.5	0.5	0.5	0.5	0.5	0.5	0.5
Chr1_109288228	1	1	1	1	1	1	1	1	1	1	1	1	1	1	1	1	1	1	1	1	1	1	1	1	1	1	1	1	1	1	1	1	1	1	1	1	1	1	1	1	1	1	1	1	1	1	1	1	1
Chr1_109387185	1	1	1	1	1	1	1	1	1	1	1	1	1	1	1	1	1	1	1	1	1	1	1	1	1	1	1	1	1	1	1	1	1	1	1	1	1	1	1	1	1	1	1	1	1	1	1	1	1
Chr1_109389543	1	1	1	1	1	1	1	1	0	0.5	1	0.5	1	1	1	1	1	1	1	1	1	0.5	1	0.5	0	0.5	1	1	1	1	1	1	1	1	1	1	1	1	1	1	1	0.5	1	1	1	1	1	1	1
Chr1_109395153	0	0	0	0	0	0	0	0	0	0	0	0	0	0	0	0	0	0	0	0	0	0	0	0	0	0	0	0	0	0	0	0	0	0	0	0	0	0	0	0	0	0	0	0	0	0	0	0	0
Chr1_109430666	1	1	1	1	1	1	1	1	1	1	1	1	1	1	1	1	1	1	1	1	1	1	1	1	1	1	1	1	1	1	1	1	1	1	1	1	1	1	1	1	1	1	1	1	1	1	1	1	1
Chr1_109471445	1	1	1	1	1	1	1	1	1	1	1	1	1	1	1	1	1	1	1	1	1	1	1	1	1	1	1	1	1	1	1	1	1	1	1	1	1	1	1	1	1	1	1	1	1	1	1	1	1
Chr1_109636372	1	1	1	1	1	1	1	1	0	0.5	1	0.5	1	1	1	1	1	1	1	1	1	0.5	1	0.5	0	0.5	1	1	1	1	1	1	1	1	1	1	1	1	1	1	1	0.5	1	1	1	1	1	1	1
Chr1_109806640	1	1	1	1	1	1	1	1	1	1	1	1	1	1	1	1	1	1	1	1	1	1	1	1	1	1	1	1	1	1	1	1	1	1	1	1	1	1	1	1	1	1	1	1	1	1	1	1	1
Chr1_110055903	0	0	0	0	0	0	0	0	0	0	0	0	0	0	0	0	0	0	0	0	0	0	0	0	0	0	0	0	0	0	0	0	0	0	0	0	0	0	0	0	0	0	0	0	0	0	0	0	0
Chr1_110103938	0	0	0	0	0	0	0	0	1	0.5	0	0.5	0	0	0	0	0	0	0	0	0	0.5	0	0.5	1	0.5	0	0	0	0	0	0	0	0	0	0	0	0	0	0	0	0.5	0	0	0	0	0	0	0
Chr1_110238843	0	0	0	0	0	0	0	0	0	0	0	0	0	0	0	0	0	0	0	0	0	0	0	0	0	0	0	0	0	0	0	0	0	0	0	0	0	0	0	0	0	0	0	0	0	0	0	0	0
Chr1_110318405	0	0	0	0	0	0	0	0	1	0.5	0	0.5	0	0	0	0	0	0	0	0	0	0.5	0	0.5	1	0.5	0	0	0	0	0	0	0	0	0	0	0	0	0	0	0	0.5	0	0	0	0	0	0	0
Chr1_110517942	0	0	0	0	0	0	0	0	0	0	0	0	0	0	0	0	0	0	0	0	0	0	0	0	0	0	0	0	0	0	0	0	0	0	0	0	0	0	0	0	0	0	0	0	0	0	0	0	0
Chr1_110639058	1	1	1	1	1	1	1	1	1	1	1	1	1	1	1	1	1	1	1	1	1	1	1	1	1	1	1	1	1	1	1	1	1	1	1	1	1	1	1	1	1	1	1	1	1	1	1	1	1
Chr1_110749828	1	1	1	1	1	1	1	1	1	1	1	1	1	1	1	1	1	1	1	1	1	1	1	1	1	1	1	1	1	1	1	1	1	1	1	1	1	1	1	1	1	1	1	1	1	1	1	1	1
Chr1_110976011	1	1	1	1	1	1	1	1	1	1	1	1	1	1	1	1	1	1	1	1	1	1	1	1	1	1	1	1	1	1	1	1	1	1	1	1	1	1	1	1	1	1	1	1	1	1	1	1	1
Chr1_111144430	0	0	0	0	0	0	0	0	0	0	0	0	0	0	0	0	0	0	0	0	0	0	0	0	0	0	0	0	0	0	0	0	0	0	0	0	0	0	0	0	0	0	0	0	0	0	0	0	0
Chr1_111203786	1	1	1	1	1	1	1	1	0	0.5	1	0.5	1	1	1	1	1	1	1	1	1	0.5	1	0.5	0	0.5	1	1	1	1	1	1	1	1	1	1	1	1	1	1	1	0.5	1	1	1	1	1	1	1
Chr1_111268087	1	1	1	1	1	1	1	1	1	1	1	1	1	1	1	1	1	1	1	1	1	1	1	1	1	1	1	1	1	1	1	1	1	1	1	1	1	1	1	1	1	1	1	1	1	1	1	1	1
Chr1_111362142	1	1	1	1	1	1	1	1	1	1	1	1	1	1	1	1	1	1	1	1	1	1	1	1	1	1	1	1	1	1	1	1	1	1	1	1	1	1	1	1	1	1	1	1	1	1	1	1	1
Chr1_111545031	1	1	1	1	1	1	1	1	1	1	1	1	1	1	1	1	1	1	1	1	1	1	1	1	1	1	1	1	1	1	1	1	1	1	1	1	1	1	1	1	1	1	1	1	1	1	1	1	1
Chr1_111558679	1	1	1	1	1	1	1	1	1	1	1	1	1	1	1	1	1	1	1	1	1	1	1	1	1	1	1	1	1	1	1	1	1	1	1	1	1	1	1	1	1	1	1	1	1	1	1	1	1
Chr1_111568941	1	1	1	1	1	1	1	1	1	1	1	1	1	1	1	1	1	1	1	1	1	1	1	1	1	1	1	1	1	1	1	1	1	1	1	1	1	1	1	1	1	1	1	1	1	1	1	1	1
Chr1_111871380	1	1	1	1	1	1	1	1	1	1	1	1	1	1	1	1	1	1	1	1	1	1	1	1	1	1	1	1	1	1	1	1	1	1	1	1	1	1	1	1	1	1	1	1	1	1	1	1	1
Chr1_111907873	1	1	1	1	1	1	1	1	1	1	1	1	1	1	1	1	1	1	1	1	1	1	1	1	1	1	1	1	1	1	1	1	1	1	1	1	1	1	1	1	1	1	1	1	1	1	1	1	1
Chr1_111990611	1	1	1	1	1	1	1	1	1	1	1	1	1	1	1	1	1	1	1	1	1	1	1	1	1	1	1	1	1	1	1	1	1	1	1	1	1	1	1	1	1	1	1	1	1	1	1	1	1
Chr1_112192866	1	1	1	1	1	1	1	1	1	1	1	1	1	1	1	1	1	1	1	1	1	1	1	1	1	1	1	1	1	1	1	1	1	1	1	1	1	1	1	1	1	1	1	1	1	1	1	1	1
Chr1_112334528	1	1	1	1	1	1	1	1	1	1	1	1	1	1	1	1	1	1	1	1	1	1	1	1	1	1	1	1	1	1	1	1	1	1	1	1	1	1	1	1	1	1	1	1	1	1	1	1	1
Chr1_112607919	1	1	1	1	1	1	1	1	0	0.5	1	0.5	1	1	1	1	1	1	1	1	1	0.5	1	0.5	0	0.5	1	1	1	1	1	1	1	1	1	1	1	1	1	1	1	0.5	1	1	1	1	1	1	1
Chr1_113003147	1	1	1	1	1	1	1	1	1	1	1	1	1	1	1	1	1	1	1	1	1	1	1	1	1	1	1	1	1	1	1	1	1	1	1	1	1	1	1	1	1	1	1	1	1	1	1	1	1
Chr1_113156194	0	0	0	0	0	0	0	0	0	0	0	0	0	0	0	0	0	0	0	0	0	0	0	0	0	0	0	0	0	0	0	0	0	0	0	0	0	0	0	0	0	0	0	0	0	0	0	0	0
Chr1_113571615	1	1	1	1	1	1	1	1	1	1	1	1	1	1	1	1	1	1	1	1	1	1	1	1	1	1	1	1	1	1	1	1	1	1	1	1	1	1	1	1	1	1	1	1	1	1	1	1	1
Chr1_113750078	1	1	1	1	1	1	1	1	1	1	1	1	1	1	1	1	1	1	1	1	1	1	1	1	1	1	1	1	1	1	1	1	1	1	1	1	1	1	1	1	1	1	1	1	1	1	1	1	1
Chr1_113829023	0	0	0	0	0	0	0	0	0	0	0	0	0	0	0	0	0	0	0	0	0	0	0	0	0	0	0	0	0	0	0	0	0	0	0	0	0	0	0	0	0	0	0	0	0	0	0	0	0
Chr1_113957534	1	1	1	1	1	1	1	1	1	1	1	1	1	1	1	1	1	1	1	1	1	1	1	1	1	1	1	1	1	1	1	1	1	1	1	1	1	1	1	1	1	1	1	1	1	1	1	1	1
Chr1_114012147	1	1	1	1	1	1	1	1	1	1	1	1	1	1	1	1	1	1	1	1	1	1	1	1	1	1	1	1	1	1	1	1	1	1	1	1	1	1	1	1	1	1	1	1	1	1	1	1	1
Chr1_114048015	0	0	0	0	0	0	0	0	1	0.5	0	0.5	0	0	0	0	0	0	0	0	0	0.5	0	0.5	1	0.5	0	0	0	0	0	0	0	0	0	0	0	0	0	0	0	0.5	0	0	0	0	0	0	0
Chr1_114511772	1	1	1	1	1	1	1	1	1	1	1	1	1	1	1	1	1	1	1	1	1	1	1	1	1	1	1	1	1	1	1	1	1	1	1	1	1	1	1	1	1	1	1	1	1	1	1	1	1
Chr1_114804544	1	1	1	1	1	1	1	1	1	1	1	1	1	1	1	1	1	1	1	1	1	1	1	1	1	1	1	1	1	1	1	1	1	1	1	1	1	1	1	1	1	1	1	1	1	1	1	1	1
Chr1_114933878	1	1	1	1	1	1	1	1	1	1	1	1	1	1	1	1	1	1	1	1	1	1	1	1	1	1	1	1	1	1	1	1	1	1	1	1	1	1	1	1	1	1	1	1	1	1	1	1	1
Chr1_115184728	1	1	1	1	1	1	1	1	1	1	1	1	1	1	1	1	1	1	1	1	1	1	1	1	1	1	1	1	1	1	1	1	1	1	1	1	1	1	1	1	1	1	1	1	1	1	1	1	1
Chr1_115218147	0	0	0	0	0	0	0	0	1	0.5	0	0.5	0	0	0	0	0	0	0	0	0	0.5	0	0.5	1	0.5	0	0	0	0	0	0	0	0	0	0	0	0	0	0	0	0.5	0	0	0	0	0	0	0
Chr1_115273751	1	1	1	1	1	1	1	1	1	1	1	1	1	1	1	1	1	1	1	1	1	1	1	1	1	1	1	1	1	1	1	1	1	1	1	1	1	1	1	1	1	1	1	1	1	1	1	1	1
Chr1_115315327	1	1	1	1	1	1	1	1	1	1	1	1	1	1	1	1	1	1	1	1	1	1	1	1	1	1	1	1	1	1	1	1	1	1	1	1	1	1	1	1	1	1	1	1	1	1	1	1	1
Chr1_115338780	1	1	1	1	1	1	1	1	1	1	1	1	1	1	1	1	1	1	1	1	1	1	1	1	1	1	1	1	1	1	1	1	1	1	1	1	1	1	1	1	1	1	1	1	1	1	1	1	1
Chr1_115550079	1	1	1	1	1	1	1	1	0	0.5	1	0.5	1	1	1	1	1	1	1	1	1	0.5	1	0.5	0	0.5	1	1	1	1	1	1	1	1	1	1	1	1	1	1	1	0.5	1	1	1	1	1	1	1
Chr1_115788502	1	1	1	1	1	1	1	1	0	0	1	0	1	1	1	1	1	1	1	1	1	0	1	0	0	0	1	1	1	1	1	1	1	1	1	1	1	1	1	1	1	0	1	1	1	1	1	1	1
Chr1_116025312	0	0	0	0	0	0	0	0	1	0	0	0	0	0	0	0	0	0	0	0	0	0	0	0	1	0	0	0	0	0	0	0	0	0	0	0	0	0	0	0	0	0	0	0	0	0	0	0	0
Chr1_116044809	1	1	1	1	1	1	1	1	1	1	1	1	1	1	1	1	1	1	1	1	1	1	1	1	1	1	1	1	1	1	1	1	1	1	1	1	1	1	1	1	1	1	1	1	1	1	1	1	1
Chr1_117204716	0	0	0	0	0	0	0	0	1	0.5	0	0.5	0	0	0	0	0	0	0	0	0	0.5	0	0.5	1	0.5	0	0	0	0	0	0	0	0	0	0	0	0	0	0	0	0.5	0	0	0	0	0	0	0
Chr1_117535010	0	0	0	0	0	0	0	0	1	0.5	0	0.5	0	0	0	0	0	0	0	0	0	0.5	0	0.5	1	0.5	0	0	0	0	0	0	0	0	0	0	0	0	0	0	0	0.5	0	0	0	0	0	0	0
Chr1_117858210	1	1	1	1	1	1	1	1	0	0.5	1	0.5	1	1	1	1	1	1	1	1	1	0.5	1	0.5	0	0.5	1	1	1	1	1	1	1	1	1	1	1	1	1	1	1	0.5	1	1	1	1	1	1	1
Chr1_117869768	1	1	1	1	1	1	1	1	1	1	1	1	1	1	1	1	1	1	1	1	1	1	1	1	1	1	1	1	1	1	1	1	1	1	1	1	1	1	1	1	1	1	1	1	1	1	1	1	1
Chr1_117882188	0	0	0	0	0	0	0	0	1	0.5	0	0.5	0	0	0	0	0	0	0	0	0	0.5	0	0.5	1	0.5	0	0	0	0	0	0	0	0	0	0	0	0	0	0	0	0.5	0	0	0	0	0	0	0
Chr1_117934247	0	0	0	0	0	0	0	0	1	0.5	0	0.5	0	0	0	0	0	0	0	0	0	0.5	0	0.5	1	0.5	0	0	0	0	0	0	0	0	0	0	0	0	0	0	0	0.5	0	0	0	0	0	0	0
Chr1_118014963	0	0	0	0	0	0	0	0	1	1	0	1	0	0	0	0	0	0	0	0	0	1	0	1	1	1	0	0	0	0	0	0	0	0	0	0	0	0	0	0	0	1	0	0	0	0	0	0	0
Chr1_118115744	1	1	1	1	1	1	1	1	1	1	1	1	1	1	1	1	1	1	1	1	1	1	1	1	1	1	1	1	1	1	1	1	1	1	1	1	1	1	1	1	1	1	1	1	1	1	1	1	1
Chr1_118322597	1	1	1	1	1	1	1	1	1	1	1	1	1	1	1	1	1	1	1	1	1	1	1	1	1	1	1	1	1	1	1	1	1	1	1	1	1	1	1	1	1	1	1	1	1	1	1	1	1
Chr1_118493600	1	1	1	1	1	1	1	1	0	0.5	1	0.5	1	1	1	1	1	1	1	1	1	0.5	1	0.5	0	0.5	1	1	1	1	1	1	1	1	1	1	1	1	1	1	1	0.5	1	1	1	1	1	1	1
Chr1_118552394	0	0	0	0	0	0	0	0	1	0.5	0	0.5	0	0	0	0	0	0	0	0	0	0.5	0	0.5	1	0.5	0	0	0	0	0	0	0	0	0	0	0	0	0	0	0	0.5	0	0	0	0	0	0	0
Chr1_118675943	1	1	1	1	1	1	1	1	0	1	1	1	1	1	1	1	1	1	1	1	1	1	1	1	0	1	1	1	1	1	1	1	1	1	1	1	1	1	1	1	1	1	1	1	1	1	1	1	1
Chr1_118721074	1	1	1	1	1	1	1	1	0	0	1	0	1	1	1	1	1	1	1	1	1	0	1	0	0	0	1	1	1	1	1	1	1	1	1	1	1	1	1	1	1	0	1	1	1	1	1	1	1
Chr1_118882512	1	1	1	1	1	1	1	1	1	1	1	1	1	1	1	1	1	1	1	1	1	1	1	1	1	1	1	1	1	1	1	1	1	1	1	1	1	1	1	1	1	1	1	1	1	1	1	1	1
Chr1_118955350	1	1	1	1	1	1	1	1	0	0.5	1	0.5	1	1	1	1	1	1	1	1	1	0.5	1	0.5	0	0.5	1	1	1	1	1	1	1	1	1	1	1	1	1	1	1	0.5	1	1	1	1	1	1	1
Chr1_119101625	0	0	0	0	0	0	0	0	1	0.5	0	0.5	0	0	0	0	0	0	0	0	0	0.5	0	0.5	1	0.5	0	0	0	0	0	0	0	0	0	0	0	0	0	0	0	0	0	0	0	0	0	0	0
Chr1_119334206	1	1	1	1	1	1	1	1	1	1	1	1	1	1	1	1	1	1	1	1	1	1	1	1	1	1	1	1	1	1	1	1	1	1	1	1	1	1	1	1	1	1	1	1	1	1	1	1	1
Chr1_119665985	0	0	0	0	0	0	0	0	1	0.5	0	0.5	0	0	0	0	0	0	0	0	0	0.5	0	0.5	1	0.5	0	0	0	0	0	0	0	0	0	0	0	0	0	0	0	0.5	0	0	0	0	0	0	0
Chr1_119996048	0	0	0	0	0	0	0	0	1	0.5	0	0.5	0	0	0	0	0	0	0	0	0	0.5	0	0.5	1	0.5	0	0	0	0	0	0	0	0	0	0	0	0	0	0	0	0.5	0	0	0	0	0	0	0
Chr1_120169692	0	0	0	0	0	0	0	0	1	0.5	0	0.5	0	0	0	0	0	0	0	0	0	0.5	0	0.5	1	0.5	0	0	0	0	0	0	0	0	0	0	0	0	0	0	0	0	0	0	0	0	0	0	0
Chr1_120365231	1	1	1	1	1	1	1	1	0	0.5	1	0.5	1	1	1	1	1	1	1	1	1	0.5	1	0.5	0	0.5	1	1	1	1	1	1	1	1	1	1	1	1	1	1	1	1	1	1	1	1	1	1	1
Chr1_120847600	1	1	1	1	1	1	1	1	0	0.5	1	0.5	1	1	1	1	1	1	1	1	1	0.5	1	0.5	0	0.5	1	1	1	1	1	1	1	1	1	1	1	1	1	1	1	1	1	1	1	1	1	1	1
Chr1_120873977	1	1	1	1	1	1	1	1	0	0.5	1	0.5	1	1	1	1	1	1	1	1	1	0.5	1	0.5	0	0.5	1	1	1	1	1	1	1	1	1	1	1	1	1	1	1	1	1	1	1	1	1	1	1
Chr1_121040622	1	1	1	1	1	1	1	1	0	0.5	1	0.5	1	1	1	1	1	1	1	1	1	0.5	1	0.5	0	0.5	1	1	1	1	1	1	1	1	1	1	1	1	1	1	1	1	1	1	1	1	1	1	1
Chr1_121321449	1	1	1	1	1	1	1	1	0	0.5	1	0.5	1	1	1	1	1	1	1	1	1	0.5	1	0.5	0	0.5	1	1	1	1	1	1	1	1	1	1	1	1	1	1	1	1	1	1	1	1	1	1	1
Chr1_121327999	0	0	0	0	0	0	0	0	1	0.5	0	0.5	0	0	0	0	0	0	0	0	0	0.5	0	0.5	1	0.5	0	0	0	0	0	0	0	0	0	0	0	0	0	0	0	0	0	0	0	0	0	0	0
Chr1_121367558	1	1	1	1	1	1	1	1	0	1	1	1	1	1	1	1	1	1	1	1	1	1	1	1	0	1	1	1	1	1	1	1	1	1	1	1	1	1	1	1	1	1	1	1	1	1	1	1	1
Chr1_121398021	1	1	1	1	1	1	1	1	0	0.5	1	0.5	1	1	1	1	1	1	1	1	1	0.5	1	0.5	0	0.5	1	1	1	1	1	1	1	1	1	1	1	1	1	1	1	1	1	1	1	1	1	1	1
Chr1_121655691	1	1	1	1	1	1	1	1	0	0.5	1	0.5	1	1	1	1	1	1	1	1	1	0.5	1	0.5	0	0.5	1	1	1	1	1	1	1	1	1	1	1	1	1	1	1	1	1	1	1	1	1	1	1
Chr1_121735689	1	1	1	1	1	1	1	1	0	0.5	1	0.5	1	1	1	1	1	1	1	1	1	0.5	1	0.5	0	0.5	1	1	1	1	1	1	1	1	1	1	1	1	1	1	1	1	1	1	1	1	1	1	1
Chr1_121760609	1	1	1	1	1	1	1	1	0	0.5	1	0.5	1	1	1	1	1	1	1	1	1	0.5	1	0.5	0	0.5	1	1	1	1	1	1	1	1	1	1	1	1	1	1	1	1	1	1	1	1	1	1	1
Chr1_122494652	0	0	0	0	0	0	0	0	1	0.5	0	0.5	0	0	0	0	0	0	0	0	0	0.5	0	0.5	1	0.5	0	0	0	0	0	0	0	0	0	0	0	0	0	0	0	0	0	0	0	0	0	0	0
Chr1_122635819	0	0	0	0	0	0	0	0	1	0.5	0	0.5	0	0	0	0	0	0	0	0	0	0.5	0	0.5	1	0.5	0	0	0	0	0	0	0	0	0	0	0	0	0	0	0	0	0	0	0	0	0	0	0
Chr1_122797619	0	0	0	0	0	0	0	0	1	0.5	0	0.5	0	0	0	0	0	0	0	0	0	0.5	0	0.5	1	0.5	0	0	0	0	0	0	0	0	0	0	0	0	0	0	0	0	0	0	0	0	0	0	0
Chr1_122915729	0	0	0	0	0	0	0	0	1	0.5	0	0.5	0	0	0	0	0	0	0	0	0	0.5	0	0.5	1	0.5	0	0	0	0	0	0	0	0	0	0	0	0	0	0	0	0	0	0	0	0	0	0	0
Chr1_123316438	0	0	0	0	0	0	0	0	1	0.5	0	0.5	0	0	0	0	0	0	0	0	0	0.5	0	0.5	1	0.5	0	0	0	0	0	0	0	0	0	0	0	0	0	0	0	0	0	0	0	0	0	0	0
Chr1_123738749	0	0	0	0	0	0	0	0	1	0.5	0	0.5	0	0	0	0	0	0	0	0	0	0.5	0	0.5	1	0.5	0	0	0	0	0	0	0	0	0	0	0	0	0	0	0	0	0	0	0	0	0	0	0
Chr1_123749313	0	0	0	0	0	0	0	0	1	0.5	0	0.5	0	0	0	0	0	0	0	0	0	0.5	0	0.5	1	0.5	0	0	0	0	0	0	0	0	0	0	0	0	0	0	0	0	0	0	0	0	0	0	0
Chr1_123753593	0	0	0	0	0	0	0	0	1	0.5	0	0.5	0	0	0	0	0	0	0	0	0	0.5	0	0.5	1	0.5	0	0	0	0	0	0	0	0	0	0	0	0	0	0	0	0	0	0	0	0	0	0	0
Chr1_124012429	0	0	0	0	0	0	0	0	1	0.5	0	0.5	0	0	0	0	0	0	0	0	0	0.5	0	0.5	1	0.5	0	0	0	0	0	0	0	0	0	0	0	0	0	0	0	0	0	0	0	0	0	0	0
Chr1_124363668	0	0	0	0	0	0	0	0	1	0.5	0	0.5	0	0	0	0	0	0	0	0	0	0.5	0	0.5	1	0.5	0	0	0	0	0	0	0	0	0	0	0	0	0	0	0	0	0	0	0	0	0	0	0
Chr1_124440762	0	0	0	0	0	0	0	0	1	0.5	0	0.5	0	0	0	0	0	0	0	0	0	0.5	0	0.5	1	0.5	0	0	0	0	0	0	0	0	0	0	0	0	0	0	0	0	0	0	0	0	0	0	0
Chr1_124470353	0	0	0	0	0	0	0	0	1	0.5	0	0.5	0	0	0	0	0	0	0	0	0	0.5	0	0.5	1	0.5	0	0	0	0	0	0	0	0	0	0	0	0	0	0	0	0	0	0	0	0	0	0	0
Chr1_124626528	0	0	0	0	0	0	0	0	1	0.5	0	0.5	0	0	0	0	0	0	0	0	0	0.5	0	0.5	1	0.5	0	0	0	0	0	0	0	0	0	0	0	0	0	0	0	0	0	0	0	0	0	0	0
Chr1_124665105	0	0	0	0	0	0	0	0	1	0.5	0	0.5	0	0	0	0	0	0	0	0	0	0.5	0	0.5	1	0.5	0	0	0	0	0	0	0	0	0	0	0	0	0	0	0	0	0	0	0	0	0	0	0
Chr1_124691722	0	0	0	0	0	0	0	0	1	0.5	0	0.5	0	0	0	0	0	0	0	0	0	0.5	0	0.5	1	0.5	0	0	0	0	0	0	0	0	0	0	0	0	0	0	0	0	0	0	0	0	0	0	0
Chr1_124733497	0	0	0	0	0	0	0	0	1	0.5	0	0.5	0	0	0	0	0	0	0	0	0	0.5	0	0.5	1	0.5	0	0	0	0	0	0	0	0	0	0	0	0	0	0	0	0	0	0	0	0	0	0	0
Chr1_124805732	0	0	0	0	0	0	0	0	1	0.5	0	0.5	0	0	0	0	0	0	0	0	0	0.5	0	0.5	1	0.5	0	0	0	0	0	0	0	0	0	0	0	0	0	0	0	0	0	0	0	0	0	0	0
Chr1_126261506	0	0	0	0	0	0	0	0	1	0.5	0	0.5	0	0	0	0	0	0	0	0	0	0.5	0	0.5	1	0.5	0	0	0	0	0	0	0	0	0	0	0	0	0	0	0	0	0	0	0	0	0	0	0
Chr1_126336279	0	0	0	0	0	0	0	0	1	0.5	0	0.5	0	0	0	0	0	0	0	0	0	0.5	0	0.5	1	0.5	0	0	0	0	0	0	0	0	0	0	0	0	0	0	0	0	0	0	0	0	0	0	0
Chr1_126801698	0	0	0	0	0	0	0	0	1	0.5	0	0.5	0	0	0	0	0	0	0	0	0	0.5	0	0.5	1	0.5	0	0	0	0	0	0	0	0	0	0	0	0	0	0	0	0	0	0	0	0	0	0	0
Chr1_128470922	0	0	0	0	0	0	0	0	1	0.5	0	0.5	0	0	0	0	0	0	0	0	0	0.5	0	0.5	1	0.5	0	0	0	0	0	0	0	0	0	0	0	0	0	0	0	0	0	0	0	0	0	0	0
Chr1_129016285	0	0	0	0	0	0	0	0	1	0.5	0	0.5	0	0	0	0	0	0	0	0	0	0.5	0	0.5	1	0.5	0	0	0	0	0	0	0	0	0	0	0	0	0	0	0	0	0	0	0	0	0	0	0
Chr1_129186709	0	0	0	0	0	0	0	0	1	0.5	0	0.5	0	0	0	0	0	0	0	0	0	0.5	0	0.5	1	0.5	0	0	0	0	0	0	0	0	0	0	0	0	0	0	0	0	0	0	0	0	0	0	0
Chr1_129360617	0	0	0	0	0	0	0	0	1	0.5	0	0.5	0	0	0	0	0	0	0	0	0	0.5	0	0.5	1	0.5	0	0	0	0	0	0	0	0	0	0	0	0	0	0	0	0	0	0	0	0	0	0	0
Chr1_129886173	0	0	0	0	0	0	0	0	1	0.5	0	0.5	0	0	0	0	0	0	0	0	0	0.5	0	0.5	1	0.5	0	0	0	0	0	0	0	0	0	0	0	0	0	0	0.5	0	0	0	0	0	0	0	0
Chr1_130159509	0	0	0	0	0	0	0	0	1	0.5	0	0.5	0	0	0	0	0	0	0	0	0	0.5	0	0.5	1	0.5	0	0	0	0	0	0	0	0	0	0	0	0	0	0	0	0	0	0	0	0	0	0	0
Chr1_130249075	0	0	0	0	0	0	0	0	1	0.5	0	0.5	0	0	0	0	0	0	0	0	0	0.5	0	0.5	1	0.5	0	0	0	0	0	0	0	0	0	0	0	0	0	0	0	0	0	0	0	0	0	0	0
Chr1_130808538	0	0	0	0	0	0	0	0	1	0.5	0	0.5	0	0	0	0	0	0	0	0	0	0.5	0	0.5	1	0.5	0	0	0	0	0	0	0	0	0	0	0	0	0	0	0	0	0	0	0	0	0	0	0
Chr1_130888636	0	0	0	0	0	0	0	0	1	0.5	0	0.5	0	0	0	0	0	0	0	0	0	0.5	0	0.5	1	0.5	0	0	0	0	0	0	0	0	0	0	0	0	0	0	0	0	0	0	0	0	0	0	0
Chr1_130935076	0	0	0	0	0	0	0	0	1	0.5	0	0.5	0	0	0	0	0	0	0	0	0	0.5	0	0.5	1	0.5	0	0	0	0	0	0	0	0	0	0	0	0	0	0	0	0	0	0	0	0	0	0	0
Chr1_131015826	0	0	0	0	0	0	0	0	1	0.5	0	0.5	0	0	0	0	0	0	0	0	0	0.5	0	0.5	1	0.5	0	0	0	0	0	0	0	0	0	0	0	0	0	0	0	0	0	0	0	0	0	0	0
Chr1_131255000	0	0	0	0	0	0	0	0	1	0.5	0	0.5	0	0	0	0	0	0	0	0	0	0.5	0	0.5	1	0.5	0	0	0	0	0	0	0	0	0	0	0	0	0	0	0	0	0	0	0	0	0	0	0
Chr1_131311958	0	0	0	0	0	0	0	0	1	0.5	0	0.5	0	0	0	0	0	0	0	0	0	0.5	0	0.5	1	0.5	0	0	0	0	0	0	0	0	0	0	0	0	0	0	0	0	0	0	0	0	0	0	0
Chr1_132567449	0	0	0	0	0	0	0	0	1	0.5	0	0.5	0	0	0	0	0	0	0	0	0	0.5	0	0.5	1	0.5	0	0	0	0	0	0	0	0	0	0	0	0	0	0	0	0	0	0	0	0	0	0	0
Chr1_134395604	0	0	0	0	0	0	0	0	1	0.5	0	0.5	0	0	0	0	0	0	0	0	0	0.5	0	0.5	1	0.5	0	0	0	0	0	0	0	0	0	0	0	0	0	0	0	0	0	0	0	0	0	0	0
Chr1_134423696	0.5	0.5	0.5	0.5	0.5	0.5	0.5	0.5	0.5	0.5	0.5	0.5	0.5	0.5	0.5	0.5	0.5	0.5	0.5	0.5	0.5	0.5	0.5	0.5	0.5	0.5	0.5	0.5	0.5	0.5	0.5	0.5	0.5	0.5	0.5	0.5	0.5	0.5	0.5	0.5	0.5	0.5	0.5	0.5	0.5	0.5	0.5	0.5	0.5
Chr1_135392542	0	0	0	0	0	0	0	0	1	0.5	0	0.5	0	0	0	0	0	0	0	0	0	0.5	0	0.5	1	0.5	0	0	0	0	0	0	0	0	0	0	0	0	0	0	0	0	0	0	0	0	0	0	0
Chr1_136006885	0	0	0	0	0	0	0	0	1	0.5	0	0.5	0	0	0	0	0	0	0	0	0	0.5	0	0.5	1	0.5	0	0	0	0	0	0	0	0	0	0	0	0	0	0	0	0	0	0	0	0	0	0	0
Chr1_136556978	0	0	0	0	0	0	0	0	1	0.5	0	0.5	0	0	0	0	0	0	0	0	0	0.5	0	0.5	1	0.5	0	0	0	0	0	0	0	0	0	0	0	0	0	0	0	0	0	0	0	0	0	0	0
Chr1_137075095	0	0	0	0	0	0	0	0	1	0.5	0	0.5	0	0	0	0	0	0	0	0	0	0.5	0	0.5	1	0.5	0	0	0	0	0	0	0	0	0	0	0	0	0	0	0	0	0	0	0	0	0	0	0
Chr1_137625355	0	0	0	0	0	0	0	0	1	0.5	0	0.5	0	0	0	0	0	0	0	0	0	0.5	0	0.5	1	0.5	0	0	0	0	0	0	0	0	0	0	0	0	0	0	0	0	0	0	0	0	0	0	0
Chr1_137739773	0	0	0	0	0	0	0	0	1	0.5	0	0.5	0	0	0	0	0	0	0	0	0	0.5	0	0.5	1	0.5	0	0	0	0	0	0	0	0	0	0	0	0	0	0	0	0	0	0	0	0	0	0	0
Chr1_137822133	0	0	0	0	0	0	0	0	1	0.5	0	0.5	0	0	0	0	0	0	0	0	0	0.5	0	0.5	1	0.5	0	0	0	0	0	0	0	0	0	0	0	0	0	0	0	0	0	0	0	0	0	0	0
Chr1_137996326	0	0	0	0	0	0	0	0	1	0.5	0	0.5	0	0	0	0	0	0	0	0	0	0.5	0	0.5	1	0.5	0	0	0	0	0	0	0	0	0	0	0	0	0	0	0	0	0	0	0	0	0	0	0
Chr1_138018387	0	0	0	0	0	0	0	0	1	0.5	0	0.5	0	0	0	0	0	0	0	0	0	0.5	0	0.5	1	0.5	0	0	0	0	0	0	0	0	0	0	0	0	0	0	0	0	0	0	0	0	0	0	0
Chr1_138318497	0	0	0	0	0	0	0	0	1	0.5	0	0.5	0	0	0	0	0	0	0	0	0	0.5	0	0.5	1	0.5	0	0	0	0	0	0	0	0	0	0	0	0	0	0	0	0	0	0	0	0	0	0	0
Chr1_138640035	0	0	0	0	0	0	0	0	1	0.5	0	0.5	0	0	0	0	0	0	0	0	0	0.5	0	0.5	1	0.5	0	0	0	0	0	0	0	0	0	0	0	0	0	0	0	0	0	0	0	0	0	0	0
Chr1_138864863	0.5	0.5	0.5	0.5	0.5	0.5	0.5	0.5	0.5	0.5	0.5	0.5	0.5	0.5	0.5	0.5	0.5	0.5	0.5	0.5	0.5	0.5	0.5	0.5	0.5	0.5	0.5	0.5	0.5	0.5	0.5	0.5	0.5	0.5	0.5	0.5	0.5	0.5	0.5	0.5	0.5	0.5	0.5	0.5	0.5	0.5	0.5	0.5	0.5
Chr1_139709555	0	0	0	0	0	0	0	0	1	0.5	0	0.5	0	0	0	0	0	0	0	0	0	0.5	0	0.5	1	0.5	0	0	0	0	0	0	0	0	0	0	0	0	0	0	0	0	0	0	0	0	0	0	0
Chr1_139904609	0	0	0	0	0	0	0	0	1	0.5	0	0.5	0	0	0	0	0	0	0	0	0	0.5	0	0.5	1	0.5	0	0	0	0	0	0	0	0	0	0	0	0	0	0	0	0	0	0	0	0	0	0	0
Chr1_139916133	0	0	0	0	0	0	0	0	1	0.5	0	0.5	0	0	0	0	0	0	0	0	0	0.5	0	0.5	1	0.5	0	0	0	0	0	0	0	0	0	0	0	0	0	0	0	0	0	0	0	0	0	0	0
Chr1_140039684	0	0	0	0	0	0	0	0	1	0.5	0	0.5	0	0	0	0	0	0	0	0	0	0.5	0	0.5	1	0.5	0	0	0	0	0	0	0	0	0	0	0	0	0	0	0	0	0	0	0	0	0	0	0
Chr1_140180256	0	0	0	0	0	0	0	0	1	0.5	0	0.5	0	0	0	0	0	0	0	0	0	0.5	0	0.5	1	0.5	0	0	0	0	0	0	0	0	0	0	0	0	0	0	0	0	0	0	0	0	0	0	0
Chr1_140210837	0	0	0	0	0	0	0	0	1	0.5	0	0.5	0	0	0	0	0	0	0	0	0	0.5	0	0.5	1	0.5	0	0	0	0	0	0	0	0	0	0	0	0	0	0	0	0	0	0	0	0	0	0	0
Chr1_140321705	0	0	0	0	0	0	0	0	0	0	0	0	0	0	0	0	0	0	0	0	0	0	0	0	0	0	0	0	0	0	0	0	0	0	0	0	0	0	0	0	0	0	0	0	0	0	0	0	0
Chr1_140335933	0	0	0	0	0	0	0	0	0	0	0	0	0	0	0	0	0	0	0	0	0	0	0	0	0	0	0	0	0	0	0	0	0	0	0	0	0	0	0	0	0	0	0	0	0	0	0	0	0
Chr1_140552439	0	0	0	0	0	0	0	0	0	0	0	0	0	0	0	0	0	0	0	0	0	0	0	0	0	0	0	0	0	0	0	0	0	0	0	0	0	0	0	0	0	0	0	0	0	0	0	0	0
Chr1_141275323	0	0	0	0	0	0	0	0	1	0.5	0	0.5	0	0	0	0	0	0	0	0	0	0.5	0	0.5	1	0.5	0	0	0	0	0	0	0	0	0	0	0	0	0	0	0	0	0	0	0	0	0	0	0
Chr1_141658329	0	0	0	0	0	0	0	0	1	0.5	0	0.5	0	0	0	0	0	0	0	0	0	0.5	0	0.5	1	0.5	0	0	0	0	0	0	0	0	0	0	0	0	0	0	0	0	0	0	0	0	0	0	0
Chr1_142372254	0	0	0	0	0	0	0	0	1	0.5	0	0.5	0	0	0	0	0	0	0	0	0	0.5	0	0.5	1	0.5	0	0	0	0	0	0	0	0	0	0	0	0	0	0	0	0	0	0	0	0	0	0	0
Chr1_142382052	0	0	0	0	0	0	0	0	1	0.5	0	0.5	0	0	0	0	0	0	0	0	0	0.5	0	0.5	1	0.5	0	0	0	0	0	0	0	0	0	0	0	0	0	0	0	0	0	0	0	0	0	0	0
Chr1_142515569	0	0	0	0	0	0	0	0	1	0.5	0	0.5	0	0	0	0	0	0	0	0	0	0.5	0	0.5	1	0.5	0	0	0	0	0	0	0	0	0	0	0	0	0	0	0	0	0	0	0	0	0	0	0
Chr1_142643466	1	1	1	1	1	1	1	1	0	0	1	0	1	1	1	1	1	1	1	1	1	0	1	0	0	0	1	1	1	1	1	1	1	1	1	1	1	1	1	1	1	1	1	1	1	1	1	1	1
Chr1_142708427	0	0	0	0	0	0	0	0	1	0.5	0	0.5	0	0	0	0	0	0	0	0	0	0.5	0	0.5	1	0.5	0	0	0	0	0	0	0	0	0	0	0	0	0	0	0	0	0	0	0	0	0	0	0
Chr1_143869647	1	1	1	1	1	1	1	1	0	0.5	1	0.5	1	1	1	1	1	1	1	1	1	0.5	1	0.5	0	0.5	1	1	1	1	1	1	1	1	1	1	1	1	1	1	1	1	1	1	1	1	1	1	1
Chr1_144876029	1	1	1	1	1	1	1	1	0	0.5	1	0.5	1	1	1	1	1	1	1	1	1	0.5	1	0.5	0	0.5	1	1	1	1	1	1	1	1	1	1	1	1	1	1	1	1	1	1	1	1	1	1	1
Chr1_145161725	0	0	0	0	0	0	0	0	1	0.5	0	0.5	0	0	0	0	0	0	0	0	0	0.5	0	0.5	1	0.5	0	0	0	0	0	0	0	0	0	0	0	0	0	0	0	0	0	0	0	0	0	0	0
Chr1_145275727	0	0	0	0	0	0	0	0	1	0.5	0	0.5	0	0	0	0	0	0	0	0	0	0.5	0	0.5	1	0.5	0	0	0	0	0	0	0	0	0	0	0	0	0	0	0	0	0	0	0	0	0	0	0
Chr1_145683173	1	1	1	1	1	1	1	1	1	1	1	1	1	1	1	1	1	1	1	1	1	1	1	1	1	1	1	1	1	1	1	1	1	1	1	1	1	1	1	1	1	1	1	1	1	1	1	1	1
Chr1_146083796	1	1	1	1	1	1	1	1	0	0.5	1	0.5	1	1	1	1	1	1	1	1	1	0.5	1	0.5	0	0.5	1	1	1	1	1	1	1	1	1	1	1	1	1	1	1	1	1	1	1	1	1	1	1
Chr1_146107212	1	1	1	1	1	1	1	1	0	0	1	0	1	1	1	1	1	1	1	1	1	0	1	0	0	0	1	1	1	1	1	1	1	1	1	1	1	1	1	1	1	1	1	1	1	1	1	1	1
Chr1_146203350	0	0	0	0	0	0	0	0	1	0	0	0	0	0	0	0	0	0	0	0	0	0	0	0	1	0	0	0	0	0	0	0	0	0	0	0	0	0	0	0	0	0	0	0	0	0	0	0	0
Chr1_146379923	0	0	0	0	0	0	0	0	1	0.5	0	0.5	0	0	0	0	0	0	0	0	0	0.5	0	0.5	1	0.5	0	0	0	0	0	0	0	0	0	0	0	0	0	0	0	0	0	0	0	0	0	0	0
Chr1_146638044	1	1	1	1	1	1	1	1	1	1	1	1	1	1	1	1	1	1	1	1	1	1	1	1	1	1	1	1	1	1	1	1	1	1	1	1	1	1	1	1	1	1	1	1	1	1	1	1	1
Chr1_147015971	1	1	1	1	1	1	1	1	1	1	1	1	1	1	1	1	1	1	1	1	1	1	1	1	1	1	1	1	1	1	1	1	1	1	1	1	1	1	1	1	1	1	1	1	1	1	1	1	1
Chr1_147051471	0	0	0	0	0	0	0	0	1	1	0	1	0	0	0	0	0	0	0	0	0	1	0	1	1	1	0	0	0	0	0	0	0	0	0	0	0	0	0	0	0	0	0	0	0	0	0	0	0
Chr1_147626685	1	1	1	1	1	1	1	1	0	0.5	1	1	0	0	0	0	0	0	0	0	0	0.5	1	1	0	0.5	1	1	1	1	1	1	1	1	1	1	1	1	1	1	0	0	0	0	1	0	1	1	1
Chr1_148363647	0.5	0.5	0.5	0.5	0.5	0.5	0.5	0.5	0.5	0.5	0.5	0.5	0.5	0.5	0.5	0.5	0.5	0.5	0.5	0.5	0.5	0.5	0.5	0.5	0.5	0.5	0.5	0.5	0.5	0.5	0.5	0.5	0.5	0.5	0.5	0.5	0.5	0.5	0.5	0.5	0.5	0.5	0.5	0.5	0.5	0.5	0.5	0.5	0.5
Chr1_148455125	0	0	0	0	0	0	0	0	1	0.5	0	0.5	0	0	0	0	0	0	0	0	0	0.5	0	0.5	1	0.5	0	0	0	0	0	0	0	0	0	0	0	0	0	0	0	0	0	0	0	0	0	0	0
Chr1_148624031	0	0	0	0	0	0	0	0	1	0.5	0	0.5	0	0	0	0	0	0	0	0	0	0.5	0	0.5	1	0.5	0	0	0	0	0	0	0	0	0	0	0	0	0	0	0	0	0	0	0	0	0	0	0
Chr1_148703558	1	1	1	1	1	1	1	1	1	1	1	1	1	1	1	1	1	1	1	1	1	1	1	1	1	1	1	1	1	1	1	1	1	1	1	1	1	1	1	1	1	1	1	1	1	1	1	1	1
Chr1_150024626	1	1	1	1	1	1	1	1	0	0.5	1	0.5	1	1	1	1	1	1	1	1	1	0.5	1	0.5	0	0.5	1	1	1	1	1	1	1	1	1	1	1	1	1	1	1	1	1	1	1	1	1	1	1
Chr1_150109654	1	1	1	1	1	1	1	1	0	0.5	1	0.5	1	1	1	1	1	1	1	1	1	0.5	1	0.5	0	0.5	1	1	1	1	1	1	1	1	1	1	1	1	1	1	1	1	1	1	1	1	1	1	1
Chr1_150225529	0	0	0	0	0	0	0	0	0	0	0	0	0	0	0	0	0	0	0	0	0	0	0	0	0	0	0	0	0	0	0	0	0	0	0	0	0	0	0	0	0	0	0	0	0	0	0	0	0
Chr1_150779907	1	1	1	1	1	1	1	1	1	1	1	1	1	1	1	1	1	1	1	1	1	1	1	1	1	1	1	1	1	1	1	1	1	1	1	1	1	1	1	1	1	1	1	1	1	1	1	1	1
Chr1_150857195	0	0	0	0	0	0	0	0	0	0	0	0	0	0	0	0	0	0	0	0	0	0	0	0	0	0	0	0	0	0	0	0	0	0	0	0	0	0	0	0	0	0	0	0	0	0	0	0	0
Chr1_150861120	0	0	0	0	0	0	0	0	0	0	0	0	0	0	0	0	0	0	0	0	0	0	0	0	0	0	0	0	0	0	0	0	0	0	0	0	0	0	0	0	0	0	0	0	0	0	0	0	0
Chr1_150897580	1	1	1	1	1	1	1	1	0	0.5	1	0.5	1	1	1	1	1	1	1	1	1	0.5	1	0.5	0	0.5	1	1	1	1	1	1	1	1	1	1	1	1	1	1	1	1	1	1	1	1	1	1	1
Chr1_151031031	0	0	0	0	0	0	0	0	1	0.5	0	0.5	0	0	0	0	0	0	0	0	0	0.5	0	0.5	1	0.5	0	0	0	0	0	0	0	0	0	0	0	0	0	0	0	0	0	0	0	0	0	0	0
Chr1_151072203	0	0	0	0	0	0	0	0	1	0.5	0	0.5	0	0	0	0	0	0	0	0	0	0.5	0	0.5	1	0.5	0	0	0	0	0	0	0	0	0	0	0	0	0	0	0	0	0	0	0	0	0	0	0
Chr1_151091972	0	0	0	0	0	0	0	0	1	0.5	0	0.5	0	0	0	0	0	0	0	0	0	0.5	0	0.5	1	0.5	0	0	0	0	0	0	0	0	0	0	0	0	0	0	0	0	0	0	0	0	0	0	0
Chr1_151467534	0	0	0	0	0	0	0	0	1	0.5	0	0.5	0	0	0	0	0	0	0	0	0	0.5	0	0.5	1	0.5	0	0	0	0	0	0	0	0	0	0	0	0	0	0	0	0	0	0	0	0	0	0	0
Chr1_151590619	0	0	0	0	0	0	0	0	0	0	0	0	0	0	0	0	0	0	0	0	0	0	0	0	0	0	0	0	0	0	0	0	0	0	0	0	0	0	0	0	0	0	0	0	0	0	0	0	0
Chr1_151709997	0	0	0	0	0	0	0	0	1	0.5	0	0.5	0	0	0	0	0	0	0	0	0	0.5	0	0.5	1	0.5	0	0	0	0	0	0	0	0	0	0	0	0	0	0	0	0	0	0	0	0	0	0	0
Chr1_152167916	0	0	0	0	0	0	0	0	1	0.5	0	0.5	0	0	0	0	0	0	0	0	0	0.5	0	0.5	1	0.5	0	0	0	0	0	0	0	0	0	0	0	0	0	0	0	0	0	0	0	0	0	0	0
Chr1_153419360	0	0	0	0	0	0	0	0	1	0.5	0	0.5	0	0	0	0	0	0	0	0	0	0.5	0	0.5	1	0.5	0	0	0	0	0	0	0	0	0	0	0	0	0	0	0	0	0	0	0	0	0	0	0
Chr1_154077711	1	1	1	1	1	1	1	1	1	1	1	1	1	1	1	1	1	1	1	1	1	1	1	1	1	1	1	1	1	1	1	1	1	1	1	1	1	1	1	1	1	1	1	1	1	1	1	1	1
Chr1_154080189	0	0	0	0	0	0	0	0	1	0.5	0	0.5	0	0	0	0	0	0	0	0	0	0.5	0	0.5	1	0.5	0	0	0	0	0	0	0	0	0	0	0	0	0	0	0	0	0	0	0	0	0	0	0
Chr1_154124544	0	0	0	0	0	0	0	0	1	0.5	0	0.5	0	0	0.5	0	0	0	0	0	0	0.5	0	0.5	1	0.5	0	0	0	0	0	0	0	0	0	0	0	0	0	0	0	0	0	0	0	0	0	0	0
Chr1_154282369	0	0	0	0	0	0	0	0	1	0.5	0	0.5	0	0	0	0	0	0	0	0	0	0.5	0	0.5	1	0.5	0	0	0	0	0	0	0	0	0	0	0	0	0	0	0	0	0	0	0	0	0	0	0
Chr1_154326343	1	1	1	1	1	1	1	1	0	0.5	1	0.5	1	1	1	1	1	1	1	1	1	0.5	1	0.5	0	0.5	1	1	1	1	1	1	1	1	1	1	1	1	1	1	1	1	1	1	1	1	1	1	1
Chr1_154355836	1	1	1	1	1	1	1	1	1	1	1	1	1	1	1	1	1	1	1	1	1	1	1	1	1	1	1	1	1	1	1	1	1	1	1	1	1	1	1	1	1	1	1	1	1	1	1	1	1
Chr1_154357189	1	1	1	1	1	1	1	1	0	0.5	1	0.5	1	1	1	1	1	1	1	1	1	0.5	1	0.5	0	0.5	1	1	1	1	1	1	1	1	1	1	1	1	1	1	1	1	1	1	1	1	1	1	1
Chr1_154508506	1	1	1	1	1	1	1	1	1	1	1	1	1	1	1	1	1	1	1	1	1	1	1	1	1	1	1	1	1	1	1	1	1	1	1	1	1	1	1	1	1	1	1	1	1	1	1	1	1
Chr1_154509210	1	1	1	1	1	1	1	1	1	1	1	1	1	1	1	1	1	1	1	1	1	1	1	1	1	1	1	1	1	1	1	1	1	1	1	1	1	1	1	1	1	1	1	1	1	1	1	1	1
Chr1_154941914	0	0	0	0	0	0	0	0	1	0.5	0	0.5	0	0	0	0	0	0	0	0	0	0.5	0	0	0	0	0	0	0	0	0	0	0	0	0	0	0	0	0	0	0	0	0	0	0	0	0	0	0
Chr1_154952909	0	0	0	0	0	0	0	0	1	0.5	0	0.5	0	0	0	0	0	0	0	0	0	0.5	0	0	0	0	0	0	0	0	0	0	0	0	0	0	0	0	0	0	0	0	0	0	0	0	0	0	0
Chr1_154952990	0	0	0	0	0	0	0	0	1	0.5	0	0.5	0	0	0	0	0	0	0	0	0	0.5	0	0	0	0	0	0	0	0	0	0	0	0	0	0	0	0	0	0	0	0	0	0	0	0	0	0	0
Chr1_154954242	0	0	0	0	0	0	0	0	1	0.5	0	0.5	0	0	0	0	0	0	0	0	0	0.5	0	0	0	0	0	0	0	0	0	0	0	0	0	0	0	0	0	0	0	0	0	0	0	0	0	0	0
Chr1_155449789	1	1	1	1	1	1	1	1	0	0.5	1	0.5	1	1	1	1	1	1	1	1	1	0.5	1	1	1	1	1	1	1	1	1	1	1	1	1	1	1	1	1	1	1	1	1	1	1	1	1	1	1
Chr1_155470563	1	1	1	1	1	1	1	1	0	0.5	1	0.5	1	1	1	1	1	1	1	1	1	0.5	1	1	1	1	1	1	1	1	1	1	1	1	1	1	1	1	1	1	1	1	1	1	1	1	1	1	1
Chr1_155634704	1	1	1	1	1	1	1	1	0	0.5	1	0.5	1	1	1	1	1	1	1	1	1	0.5	1	1	1	1	1	1	1	1	1	1	1	1	1	1	1	1	1	1	1	1	1	1	1	1	1	1	1
Chr1_155679711	0	0	0	0	0	0	0	0	1	0.5	0	0.5	0	0	0	0	0	0	0	0	0	0.5	0	0	0	0	0	0	0	0	0	0	0	0	0	0	0	0	0	0	0	0	0	0	0	0	0	0	0
Chr1_156210881	0	0	0	0	0	0	0	0	1	0.5	0	0.5	0	0	0	0	0	0	0	0	0	0.5	0	0	0	0	0	0	0	0	0	0	0	0	0	0	0	0	0	0	0	0	0	0	0	0	0	0	0
Chr1_156294555	1	1	1	1	1	1	1	1	1	1	1	1	1	1	1	1	1	1	1	1	1	1	1	1	1	1	1	1	1	1	1	1	1	1	1	1	1	1	1	1	1	1	1	1	1	1	1	1	1
Chr1_156537466	0	0	0	0	0	0	0	0	0	0	0	0	0	0	0	0	0	0	0	0	0	0	0	0	0	0	0	0	0	0	0	0	0	0	0	0	0	0	0	0	0	0	0	0	0	0	0	0	0
Chr1_156788430	1	1	1	1	1	1	1	1	0	0.5	1	0.5	1	1	1	1	1	1	1	1	1	0.5	1	1	1	1	1	1	1	1	1	1	1	1	1	1	1	1	1	1	1	1	1	1	1	1	1	1	1
Chr1_157070016	0	0	0	0	0	0	0	0	1	0.5	0	0.5	0	0	0	0	0	0	0	0	0	0.5	0	0	0	0	0	0	0	0	0	0	0	0	0	0	0	0	0	0	0	0	0	0	0	0	0	0	0
Chr1_157107638	0	0	0	0	0	0	0	0	1	0.5	0	0.5	0	0	0	0	0	0	0	0	0	0.5	0	0	0	0	0	0	0	0	0	0	0	0	0	0	0	0	0	0	0	0	0	0	0	0	0	0	0
Chr1_157109957	1	1	1	1	1	1	1	1	0	0.5	1	0.5	1	1	1	1	1	1	1	1	1	0.5	1	1	1	1	1	1	1	1	1	1	1	1	1	1	1	1	1	1	1	1	1	1	1	1	1	1	1
Chr1_157129230	0	0	0	0	0	0	0	0	1	0.5	0	0.5	0	0	0	0	0	0	0	0	0	0.5	0	0	0	0	0	0	0	0	0	0	0	0	0	0	0	0	0	0	0	0	0	0	0	0	0	0	0
Chr1_157140274	0	0	0	0	0	0	0	0	1	0.5	0	0.5	0	0	0	0	0	0	0	0	0	0.5	0	0	0	0	0	0	0	0	0	0	0	0	0	0	0	0	0	0	0	0	0	0	0	0	0	0	0
Chr1_157283540	1	1	1	1	1	1	1	1	0	0	1	0	1	1	1	1	1	1	1	1	1	0	1	1	1	1	1	1	1	1	1	1	1	1	1	1	1	1	1	1	1	1	1	1	1	1	1	1	1
Chr1_157285523	1	1	1	1	1	1	1	1	0	0.5	1	0.5	1	1	1	1	1	1	1	1	1	0.5	1	1	1	1	1	1	1	1	1	1	1	1	1	1	1	1	1	1	1	1	1	1	1	1	1	1	1
Chr1_157475390	1	1	1	1	1	1	1	1	0	0.5	1	0.5	1	1	1	1	1	1	1	1	1	0.5	1	1	1	1	1	1	1	1	1	1	1	1	1	1	1	1	1	1	1	1	1	1	1	1	1	1	1
Chr1_157874197	0	0	0	0	0	0	0	0	0	0	0	0	0	0	0	0	0	0	0	0	0	0	0	0	0	0	0	0	0	0	0	0	0	0	0	0	0	0	0	0	0	0	0	0	0	0	0	0	0
Chr1_157926220	0	0	0	0	0	0	0	0	1	0.5	0	0.5	0	0	0	0	0	0	0	0	0	0.5	0	0	0	0	0	0	0	0	0	0	0	0	0	0	0	0	0	0	0	0	0	0	0	0	0	0	0
Chr1_157978544	0	0	0	0	0	0	0	0	1	0.5	0	0.5	0	0	0	0	0	0	0	0	0	0.5	0	0	0	0	0	0	0	0	0	0	0	0	0	0	0	0	0	0	0	0	0	0	0	0	0	0	0
Chr1_158050976	1	1	1	1	1	1	1	1	0	0.5	1	0.5	1	1	1	1	1	1	1	1	1	0.5	1	1	1	1	1	1	1	1	1	1	1	1	1	1	1	1	1	1	1	1	1	1	1	1	1	1	1
Chr1_158185258	1	1	1	1	1	1	1	1	0	0.5	1	0.5	1	1	1	1	1	1	1	1	1	0.5	1	1	1	1	1	1	1	1	1	1	1	1	1	1	1	1	1	1	1	1	1	1	1	1	1	1	1
Chr1_158229948	1	1	1	1	1	1	1	1	0	0.5	1	0.5	1	1	1	1	1	1	1	1	1	0.5	1	1	1	1	1	1	1	1	1	1	1	1	1	1	1	1	1	1	1	1	1	1	1	1	1	1	1
Chr1_158234893	1	1	1	1	1	1	1	1	1	1	1	1	1	1	1	1	1	1	1	1	1	1	1	1	1	1	1	1	1	1	1	1	1	1	1	1	1	1	1	1	1	1	1	1	1	1	1	1	1
Chr1_158324822	0	0	0	0	0	0	0	0	0	0	0	0	0	0	0	0	0	0	0	0	0	0	0	0	0	0	0	0	0	0	0	0	0	0	0	0	0	0	0	0	0	0	0	0	0	0	0	0	0
Chr1_158480373	0	0	0	0	0	0	0	0	1	0.5	0	0.5	0	0	0	0	0	0	0	0	0	0.5	0	0	0	0	0	0	0	0	0	0	0	0	0	0	0	0	0	0	0	0	0	0	0	0	0	0	0
Chr1_158483447	0	0	0	0	0	0	0	0	1	0.5	0	0.5	0	0	0	0	0	0	0	0	0	0.5	0	0	0	0	0	0	0	0	0	0	0	0	0	0	0	0	0	0	0	0	0	0	0	0	0	0	0
Chr1_158692971	1	1	1	1	1	1	1	1	0	0.5	1	0.5	1	1	0.5	1	1	1	1	1	1	0.5	1	1	1	1	1	1	1	1	1	1	1	1	1	1	1	1	1	1	1	1	1	1	1	1	1	1	1
Chr1_158736413	1	1	1	1	1	1	1	1	0	0.5	1	0.5	1	1	1	1	1	1	1	1	1	0.5	1	1	1	1	1	1	1	1	1	1	1	1	1	1	1	1	1	1	1	1	1	1	1	1	1	1	1
Chr1_158848722	1	1	1	1	1	1	1	1	0	0.5	1	0.5	1	1	1	1	1	1	1	1	1	0.5	1	1	1	1	1	1	1	1	1	1	1	1	1	1	1	1	1	1	1	1	1	1	1	1	1	1	1
Chr1_159276461	1	1	1	1	1	1	1	1	0	0.5	1	0.5	1	1	1	1	1	1	1	1	1	0.5	1	1	1	1	1	1	1	1	1	1	1	1	1	1	1	1	1	1	1	1	1	1	1	1	1	1	1
Chr1_159589514	1	1	1	1	1	1	1	1	0	0.5	1	0.5	1	1	1	1	1	1	1	1	1	0.5	1	1	1	1	1	1	1	1	1	1	1	1	1	1	1	1	1	1	1	1	1	1	1	1	1	1	1
Chr1_160080011	1	1	1	1	1	1	1	1	0	0.5	1	0.5	1	1	1	1	1	1	1	1	1	0.5	1	1	1	1	1	1	1	1	1	1	1	1	1	1	1	1	1	1	1	1	1	1	1	1	1	1	1
Chr1_160118170	0.5	0.5	0.5	0.5	0.5	0.5	0.5	0.5	0.5	0.5	0.5	0.5	0.5	0.5	0.5	0.5	0.5	0.5	0.5	0.5	0.5	0.5	0.5	0.5	0.5	0.5	0.5	0.5	0.5	0.5	0.5	0.5	0.5	0.5	0.5	0.5	0.5	0.5	0.5	0.5	0.5	0.5	0.5	0.5	0.5	0.5	0.5	0.5	0.5
Chr1_160223741	0	0	0	0	0	0	0	0	1	0.5	0	0.5	0	0	0	0	0	0	0	0	0	0.5	0	0	0	0	0	0	0	0	0	0	0	0	0	0	0	0	0	0	0	0	0	0	0	0	0	0	0
Chr1_160283859	0	0	0	0	0	0	0	0	1	0.5	0	0.5	0	0	0	0	0	0	0	0	0	0.5	0	0	0	0	0	0	0	0	0	0	0	0	0	0	0	0	0	0	0	0	0	0	0	0	0	0	0
Chr1_160450794	0	0	0	0	0	0	0	0	1	0.5	0	0.5	0	0	0	0	0	0	0	0	0	0.5	0	0	0	0	0	0	0	0	0	0	0	0	0	0	0	0	0	0	0	0	0	0	0	0	0	0	0
Chr1_160555111	0	0	0	0	0	0	0	0	0	0	0	0	0	0	0	0	0	0	0	0	0	0	0	0	0	0	0	0	0	0	0	0	0	0	0	0	0	0	0	0	0	0	0	0	0	0	0	0	0
Chr1_160680624	0	0	0	0	0	0	0	0	1	0.5	0	0.5	0	0	0	0	0	0	0	0	0	0.5	0	0	0	0	0	0	0	0	0	0	0	0	0	0	0	0	0	0	0	0	0	0	0	0	0	0	0
Chr1_160818960	0	0	0	0	0	0	0	0	1	0.5	0	0.5	0	0	0	0	0	0	0	0	0	0.5	0	0	0	0	0	0	0	0	0	0	0	0	0	0	0	0	0	0	0	0	0	0	0	0	0	0	0
Chr1_160895431	1	1	1	1	1	1	1	1	0	0.5	1	0.5	1	1	1	1	1	1	1	1	1	0.5	1	1	1	1	1	1	1	1	1	1	1	1	1	1	1	1	1	1	1	1	1	1	1	1	1	1	1
Chr1_160954795	0	0	0	0	0	0	0	0	1	0.5	0	0.5	0	0	0	0	0	0	0	0	0	0.5	0	0	0	0	0	0	0	0	0	0	0	0	0	0	0	0	0	0	0	0	0	0	0	0	0	0	0
Chr1_161025013	0	0	0	0	0	0	0	0	0	0	0	0	0	0	0	0	0	0	0	0	0	0	0	0	0	0	0	0	0	0	0	0	0	0	0	0	0	0	0	0	0	0	0	0	0	0	0	0	0
Chr1_161080152	0	0	0	0	0	0	0	0	0.5	0.5	0	0.5	0	0	0	0	0	0	0	0	0	0.5	0	0	0	0	0	0	0	0	0	0	0	0	0	0	0	0	0	0	0	0	0	0	0	0	0	0	0
Chr1_161272646	1	1	1	1	1	1	1	1	0.5	0.5	1	0.5	1	1	1	1	1	1	1	1	1	0.5	1	1	1	1	1	1	1	1	1	1	1	1	1	1	1	1	1	1	1	1	1	1	1	1	1	1	1
Chr1_161470944	0	0	0	0	0	0	0	0	0	0	0	0	0	0	0	0	0	0	0	0	0	0	0	0	0	0	0	0	0	0	0	0	0	0	0	0	0	0	0	0	0	0	0	0	0	0	0	0	0
Chr1_161471449	0	0	0	0	0	0	0	0	0.5	0.5	0	0.5	0	0	0	0	0	0	0	0	0	0.5	0	0	0	0	0	0	0	0	0	0	0	0	0	0	0	0	0	0	0	0	0	0	0	0	0	0	0
Chr1_162267119	1	1	1	1	1	1	1	1	0.5	0.5	1	0.5	1	1	1	1	1	1	1	1	1	0.5	1	1	1	1	1	1	1	1	1	1	1	1	1	1	1	1	1	1	1	1	1	1	1	1	1	1	1
Chr1_162279925	1	1	1	1	1	1	1	1	0.5	0.5	1	0.5	1	1	1	1	1	1	1	1	1	0.5	1	1	1	1	1	1	1	1	1	1	1	1	1	1	1	1	1	1	1	1	1	1	1	1	1	1	1
Chr1_162280117	1	1	1	1	1	1	1	1	1	1	1	1	1	1	1	1	1	1	1	1	1	1	1	1	1	1	1	1	1	1	1	1	1	1	1	1	1	1	1	1	1	1	1	1	1	1	1	1	1
Chr1_162280169	1	1	1	1	1	1	1	1	1	1	1	1	1	1	1	1	1	1	1	1	1	1	1	1	1	1	1	1	1	1	1	1	1	1	1	1	1	1	1	1	1	1	1	1	1	1	1	1	1
Chr1_162406902	0	0	0	0	0	0	0	0	0	0	0	0	0	0	0	0	0	0	0	0	0	0	0	0	0	0	0	0	0	0	0	0	0	0	0	0	0	0	0	0	0	0	0	0	0	0	0	0	0
Chr1_162429037	0	0	0	0	0	0	0	0	0.5	0.5	0	0.5	0	0	0	0	0	0	0	0	0	0.5	0	0	0	0	0	0	0	0	0	0	0	0	0	0	0	0	0	0	0	0	0	0	0	0	0	0	0
Chr1_162542042	0	0	0	0	0	0	0	0	0.5	0.5	0	0.5	0	0	0	0	0	0	0	0	0	0.5	0	0	0	0	0	0	0	0	0	0	0	0	0	0	0	0	0	0	0	0	0	0	0	0	0	0	0
Chr1_162595316	0	0	0	0	0	0	0	0	0.5	0.5	0	0.5	0	0	0	0	0	0	0	0	0	0.5	0	0	0	0	0	0	0	0	0	0	0	0	0	0	0	0	0	0	0	0	0	0	0	0	0	0	0
Chr1_162659835	1	1	1	1	1	1	1	1	1	1	1	1	1	1	1	1	1	1	1	1	1	1	1	1	1	1	1	1	1	1	1	1	1	1	1	1	1	1	1	1	1	1	1	1	1	1	1	1	1
Chr1_162723944	0	0	0	0	0	0	0	0	0.5	0.5	0	0.5	0	0	0	0	0	0	0	0	0	0.5	0	0	0	0	0	0	0	0	0	0	0	0	0	0	0	0	0	0	0	0	0	0	0	0	0	0	0
Chr1_162771136	0	0	0	0	0	0	0	0	0	0	0	0	0	0	0	0	0	0	0	0	0	0	0	0	0	0	0	0	0	0	0	0	0	0	0	0	0	0	0	0	0	0	0	0	0	0	0	0	0
Chr1_162919875	0	0	0	0	0	0	0	0	0.5	0.5	0	0.5	0	0	0	0	0	0	0	0	0	0.5	0	0	0	0	0	0	0	0	0	0	0	0	0	0	0	0	0	0	0	0	0	0	0	0	0	0	0
Chr1_163142409	0	0	0	0	0	0	0	0	0	0	0	0	0	0	0	0	0	0	0	0	0	0	0	0	0	0	0	0	0	0	0	0	0	0	0	0	0	0	0	0	0	0	0	0	0	0	0	0	0
Chr1_163274260	0	0	0	0	0	0	0	0	0	0	0	0	0	0	0	0	0	0	0	0	0	0	0	0	0	0	0	0	0	0	0	0	0	0	0	0	0	0	0	0	0	0	0	0	0	0	0	0	0
Chr1_163362056	0	0	0	0	0	0	0	0	0	0	0	0	0	0	0	0	0	0	0	0	0	0	0	0	0	0	0	0	0	0	0	0	0	0	0	0	0	0	0	0	0	0	0	0	0	0	0	0	0
Chr1_163422598	0	0	0	0	0	0	0	0	0	0	0	0	0	0	0	0	0	0	0	0	0	0	0	0	0	0	0	0	0	0	0	0	0	0	0	0	0	0	0	0	0	0	0	0	0	0	0	0	0
Chr1_163587615	0	0	0	0	0	0	0	0	0	0	0	0	0	0	0	0	0	0	0	0	0	0	0	0	0	0	0	0	0	0	0	0	0	0	0	0	0	0	0	0	0	0	0	0	0	0	0	0	0
Chr1_163787305	0	0	0	0	0	0	0	0	0	0	0	0	0	0	0	0	0	0	0	0	0	0	0	0	0	0	0	0	0	0	0	0	0	0	0	0	0	0	0	0	0	0	0	0	0	0	0	0	0
Chr1_164132974	0	0	0	0	0	0	0	0	0	0	0	0	0	0	0	0	0	0	0	0	0	0	0	0	0	0	0	0	0	0	0	0	0	0	0	0	0	0	0	0	0	0	0	0	0	0	0	0	0
Chr1_164372422	1	1	1	1	1	1	1	1	1	1	1	1	1	1	1	1	1	1	1	1	1	1	1	1	1	1	1	1	1	1	1	1	1	1	1	1	1	1	1	1	1	1	1	1	1	1	1	1	1
Chr1_164489497	0	0	0	0	0	0	0	0	0.5	0.5	0	0.5	0	0	0	0	0	0	0	0	0	0.5	0	0	0	0	0	0	0	0	0	0	0	0	0	0	0	0	0	0	0	0	0	0	0	0	0	0	0
Chr1_164505903	0	0	0	0	0	0	0	0	0.5	0.5	0	0.5	0	0	0	0	0	0	0	0	0	0.5	0	0	0	0	0	0	0	0	0	0	0	0	0	0	0	0	0	0	0	0	0	0	0	0	0	0	0
Chr1_164812497	1	1	1	1	1	1	1	1	0.5	0.5	1	0.5	1	1	1	1	1	1	1	1	1	0.5	1	1	1	1	1	1	1	1	1	1	1	1	1	1	1	1	1	1	1	1	1	1	1	1	1	1	1
Chr1_164953049	0	0	0	0	0	0	0	0	0	0	0	0	0	0	0	0	0	0	0	0	0	0	0	0	0	0	0	0	0	0	0	0	0	0	0	0	0	0.5	0	0	0	0	0	0	0	0	0	0	0
Chr1_164954536	1	1	1	1	1	1	1	1	0.5	0.5	1	0.5	1	1	1	1	1	1	1	1	1	0.5	1	1	1	1	1	1	1	1	1	1	1	1	1	1	1	1	1	1	1	1	1	1	1	1	1	1	1
Chr1_165073695	1	1	1	1	1	1	1	1	0.5	0.5	1	0.5	1	1	1	1	1	1	1	1	1	0.5	1	1	1	1	1	1	1	1	1	1	1	1	1	1	1	1	1	1	1	1	1	1	1	1	1	1	1
Chr1_165085785	1	1	1	1	1	1	1	1	0.5	0.5	1	0.5	1	1	1	1	1	1	1	1	1	0.5	1	1	1	1	1	1	1	1	1	1	1	1	1	1	1	1	1	1	1	1	1	1	1	1	1	1	1
Chr1_165090541	1	1	1	1	1	1	1	1	0.5	0.5	1	0.5	1	1	1	1	1	1	1	1	1	0.5	1	1	1	1	1	1	1	1	1	1	1	1	1	1	1	1	1	1	1	1	1	1	1	1	1	1	1
Chr1_165249364	0	0	0	0	0	0	0	0	0	0	0	0	0	0	0	0	0	0	0	0	0	0	0	0	0	0	0	0	0	0	0	0	0	0	0	0	0	0	0	0	0	0	0	0	0	0	0	0	0
Chr1_165405945	0	0	0	0	0	0	0	0	0.5	0.5	0	0.5	0	0	0	0	0	0	0	0	0	0.5	0	0	0	0	0	0	0	0	0	0	0	0	0	0	0	0	0	0	0	0	0	0	0	0	0	0	0
Chr1_165455838	0	0	0	0	0	0	0	0	0	0	0	0	0	0	0	0	0	0	0	0	0	0	0	0	0	0	0	0	0	0	0	0	0	0	0	0	0	0	0	0	0	0	0	0	0	0	0	0	0
Chr1_165510926	0	0	0	0	0	0	0	0	0.5	0.5	0	0.5	0	0	0	0	0	0	0	0	0	0.5	0	0	0	0	0	0	0	0	0	0	0	0	0	0	0	0	0	0	0	0	0	0	0	0	0	0	0
Chr1_165995225	0	0	0	0	0	0	0	0	0.5	0.5	0	0.5	0	0	0	0	0	0	0	0	0	0.5	0	0	0	0	0	0	0	0	0	0	0	0	0	0	0	0	0	0	0	0	0	0	0	0	0	0	0
Chr1_166058657	0	0	0	0	0	0	0	0	0	0	0	0	0	0	0	0	0	0	0	0	0	0	0	0	0	0	0	0	0	0	0	0	0	0	0	0	0	0	0	0	0	0	0	0	0	0	0	0	0
Chr1_166241031	1	1	1	1	1	1	1	1	0.5	0.5	1	0.5	1	1	1	1	1	1	1	1	1	0.5	1	1	1	1	1	1	1	1	1	1	1	1	1	1	1	1	1	1	1	1	1	1	1	1	1	1	1
Chr1_166341147	1	1	1	1	1	1	1	1	0.5	0.5	1	0.5	1	1	1	1	1	1	1	1	1	0.5	1	1	1	1	1	1	1	1	1	1	1	1	1	1	1	1	1	1	1	1	1	1	1	1	1	1	1
Chr1_166379189	1	1	1	1	1	1	1	1	0.5	0.5	1	0.5	1	1	1	1	1	1	1	1	1	0.5	1	1	1	1	1	1	1	1	1	1	1	1	1	1	1	1	1	1	1	1	1	1	1	1	1	1	1
Chr1_166379692	1	1	1	1	1	1	1	1	0.5	0.5	1	0.5	1	1	1	1	1	1	1	1	1	0.5	1	1	1	1	1	1	1	1	1	1	1	1	1	1	1	1	1	1	1	1	1	1	1	1	1	1	1
Chr1_166382885	1	1	1	1	1	1	1	1	0.5	0.5	1	0.5	1	1	1	1	1	1	1	1	1	0.5	1	1	1	1	1	1	1	1	1	1	1	1	1	1	1	1	1	1	1	1	1	1	1	1	1	1	1
Chr1_166664148	0	0	0	0	0	0	0	0	0	0	0	0	0	0	0	0	0	0	0	0	0	0	0	0	0	0	0	0	0	0	0	0	0	0	0	0	0	0	0	0	0	0	0	0	0	0	0	0	0
Chr1_166667484	1	1	1	1	1	1	1	1	0.5	0.5	1	0.5	1	1	1	1	1	1	1	1	1	0.5	1	1	1	1	1	1	1	1	1	1	1	1	1	1	1	1	1	1	1	1	1	1	1	1	1	1	1
Chr1_166703725	1	1	1	1	1	1	1	1	0.5	0.5	1	0.5	1	1	1	1	1	0.5	1	1	0.5	0.5	1	1	1	1	1	1	1	1	1	1	1	1	1	1	1	1	1	1	1	1	1	1	1	1	1	1	1
Chr1_166773092	1	1	1	1	1	1	1	1	1	1	1	1	1	1	1	1	1	1	1	1	1	1	1	1	1	1	1	1	1	1	1	1	1	1	1	1	1	1	1	1	1	1	1	1	1	1	1	1	1
Chr1_166785842	0	0	0	0	0	0	0	0	0.5	0.5	0	0.5	0	0	0	0	0	0	0	0	0	0.5	0	0	0	0	0	0	0	0	0	0	0	0	0	0	0	0	0	0	0	0	0	0	0	0	0	0	0
Chr1_166811295	0	0	0	0	0	0	0	0	0	0	0	0	0	0	0	0	0	0	0	0	0	0	0	0	0	0	0	0	0	0	0	0	0	0	0	0	0	0	0	0	0	0	0	0	0	0	0	0	0
Chr1_166928400	0	0	0	0	0	0	0	0	0.5	0.5	0	0.5	0	0	0	0	0	0	0	0	0	0.5	0	0	0	0	0	0	0	0	0	0	0	0	0	0	0	0	0	0	0	0	0	0	0	0	0	0	0
Chr1_166960453	1	1	1	1	1	1	1	1	0.5	0.5	1	0.5	1	1	1	1	1	1	1	1	1	0.5	1	1	1	1	1	1	1	1	1	1	1	1	1	1	1	1	1	1	1	1	1	1	1	1	1	1	1
Chr1_167002510	0	0	0	0	0	0	0	0	0	0	0	0	0	0	0	0	0	0	0	0	0	0	0	0	0	0	0	0	0	0	0	0	0	0	0	0	0	0	0	0	0	0	0	0	0	0	0	0	0
Chr1_167005095	0	0	0	0	0	0	0	0	0	0	0	0	0	0	0	0	0	0	0	0	0	0	0	0	0	0	0	0	0	0	0	0	0	0	0	0	0	0	0	0	0	0	0	0	0	0	0	0	0
Chr1_167030529	0	0	0	0	0	0	0	0	0	0	0	0	0	0	0	0	0	0	0	0	0	0	0	0	0	0	0	0	0	0	0	0	0	0	0	0	0	0	0	0	0	0	0	0	0	0	0	0	0
Chr1_167032745	1	1	1	1	1	1	1	1	1	1	1	1	1	1	1	1	1	1	1	1	1	1	1	1	1	1	1	1	1	1	1	1	1	1	1	1	1	1	1	1	1	1	1	1	1	1	1	1	1
Chr1_167060305	0	0	0	0	0	0	0	0	0	0	0	0	0	0	0	0	0	0	0	0	0	0	0	0	0	0	0	0	0	0	0	0	0	0	0	0	0	0	0	0	0	0	0	0	0	0	0	0	0
Chr1_167112274	0	0	0	0	0	0	0	0	0	0	0	0	0	0	0	0	0	0	0	0	0	0	0	0	0	0	0	0	0	0	0	0	0	0	0	0	0	0	0	0	0	0	0	0	0	0	0	0	0
Chr1_167197678	0	0	0	0	0	0	0	0	0	0	0	0	0	0	0	0	0	0	0	0	0	0	0	0	0	0	0	0	0	0	0	0	0	0	0	0	0	0	0	0	0	0	0	0	0	0	0	0	0
Chr1_167208869	0	0	0	0	0	0	0	0	0	0	0	0	0	0	0	0	0	0	0	0	0	0	0	0	0	0	0	0	0	0	0	0	0	0	0	0	0	0	0	0	0	0	0	0	0	0	0	0	0
Chr1_167517455	0	0	0	0	0	0	0	0	0.5	0.5	0	0.5	0	0	0	0	0	0	0	0	0	0.5	0	0	0	0	0	0	0	0	0	0	0	0	0	0	0	0	0	0	0	0	0	0	0	0	0	0	0
Chr1_167822662	0	0	0	0	0	0	0	0	0	0	0	0	0	0	0	0	0	0	0	0	0	0	0	0	0	0	0	0	0	0	0	0	0	0	0	0	0	0	0	0	0	0	0	0	0	0	0	0	0
Chr1_167898722	1	1	1	1	1	1	1	1	0.5	0.5	1	0.5	1	1	1	1	1	1	1	1	1	0.5	1	1	1	1	1	1	1	1	1	1	1	1	1	1	1	1	1	1	1	1	1	1	1	1	1	1	1
Chr1_168410770	1	1	1	1	1	1	1	1	0.5	0.5	1	0.5	1	1	1	1	1	1	1	1	1	0.5	1	1	1	1	1	1	1	1	1	1	1	1	1	1	1	1	1	1	1	1	1	1	1	1	1	1	1
Chr1_168533820	1	1	1	1	1	1	1	1	0.5	0.5	1	0.5	1	1	1	1	1	1	1	1	1	0.5	1	1	1	1	1	1	1	1	1	1	1	1	1	1	1	1	1	1	1	1	1	1	1	1	1	1	1
Chr1_168696752	0	0	0	0	0	0	0	0	0	0	0	0	0	0	0	0	0	0	0	0	0	0	0	0	0	0	0	0	0	0	0	0	0	0	0	0	0	0	0	0	0	0	0	0	0	0	0	0	0
Chr1_169255818	1	1	1	1	1	1	1	1	0.5	0.5	1	0.5	1	1	1	1	1	1	1	1	1	0.5	1	1	1	1	1	1	1	1	1	1	1	1	1	1	1	1	1	1	1	1	1	1	1	1	1	1	1
Chr1_170303505	0	0	0	0	0	0	0	0	0.5	0.5	0	0.5	0	0	0	0	0	0	0	0	0	0.5	0	0	0	0	0	0	0	0	0	0	0	0	0	0	0	0	0	0	0	0	0	0	0	0	0	0	0
Chr1_170303746	0	0	0	0	0	0	0	0	0.5	0.5	0	0.5	0	0	0	0	0	0	0	0	0	0.5	0	0	0	0	0	0	0	0	0	0	0	0	0	0	0	0	0	0	0	0	0	0	0	0	0	0	0
Chr1_170342115	1	1	1	1	1	1	1	1	1	1	1	1	1	1	1	1	1	1	1	1	1	1	1	1	1	1	1	1	1	1	1	1	1	1	1	1	1	1	1	1	1	1	1	1	1	1	1	1	1
Chr1_170574485	1	1	1	1	1	1	1	1	1	1	1	1	1	1	1	1	1	1	1	1	1	1	1	1	1	1	1	1	1	1	1	1	1	1	1	1	1	1	1	1	1	1	1	1	1	1	1	1	1
Chr1_170672045	1	1	1	1	1	1	1	1	1	1	1	1	1	1	1	1	1	1	1	1	1	1	1	1	1	1	1	1	1	1	1	1	1	1	1	1	1	1	1	1	1	1	1	1	1	1	1	1	1
Chr1_170691678	0	0	0	0	0	0	0	0	0.5	0.5	0	0.5	0	0	0	0	0	0	0	0	0	0.5	0	0	0	0	0	0	0	0	0	0	0	0	0	0	0	0	0	0	0	0	0.5	0	0	0	0	0	0
Chr1_170805696	1	1	1	1	1	1	1	1	0.5	0.5	1	0.5	1	1	1	1	1	1	1	1	1	0.5	1	1	1	1	1	1	1	1	1	1	1	1	1	1	1	1	1	1	1	1	0.5	1	1	1	1	1	1
Chr1_170849266	1	1	1	1	1	1	1	1	1	1	1	1	1	1	1	1	1	1	1	1	1	1	1	1	1	1	1	1	1	1	1	1	1	1	1	1	1	1	1	1	1	1	1	1	1	1	1	1	1
Chr1_170851760	0	0	0	0	0	0	0	0	0.5	0.5	0	0.5	0	0	0	0	0	0	0	0	0	0.5	0	0	0	0	0	0	0	0	0	0	0	0	0	0	0	0	0	0	0	0	0.5	0	0	0	0	0	0
Chr1_171096354	0	0	0	0	0	0	0	0	0	0	0	0	0	0	0	0	0	0	0	0	0	0	0	0	0	0	0	0	0	0	0	0	0	0	0	0	0	0	0	0	0	0	0	0	0	0	0	0	0
Chr1_171234965	0	0	0	0	0	0	0	0	0	0	0	0	0	0	0	0	0	0	0	0	0	0	0	0	0	0	0	0	0	0	0	0	0	0	0	0	0	0	0	0	0	0	0	0	0	0	0	0	0
Chr1_171258611	1	1	1	1	1	1	1	1	1	1	1	1	1	1	1	1	1	1	1	1	1	1	1	1	1	1	1	1	1	1	1	1	1	1	1	1	1	1	1	1	1	1	1	1	1	1	1	1	1
Chr1_171588964	1	1	1	1	1	1	1	1	1	1	1	1	1	1	1	1	1	1	1	1	1	1	1	1	1	1	1	1	1	1	1	1	1	1	1	1	1	1	1	1	1	1	1	1	1	1	1	1	1
Chr1_171607418	1	1	1	1	1	1	1	1	0.5	0.5	0.5	0.5	1	1	1	1	1	1	1	1	1	0.5	1	1	1	1	1	1	1	1	1	1	1	1	1	1	1	1	1	1	1	1	0.5	1	1	1	1	1	1
Chr1_171781205	1	1	1	1	1	1	1	1	0.5	0.5	0.5	0.5	1	1	1	1	1	1	1	1	1	0.5	1	1	1	1	1	1	1	1	1	1	1	1	1	1	1	1	1	1	1	1	0.5	1	1	1	1	1	1
Chr1_171873347	0	0	0	0	0	0	0	0	0.5	0.5	0.5	0.5	0	0	0	0	0	0	0	0	0	0.5	0	0	0	0	0	0	0	0	0	0	0	0	0	0	0	0	0	0	0	0	0.5	0	0	0	0	0	0
Chr1_172021498	1	1	1	1	1	1	1	1	0.5	0.5	0.5	0.5	1	1	1	1	1	1	1	1	1	0.5	1	1	1	1	1	1	1	1	1	1	1	1	1	1	1	1	1	1	1	1	0.5	1	1	1	1	1	1
Chr1_172021749	0	0	0	0	0	0	0	0	0.5	0.5	0.5	0.5	0	0	0	0	0	0	0	0	0	0.5	0	0	0	0	0	0	0	0	0	0	0	0	0	0	0	0	0	0	0	0	0.5	0	0	0	0	0	0
Chr1_172188809	1	1	1	1	1	1	1	1	1	1	1	1	1	1	1	1	1	1	1	1	1	1	1	1	1	1	1	1	1	1	1	1	1	1	1	1	1	1	1	1	1	1	1	1	1	1	1	1	1
Chr1_172280675	0	0	0	0	0	0	0	0	0.5	0.5	0.5	0.5	0	0	0	0	0	0	0	0	0	0.5	0	0	0	0	0	0	0	0	0	0	0	0	0	0	0	0	0	0	0	0	0.5	0	0	0	0	0	0
Chr1_172283355	0	0	0	0	0	0	0	0	0.5	0.5	0.5	0.5	0	0	0	0	0	0	0	0	0	0.5	0	0	0	0	0	0	0	0	0	0	0	0	0	0	0	0	0	0	0	0	0.5	0	0	0	0	0	0
Chr1_172752437	1	1	1	1	1	1	1	1	0.5	0.5	0.5	0.5	1	1	1	1	1	1	1	1	1	0.5	1	1	1	1	1	1	1	1	1	1	1	1	1	1	1	1	1	1	1	1	0.5	1	1	1	1	1	1
Chr1_172785774	1	1	1	1	1	1	1	1	0.5	0.5	0.5	0.5	1	1	1	1	1	1	1	1	1	0.5	1	1	1	1	1	1	1	1	1	1	1	1	1	1	1	1	1	1	1	1	0.5	1	1	1	1	1	1
Chr1_172859990	0	0	0	0	0	0	0	0	0	0	0	0	0	0	0	0	0	0	0	0	0	0	0	0	0	0	0	0	0	0	0	0	0	0	0	0	0	0	0	0	0	0	0	0	0	0	0	0	0
Chr1_172906812	0	0	0	0	0	0	0	0	0.5	0.5	0.5	0.5	0	0	0	0	0	0	0	0	0	1	0	0	0	0	0	0	0	0	0	0	0	0	0	0	0	0	0	0	0	0	0.5	0	0	0	0	0	0
Chr1_173039009	1	1	1	1	1	1	1	1	1	1	1	1	1	1	1	1	1	1	1	1	1	1	1	1	1	1	1	1	1	1	1	1	1	1	1	1	1	1	1	1	1	1	1	1	1	1	1	1	1
Chr1_173099396	0	0	0	0	0	0	0	0	0.5	0.5	0.5	0.5	0	0	0	0	0	0	0	0	0	1	0	0	0	0	0	0	0	0	0	0	0	0	0	0	0	0	0	0	0	0	0.5	0	0	0	0	0	0
Chr1_173214348	1	1	1	1	1	1	1	1	0.5	0.5	0.5	0.5	1	1	1	1	1	1	1	1	1	0	1	1	1	1	1	1	1	1	1	1	1	1	1	1	1	1	1	1	1	1	0.5	1	1	1	1	1	1
Chr1_173216316	0	0	0	0	0	0	0	0	0	0	0	0	0	0	0	0	0	0	0	0	0	0	0	0	0	0	0	0	0	0	0	0	0	0	0	0	0	0	0	0	0	0	0	0	0	0	0	0	0
Chr1_173216477	0	0	0	0	0	0	0	0	0	0	0	0	0	0	0	0	0	0	0	0	0	0	0	0	0	0	0	0	0	0	0	0	0	0	0	0	0	0	0	0	0	0	0	0	0	0	0	0	0
Chr1_173220134	0	0	0	0	0	0	0	0	0	0	0	0	0	0	0	0	0	0	0	0	0	0	0	0	0	0	0	0	0	0	0	0	0	0	0	0	0	0	0	0	0	0	0	0	0	0	0	0	0
Chr1_173228844	1	1	1	1	1	1	1	1	1	1	1	1	1	1	1	1	1	1	1	1	1	1	1	1	1	1	1	1	1	1	1	1	1	1	1	1	1	1	1	1	1	1	1	1	1	1	1	1	1
Chr1_173320812	1	1	1	1	1	1	1	1	1	1	1	1	1	1	1	1	1	1	1	1	1	1	1	1	1	1	1	1	1	1	1	1	1	1	1	1	1	1	1	1	1	1	1	1	1	1	1	1	1
Chr1_173654907	1	1	1	1	1	1	1	1	1	1	1	1	1	1	1	1	1	1	1	1	1	1	1	1	1	1	1	1	1	1	1	1	1	1	1	1	1	1	1	1	1	1	1	1	1	1	1	1	1
Chr1_173679595	1	1	1	1	1	1	1	1	1	1	1	1	1	1	1	1	1	1	1	1	1	1	1	1	1	1	1	1	1	1	1	1	1	1	1	1	1	1	1	1	1	1	1	1	1	1	1	1	1
Chr1_173899787	0	0	0	0	0	0	0	0	0.5	0.5	0.5	0.5	0	0	0	0	0	0	0	0	0	1	0	0	0	0	0	0	0	0	0	0	0	0	0	0	0	0	0	0	0	0	0	0	0	0	0	0	0
Chr1_174003518	0	0	0	0	0	0	0	0	0	0	0	0	0	0	0	0	0	0	0	0	0	0	0	0	0	0	0	0	0	0	0	0	0	0	0	0	0	0	0	0	0	0	0	0	0	0	0	0	0
Chr1_174005461	0	0	0	0	0	0	0	0	0	0	0	0	0	0	0	0	0	0	0	0	0	0	0	0	0	0	0	0	0	0	0	0	0	0	0	0	0	0	0	0	0	0	0	0	0	0	0	0	0
Chr1_174008169	0.5	0.5	0.5	0.5	0.5	0.5	0.5	0.5	0.5	0.5	0.5	0.5	0.5	0.5	0.5	0.5	0.5	0.5	0.5	0.5	0.5	0.5	0.5	0.5	0.5	0.5	0.5	0.5	0.5	0.5	0.5	0.5	0.5	0.5	0.5	0.5	0.5	0.5	0.5	0.5	0.5	0.5	0.5	0.5	0.5	0.5	0.5	0.5	0.5
Chr1_174043925	0	0	0	0	0	0	0	0	0	0	0	0	0	0	0	0	0	0	0	0	0	0	0	0	0	0	0	0	0	0	0	0	0	0	0	0	0	0	0	0	0	0	0	0	0	0	0	0	0
Chr1_174060338	0	0	0	0	0	0	0	0	0.5	0.5	0.5	0.5	0	0	0	0	0	0	0	0	0	1	0	0	0	0	0	0	0	0	0	0	0	0	0	0	0	0	0	0	0	0	0	0	0	0	0	0	0
Chr1_174153354	1	1	1	1	1	1	1	1	1	1	1	1	1	1	1	1	1	1	1	1	1	1	1	1	1	1	1	1	1	1	1	1	1	1	1	1	1	1	1	1	1	1	1	1	1	1	1	1	1
Chr1_174226830	1	1	1	1	1	1	1	1	0	0	0	0	1	1	1	1	1	1	1	1	1	0	1	1	1	1	1	1	1	1	1	1	1	1	1	1	1	1	1	1	1	1	1	1	1	1	1	1	1
Chr1_174251504	0.5	0.5	0.5	0.5	0.5	0.5	0.5	0.5	0.5	0.5	0.5	0.5	0.5	0.5	0.5	0.5	0.5	0.5	0.5	0.5	0.5	0.5	0.5	0.5	0.5	0.5	0.5	0.5	0.5	0.5	0.5	0.5	0.5	0.5	0.5	0.5	0.5	0.5	0.5	0.5	0.5	0.5	0.5	0.5	0.5	0.5	0.5	0.5	0.5
Chr1_174281444	1	1	1	1	1	1	1	1	1	1	1	1	1	1	1	1	1	1	1	1	1	1	1	1	1	1	1	1	1	1	1	1	1	1	1	1	1	1	1	1	1	1	1	1	1	1	1	1	1
Chr1_174318417	0	0	0	0	0	0	0	0	0	0	0	0	0	0	0	0	0	0	0	0	0	0	0	0	0	0	0	0	0	0	0	0	0	0	0	0	0	0	0	0	0	0	0	0	0	0	0	0	0
Chr1_174375307	1	1	1	1	1	1	1	1	0.5	0.5	0.5	0.5	1	1	1	1	1	1	1	1	1	0.5	1	1	1	1	1	1	1	1	1	1	1	1	1	1	1	1	1	1	1	1	1	1	1	1	1	0.5	0.5
Chr1_174375484	1	1	1	1	1	1	1	1	1	1	1	1	1	1	1	1	1	1	1	1	1	1	1	1	1	1	1	1	1	1	1	1	1	1	1	1	1	1	1	1	1	1	1	1	1	1	1	1	1
Chr1_174377792	1	1	1	1	1	1	1	1	1	1	1	1	1	1	1	1	1	1	1	1	1	1	1	1	1	1	1	1	1	1	1	1	1	1	1	1	1	1	1	1	1	1	1	1	1	1	1	1	1
Chr1_174478178	1	1	1	1	1	1	1	1	0.5	0.5	0.5	0.5	1	1	1	1	1	1	1	1	1	0.5	1	1	1	1	1	1	1	1	1	1	1	1	1	1	1	1	1	1	1	1	1	1	1	1	1	0.5	0.5
Chr1_174504036	1	1	1	1	1	1	1	1	1	1	1	1	1	1	1	1	1	1	1	1	1	1	1	1	1	1	1	1	1	1	1	1	1	1	1	1	1	1	1	1	1	1	1	1	1	1	1	1	1
Chr1_174547403	0	0	0	0	0	0	0	0	0	0	0	0	0	0	0	0	0	0	0	0	0	0	0	0	0	0	0	0	0	0	0	0	0	0	0	0	0	0	0	0	0	0	0	0	0	0	0	0	0
Chr1_174634785	1	1	1	1	1	1	1	1	0.5	0.5	0.5	0.5	1	1	1	1	1	1	1	1	1	0.5	1	1	1	1	1	1	1	1	1	1	1	1	1	1	1	1	1	1	1	1	1	1	1	1	1	0.5	0.5
Chr1_174638839	0	0	0	0	0	0	0	0	0	0	0	0	0	0	0	0	0	0	0	0	0	0	0	0	0	0	0	0	0	0	0	0	0	0	0	0	0	0	0	0	0	0	0	0	0	0	0	0	0
Chr1_174719704	1	1	1	1	1	1	1	1	0.5	0.5	0.5	0.5	1	1	1	1	1	1	1	1	1	0.5	1	1	1	1	1	1	1	1	1	1	1	1	1	1	1	1	1	1	1	1	1	1	1	1	1	0.5	0.5
Chr1_174799835	1	1	1	1	1	1	1	1	0.5	0.5	0.5	0.5	1	1	1	1	1	1	1	1	1	0.5	1	1	1	1	1	1	1	1	1	1	1	1	1	1	1	1	1	1	1	1	1	1	1	1	1	0.5	0.5
Chr1_174849290	1	1	1	1	1	1	1	1	0.5	0.5	0.5	0.5	1	1	1	1	1	1	1	1	1	0.5	1	1	1	1	1	1	1	1	1	1	1	1	1	1	1	1	1	1	1	1	1	1	1	1	1	0.5	0.5
Chr1_174886542	0	0	0	0	0	0	0	0	0.5	0.5	0.5	0.5	0	0	0	0	0	0	0	0	0	0.5	0	0	0	0	0	0	0	0	0	0	0	0	0	0	0	0	0	0	0	0	0	0	0	0	0	0.5	0.5
Chr1_174945049	1	1	1	1	1	1	1	1	1	1	1	1	1	1	1	1	1	1	1	1	1	1	1	1	1	1	1	1	1	1	1	1	1	1	1	1	1	1	1	1	1	1	1	1	1	1	1	1	1
Chr1_175056011	1	1	1	1	1	1	1	1	0	0	0	0	1	1	1	1	1	1	1	1	1	0	1	1	1	1	1	1	1	1	1	1	1	1	1	1	1	1	1	1	1	1	1	1	1	1	1	0	0
Chr1_175154862	1	1	1	1	1	1	1	1	1	1	1	1	1	1	1	1	1	1	1	1	1	1	1	1	1	1	1	1	1	1	1	1	1	1	1	1	1	1	1	1	1	1	1	1	1	1	1	1	1
Chr1_175164978	0	0	0	0	0	0	0	0	0	0	0	0	0	0	0	0	0	0	0	0	0	0	0	0	0	0	0	0	0	0	0	0	0	0	0	0	0	0	0	0	0	0	0	0	0	0	0	0	0
Chr1_175166455	0	0	0	0	0	0	0	0	0	0	0	0	0	0	0	0	0	0	0	0	0	0	0	0	0	0	0	0	0	0	0	0	0	0	0	0	0	0	0	0	0	0	0	0	0	0	0	0	0
Chr1_175222847	0	0	0	0	0	0	0	0	0	0	0	0	0	0	0	0	0	0	0	0	0	0	0	0	0	0	0	0	0	0	0	0	0	0	0	0	0	0	0	0	0	0	0	0	0	0	0	0	0
Chr1_175296774	0	0	0	0	0	0	0	0	0.5	0.5	0.5	0.5	0	0	0	0	0	0	0	0	0	0.5	0	0	0	0	0	0	0	0	0	0	0	0	0	0	0	0	0	0	0	0	0	0	0	0	0	0.5	0.5
Chr1_175832165	0.5	0.5	0.5	0.5	0.5	0.5	0.5	0.5	0.5	0.5	0.5	0.5	0.5	0.5	0.5	0.5	0.5	0.5	0.5	0.5	0.5	0.5	0.5	0.5	0.5	0.5	0.5	0.5	0.5	0.5	0.5	0.5	0.5	0.5	0.5	0.5	0.5	0.5	0.5	0.5	0.5	0.5	0.5	0.5	0.5	0.5	0.5	0.5	0.5
Chr1_175867374	0	0	0	0	0	0	0	0	0.5	0.5	0.5	0.5	0	0	0	0	0	0	0	0	0	0.5	0	0	0	0	0	0	0	0	0	0	0	0	0	0	0	0	0	0	0	0	0	0.5	0	0	0	0.5	0.5
Chr1_175892917	1	1	1	1	1	1	1	1	0.5	0.5	0.5	0.5	1	1	1	1	1	1	1	1	1	0.5	1	1	1	1	1	1	1	1	1	1	1	1	1	1	1	1	1	1	1	1	1	0.5	1	1	1	0.5	0.5
Chr1_175966610	0	0	0	0	0	0	0	0	0	0	0	0	0	0	0	0	0	0	0	0	0	0	0	0	0	0	0	0	0	0	0	0	0	0	0	0	0	0	0	0	0	0	0	0	0	0	0	0	0
Chr1_176073811	0	0	0	0	0	0	0	0	0	0	0	0	0	0	0	0	0	0	0	0	0	0	0	0	0	0	0	0	0	0	0	0	0	0	0	0	0	0	0	0	0	0	0	0	0	0	0	0	0
Chr1_176095594	1	1	1	1	1	1	1	1	1	1	1	1	1	1	1	1	1	1	1	1	1	1	1	1	1	1	1	1	1	1	1	1	1	1	1	1	1	1	1	1	1	1	1	1	1	1	1	1	1
Chr1_176329673	1	1	1	1	1	1	1	1	1	1	1	1	1	1	1	1	1	1	1	1	1	1	1	1	1	1	1	1	1	1	1	1	1	1	1	1	1	1	1	1	1	1	1	1	1	1	1	1	1
Chr1_176346046	1	1	1	1	1	1	1	1	1	1	1	1	1	1	1	1	1	1	1	1	1	1	1	1	1	1	1	1	1	1	1	1	1	1	1	1	1	1	1	1	1	1	1	1	1	1	1	1	1
Chr1_176841743	0	0	0	0	0	0	0	0	0	0	0	0	0	0	0	0	0	0	0	0	0	0	0	0	0	0	0	0	0	0	0	0	0	0	0	0	0	0	0	0	0	0	0	0	0	0	0	0	0
Chr1_176939105	1	1	1	1	1	1	1	1	0.5	0.5	0.5	0.5	1	1	1	1	1	1	1	1	1	0.5	1	1	1	1	1	1	1	1	1	1	1	1	1	1	1	1	1	1	1	1	1	0.5	1	1	1	0.5	0.5
Chr1_176943970	0	0	0	0	0	0	0	0	0	0	0	0	0	0	0	0	0	0	0	0	0	0	0	0	0	0	0	0	0	0	0	0	0	0	0	0	0	0	0	0	0	0	0	0	0	0	0	0	0
Chr1_177025589	1	1	1	1	1	1	1	1	1	1	1	1	1	1	1	1	1	1	1	1	1	1	1	1	1	1	1	1	1	1	1	1	1	1	1	1	1	1	1	1	1	1	1	1	1	1	1	1	1
Chr1_177045620	1	1	1	1	1	1	1	1	0.5	0.5	0.5	0.5	1	1	1	1	1	1	1	1	1	0.5	1	1	1	1	1	1	1	1	1	1	1	1	1	1	1	1	1	1	1	1	1	0.5	1	1	1	0.5	0.5
Chr1_177051403	0.5	0.5	0.5	0.5	0.5	0.5	0.5	0.5	0.5	0.5	0.5	0.5	0.5	0.5	0.5	0.5	0.5	0.5	0.5	0.5	0.5	0.5	0.5	0.5	0.5	0.5	0.5	0.5	0.5	0.5	0.5	0.5	0.5	0.5	0.5	0.5	0.5	0.5	0.5	0.5	0.5	0.5	0.5	0.5	0.5	0.5	0.5	0.5	0.5
Chr1_177420808	1	1	1	1	1	1	1	1	1	1	1	1	1	1	1	1	1	1	1	1	1	1	1	1	1	1	1	1	1	1	1	1	1	1	1	1	1	1	1	1	1	1	1	1	1	1	1	1	1
Chr1_177535016	1	1	1	1	1	1	1	1	0.5	0.5	0.5	0.5	1	1	1	1	1	1	1	1	1	0.5	1	1	1	1	1	1	1	1	1	1	1	1	1	1	1	1	1	1	1	1	1	0.5	1	1	1	0.5	0.5
Chr1_177930115	1	1	1	1	1	1	1	1	1	1	1	1	1	1	1	1	1	1	1	1	1	1	1	1	1	1	1	1	1	1	1	1	1	1	1	1	1	1	1	1	1	1	1	1	1	1	1	1	1
Chr1_178032239	1	1	1	1	1	1	1	1	0.5	0.5	0.5	0.5	1	1	1	1	1	1	1	1	1	0.5	1	1	1	1	1	1	1	1	1	1	1	1	1	1	1	1	1	1	1	1	1	0.5	1	1	1	0.5	0.5
Chr1_178147344	0	0	0	0	0	0	0	0	0.5	0.5	0.5	0.5	0	0	0	0	0	0	0	0	0	0.5	0	0	0	0	0	0	0	0	0	0	0	0	0	0	0	0	0	0	0	0	0	0.5	0	0	0	0.5	0.5
Chr1_178183375	1	1	1	1	1	1	1	1	1	1	1	1	1	1	1	1	1	1	1	1	1	1	1	1	1	1	1	1	1	1	1	1	1	1	1	1	1	1	1	1	1	1	1	1	1	1	1	1	1
Chr1_178321579	1	1	1	1	1	1	1	1	1	1	1	1	1	1	1	1	1	1	1	1	1	1	1	1	1	1	1	1	1	1	1	1	1	1	1	1	1	1	1	1	1	1	1	1	1	1	1	1	1
Chr1_178476811	0	0	0	0	0	0	0	0	0.5	0.5	0.5	0.5	0	0	0	0	0	0	0	0	0	0.5	0	0	0	0	0	0	0	0	0	0	0	0	0	0	0	0	0	0	0	0	0	0.5	0	0	0	0.5	0.5
Chr1_178476845	1	1	1	1	1	1	1	1	0.5	0.5	0.5	0.5	1	1	1	1	1	1	1	1	1	0.5	1	1	1	1	1	1	1	1	1	1	1	1	1	1	1	1	1	1	1	1	1	0.5	1	1	1	0.5	0.5
Chr1_178476888	0	0	0	0	0	0	0	0	0.5	0.5	0.5	0.5	0	0	0	0	0	0	0	0	0	0.5	0	0	0	0	0	0	0	0	0	0	0	0	0	0	0	0	0	0	0	0	0	0.5	0	0	0	0.5	0.5
Chr1_178690698	0	0	0	0	0	0	0	0	0.5	0.5	0.5	0.5	0	0	0	0	0	0	0	0	0	0.5	0	0	0	0	0	0	0	0	0	0	0	0	0	0	0	0	0	0	0	0	0	0.5	0	0	0	0.5	0.5
Chr1_178949789	1	1	1	1	1	1	1	1	0.5	0.5	0.5	0.5	1	1	1	1	1	1	1	1	1	0.5	1	1	1	1	1	1	1	1	1	1	1	1	1	1	1	1	1	1	1	1	1	0.5	1	1	1	0.5	0.5
Chr1_179050921	1	1	1	1	1	1	1	1	0.5	0.5	0.5	0.5	1	1	1	1	1	1	1	1	1	0.5	1	1	1	1	1	1	1	1	1	1	1	1	1	1	1	1	1	1	1	1	1	0.5	1	1	1	0.5	0.5
Chr1_179204385	1	1	1	1	1	1	1	1	0.5	0.5	0.5	0.5	1	1	1	1	1	1	1	1	1	0.5	1	1	1	1	1	1	1	1	1	1	1	1	1	1	1	1	1	1	1	1	1	0.5	1	1	1	0.5	0.5
Chr1_179256535	1	1	1	1	1	1	1	1	0.5	0.5	0.5	0.5	1	1	1	1	1	1	1	1	1	0.5	1	1	1	1	1	1	1	1	1	1	1	1	1	1	1	1	1	1	1	1	1	0.5	1	1	1	0.5	0.5
Chr1_179329192	1	1	1	1	1	1	1	1	0.5	0.5	0.5	0.5	1	1	1	1	1	1	1	1	1	0.5	1	1	1	1	1	1	1	1	1	1	1	1	1	1	1	1	1	1	1	1	1	0.5	1	1	1	0.5	0.5
Chr1_179343220	1	1	1	1	1	1	1	1	0.5	0.5	0.5	0.5	1	1	1	1	1	1	1	1	1	0.5	1	1	1	1	1	1	1	1	1	1	1	1	1	1	1	1	1	1	1	1	1	0.5	1	1	1	0.5	0.5
Chr1_179372340	0.5	0.5	0.5	0.5	0.5	0.5	0.5	0.5	1	1	1	1	0.5	0.5	0.5	0.5	0.5	0.5	0.5	0.5	0.5	1	0.5	0.5	0.5	0.5	0.5	0.5	0.5	0.5	0.5	0.5	0.5	0.5	0.5	0.5	0.5	0.5	0.5	0.5	0.5	0.5	0.5	1	0.5	0.5	0.5	1	1
Chr1_179577586	1	1	1	1	1	1	1	1	1	1	1	1	1	1	1	1	1	1	1	1	1	1	1	1	1	1	1	1	1	1	1	1	1	1	1	1	1	1	1	1	1	1	1	1	1	1	1	1	1
Chr1_179595139	0	0	0	0	0	0	0	0	0	0	0	0	0	0	0	0	0	0	0	0	0	0	0	0	0	0	0	0	0	0	0	0	0	0	0	0	0	0	0	0	0	0	0	0	0	0	0	0	0
Chr1_179795289	1	1	1	1	1	1	1	1	0.5	0.5	0.5	0.5	1	0	0	0	0	0	0	0	0	0.5	1	1	1	1	1	1	1	1	1	1	1	1	1	1	1	1	1	1	1	1	1	0.5	1	1	1	0.5	0.5
Chr1_179833435	1	1	1	1	1	1	1	1	0.5	0.5	0.5	0.5	1	0	0	0	0	0	0	0	0	0.5	1	1	1	1	1	1	1	1	1	1	1	1	1	1	1	1	1	1	1	1	1	0.5	1	1	1	0.5	0.5
Chr1_179986151	1	1	1	1	1	1	1	1	1	1	1	1	1	1	1	1	1	1	1	1	1	1	1	1	1	1	1	1	1	1	1	1	1	1	1	1	1	1	1	1	1	1	1	1	1	1	1	1	1
Chr1_180012920	1	1	1	1	1	1	1	1	1	1	1	1	1	1	1	1	1	1	1	1	1	1	1	1	1	1	1	1	1	1	1	1	1	1	1	1	1	1	1	1	1	1	1	1	1	1	1	1	1
Chr1_180264269	0	0	0	0	0	0	0	0	0.5	0.5	0.5	0.5	0	1	1	1	1	1	1	1	1	0.5	0	0	0	0	0	0	0	0	0	0	0	0	0	0	0	0	0	0	0	0	0	0.5	0	0	0	0.5	0.5
Chr1_180268678	0	0	0	0	0	0	0	0	0.5	0.5	0.5	0.5	0	1	1	1	1	1	1	1	1	0.5	0	0	0	0	0	0	0	0	0	0	0	0	0	0	0	0	0	0	0	0	0	0.5	0	0	0	0.5	0.5
Chr1_180308158	1	1	1	1	1	1	1	1	1	1	1	1	1	1	1	1	1	1	1	1	1	1	1	1	1	1	1	1	1	1	1	1	1	1	1	1	1	1	1	1	1	1	1	1	1	1	1	1	1
Chr1_180401222	1	1	1	1	1	1	1	1	1	1	1	1	1	1	1	1	1	1	1	1	1	1	1	1	1	1	1	1	1	1	1	1	1	1	1	1	1	1	1	1	1	1	1	1	1	1	1	1	1
Chr1_180405240	1	1	1	1	1	1	1	1	0.5	0.5	0.5	0.5	1	0	0	0	0	0	0	0	0	0.5	1	1	1	1	1	1	1	1	1	1	1	1	1	1	1	1	1	1	1	1	1	0.5	1	1	1	0.5	0.5
Chr1_180612182	0	0	0	0	0	0	0	0	0	0	0	0	0	0	0	0	0	0	0	0	0	0	0	0	0	0	0	0	0	0	0	0	0	0	0	0	0	0	0	0	0	0	0	0	0	0	0	0	0
Chr1_180689475	0	0	0	0	0	0	0	0	0.5	0.5	0.5	0.5	0	1	1	1	1	1	1	1	1	0.5	0	0	0	0	0	0	0	0	0	0	0	0	0	0	0	0	0	0	0	0	0	0	0	0	0	0.5	0.5
Chr1_180717146	1	1	1	1	1	1	1	1	1	1	1	1	1	1	1	1	1	1	1	1	1	1	1	1	1	1	1	1	1	1	1	1	1	1	1	1	1	1	1	1	1	1	1	1	1	1	1	1	1
Chr1_181263185	1	1	1	1	1	1	1	1	1	1	1	1	1	1	1	1	1	1	1	1	1	1	1	1	1	1	1	1	1	1	1	1	1	1	1	1	1	1	1	1	1	1	1	1	1	1	1	1	1
Chr1_181292540	1	1	1	1	1	1	1	1	1	1	1	1	1	1	1	1	1	1	1	1	1	1	1	1	1	1	1	1	1	1	1	1	1	1	1	1	1	1	1	1	1	1	1	1	1	1	1	1	1
Chr1_181302630	1	1	1	1	1	1	1	1	1	1	1	1	1	1	1	1	1	1	1	1	1	1	1	1	1	1	1	1	1	1	1	1	1	1	1	1	1	1	1	1	1	1	1	1	1	1	1	1	1
Chr1_181718662	1	1	1	1	1	1	1	1	0.5	0.5	0.5	0.5	1	0	0	0	0	0	0	0	0	0.5	1	1	1	1	1	1	1	1	1	1	1	1	1	1	1	1	1	1	1	1	1	1	1	1	1	0.5	0.5
Chr1_181732434	1	1	1	1	1	1	1	1	0.5	0.5	0.5	0.5	1	0	0	0	0	0	0	0	0	0.5	1	1	1	1	1	1	1	1	1	1	1	1	1	1	1	1	1	1	1	1	1	1	1	1	1	0.5	0.5
Chr1_181733125	1	1	1	1	1	1	1	1	1	1	1	1	1	1	1	1	1	1	1	1	1	1	1	1	1	1	1	1	1	1	1	1	1	1	1	1	1	1	1	1	1	1	1	1	1	1	1	1	1
Chr1_181870894	1	1	1	1	1	1	1	1	0.5	0.5	0.5	0.5	1	0	0	0	0	0	0	0	0	0.5	1	1	1	1	1	1	1	1	1	1	1	1	1	1	1	1	1	1	1	1	1	1	1	1	1	0.5	0.5
Chr1_181886175	1	1	1	1	1	1	1	1	1	1	1	1	1	1	1	1	1	1	1	1	1	1	1	1	1	1	1	1	1	1	1	1	1	1	1	1	1	1	1	1	1	1	1	1	1	1	1	1	1
Chr1_181949406	1	1	1	1	1	1	1	1	0.5	0.5	0.5	0.5	1	0	0	0	0	0	0	0	0	0.5	1	1	1	1	1	1	1	1	1	1	1	1	1	1	1	1	1	1	1	1	1	1	1	1	1	0.5	0
Chr1_182047757	1	1	1	1	1	1	1	1	1	1	1	1	1	1	1	1	1	1	1	1	1	1	1	1	1	1	1	1	1	1	1	1	1	1	1	1	1	1	1	1	1	1	1	1	1	1	1	1	1
Chr1_182106054	1	1	1	1	1	1	1	1	1	1	1	1	1	1	1	1	1	1	1	1	1	1	1	1	1	1	1	1	1	1	1	1	1	1	1	1	1	1	1	1	1	1	1	1	1	1	1	1	1
Chr1_182166570	0	0	0	0	0	0	0	0	0	0	0	0	0	0	0	0	0	0	0	0	0	0	0	0	0	0	0	0	0	0	0	0	0	0	0	0	0	0	0	0	0	0	0	0	0	0	0	0	0
Chr1_182199659	0	0	0	0	0	0	0	0	0	0	0	0	0	0	0	0	0	0	0	0	0	0	0	0	0	0	0	0	0	0	0	0	0	0	0	0	0	0	0	0	0	0	0	0	0	0	0	0	0
Chr1_182248196	0	0	0	0	0	0	0	0	0	0	0	0	0	0	0	0	0	0	0	0	0	0	0	0	0	0	0	0	0	0	0	0	0	0	0	0	0	0	0	0	0	0	0	0	0	0	0	0	0
Chr1_182270589	0	0	0	0	0	0	0	0	0	0	0	0	0	0	0	0	0	0	0	0	0	0	0	0	0	0	0	0	0	0	0	0	0	0	0	0	0	0	0	0	0	0	0	0	0	0	0	0	0
Chr1_182286085	0	0	0	0	0	0	0	0	0.5	0.5	0.5	0.5	0	1	1	1	1	1	1	1	1	0.5	0	0	0	0	0	0	0	0	0	0	0	0	0	0	0	0	0	0	0	0	0	0	0	0	0	0.5	1
Chr1_182297158	0	0	0	0	0	0	0	0	0.5	0.5	0.5	0.5	0	1	1	1	1	1	1	1	1	0.5	0	0	0	0	0	0	0	0	0	0	0	0	0	0	0	0	0	0	0	0	0	0	0	0	0	0.5	1
Chr1_182540686	0	0	0	0	0	0	0	0	0.5	0.5	0.5	0.5	0	1	1	1	1	1	1	1	1	0.5	0	0	0	0	0	0	0	0	0	0	0	0	0	0	0	0	0	0	0	0	0	0	0	0	0	0.5	1
Chr1_182656861	0	0	0	0	0	0	0	0	0.5	0.5	0.5	0.5	0	1	1	1	1	1	1	1	1	0.5	0	0	0	0	0	0	0	0	0	0	0	0	0	0	0	0	0	0	0	0	0	0	0	0	0	0.5	1
Chr1_182680007	0	0	0	0	0	0	0	0	0.5	0.5	0.5	0.5	0	1	1	1	1	1	1	1	1	0.5	0	0	0	0	0	0	0	0	0	0	0	0	0	0	0	0	0	0	0	0	0	0	0	0	0	0.5	1
Chr1_182846814	0	0	0	0	0	0	0	0	0	0	0	0	0	0	0	0	0	0	0	0	0	0	0	0	0	0	0	0	0	0	0	0	0	0	0	0	0	0	0	0	0	0	0	0	0	0	0	0	0
Chr1_182852295	0	0	0	0	0	0	0	0	0	0	0	0	0	0	0	0	0	0	0	0	0	0	0	0	0	0	0	0	0	0	0	0	0	0	0	0	0	0	0	0	0	0	0	0	0	0	0	0	0
Chr1_182901035	0	0	0	0	0	0	0	0	0	0	0	0	0	0	0	0	0	0	0	0	0	0	0	0	0	0	0	0	0	0	0	0	0	0	0	0	0	0	0	0	0	0	0	0	0	0	0	0	0
Chr1_182902622	0	0	0	0	0	0	0	0	0	0	0	0	0	0	0	0	0	0	0	0	0	0	0	0	0	0	0	0	0	0	0	0	0	0	0	0	0	0	0	0	0	0	0	0	0	0	0	0	0
Chr1_183029016	1	1	1	1	1	1	1	1	0.5	0.5	0.5	0.5	1	0	0	0	0	0	0	0	0	0.5	1	1	1	1	1	1	1	1	1	1	1	1	1	1	1	1	1	1	1	1	1	1	1	1	1	0.5	0
Chr1_183477534	1	1	1	1	1	1	1	1	1	1	1	1	1	1	1	1	1	1	1	1	1	1	1	1	1	1	1	1	1	1	1	1	1	1	1	1	1	1	1	1	1	1	1	1	1	1	1	1	1
Chr1_183527957	0	0	0	0	0	0	0	0	0	0	0	0	0	0	0	0	0	0	0	0	0	0	0	0	0	0	0	0	0	0	0	0	0	0	0	0	0	0	0	0	0	0	0	0	0	0	0	0	0
Chr1_183593685	0	0	0	0	0	0	0	0	0	0	0	0	0	0	0	0	0	0	0	0	0	0	0	0	0	0	0	0	0	0	0	0	0	0	0	0	0	0	0	0	0	0	0	0	0	0	0	0	0
Chr1_183675900	1	1	1	1	1	1	1	1	0.5	0.5	0.5	0.5	1	0	0	0	0	0	0	0	0	0.5	1	1	1	1	1	1	1	1	1	1	1	1	1	1	1	1	1	1	1	1	1	1	1	1	1	0.5	0
Chr1_183687868	1	1	1	1	1	1	1	1	1	1	1	1	1	1	1	1	1	1	1	1	1	1	1	1	1	1	1	1	1	1	1	1	1	1	1	1	1	1	1	1	1	1	1	1	1	1	1	1	1
Chr1_183695860	0	0	0	0	0	0	0	0	0.5	0.5	0.5	0.5	0	1	1	1	1	1	1	1	1	0.5	0	0	0	0	0	0	0	0	0	0	0	0	0	0	0	0	0	0	0	0	0	0	0	0	0	0.5	1
Chr1_183776323	1	1	1	1	1	1	1	1	0.5	0.5	0.5	0.5	1	0	0	0	0	0	0	0	0	0.5	1	1	1	1	1	1	1	1	1	1	1	1	1	1	1	1	1	1	1	1	1	1	1	1	1	0.5	0
Chr1_183803340	0	0	0	0	0	0	0	0	0.5	0.5	0.5	0.5	0	1	1	1	1	1	1	1	1	0.5	0	0	0	0	0	0	0	0	0	0	0	0	0	0	0	0	0	0	0	0	0	0	0	0	0	0.5	1
Chr1_183808148	1	1	1	1	1	1	1	1	1	1	1	1	1	1	1	1	1	1	1	1	1	1	1	1	1	1	1	1	1	1	1	1	1	1	1	1	1	1	1	1	1	1	1	1	1	1	1	1	1
Chr1_183808321	1	1	1	1	1	1	1	1	1	1	1	1	1	1	1	1	1	1	1	1	1	1	1	1	1	1	1	1	1	1	1	1	1	1	1	1	1	1	1	1	1	1	1	1	1	1	1	1	1
Chr1_183810415	1	1	1	1	1	1	1	1	1	1	1	1	1	1	1	1	1	1	1	1	1	1	1	1	1	1	1	1	1	1	1	1	1	1	1	1	1	1	1	1	1	1	1	1	1	1	1	1	1
Chr1_183853080	1	1	1	1	1	1	1	1	1	1	1	1	1	1	1	1	1	1	1	1	1	1	1	1	1	1	1	1	1	1	1	1	1	1	1	1	1	1	1	1	1	1	1	1	1	1	1	1	1
Chr1_183894623	1	1	1	1	1	1	1	1	1	1	1	1	1	1	1	1	1	1	1	1	1	1	1	1	1	1	1	1	1	1	1	1	1	1	1	1	1	1	1	1	1	1	1	1	1	1	1	1	1
Chr1_183909501	1	1	1	1	1	1	1	1	0.5	0.5	0.5	0.5	1	0	0	0	0	0	0	0	0	0.5	1	1	1	1	1	1	1	1	1	1	1	1	1	1	1	1	1	1	1	1	1	1	1	1	1	0.5	0
Chr1_184012303	1	1	1	1	1	1	1	1	0.5	0.5	0.5	0.5	1	0	0	0	0	0	0	0	0	0.5	1	1	1	1	1	1	1	1	1	1	1	1	1	1	1	1	1	1	1	1	1	1	1	1	1	0.5	0
Chr1_184499101	0	0	0	0	0	0	0	0	0	0	0	0	0	0	0	0	0	0	0	0	0	0	0	0	0	0	0	0	0	0	0	0	0	0	0	0	0	0	0	0	0	0	0	0	0	0	0	0	0
Chr1_184570986	0	0	0	0	0	0	0	0	0	0	0	0	0	0	0	0	0	0	0	0	0	0	0	0	0	0	0	0	0	0	0	0	0	0	0	0	0	0	0	0	0	0	0	0	0	0	0	0	0
Chr1_184615641	0	0	0	0	0	0	0	0	0	0	0	0	0	0	0	0	0	0	0	0	0	0	0	0	0	0	0	0	0	0	0	0	0	0	0	0	0	0	0	0	0	0	0	0	0	0	0	0	0
Chr1_185302692	1	1	1	1	1	1	1	1	0.5	0.5	0.5	0.5	1	0	0	0	0	0	0	0	0	0.5	1	1	1	1	1	1	1	1	1	1	1	1	1	1	1	1	1	1	1	1	1	1	1	1	1	0.5	0
Chr1_186544429	1	1	1	1	1	1	1	1	1	1	1	1	1	1	1	1	1	1	1	1	1	1	1	1	1	1	1	1	1	1	1	1	1	1	1	1	1	1	1	1	1	1	1	1	1	1	1	1	1
Chr1_186952838	1	1	1	1	1	1	1	1	1	1	1	1	1	1	1	1	1	1	1	1	1	1	1	1	1	1	1	1	1	1	1	1	1	1	1	1	1	1	1	1	1	1	1	1	1	1	1	1	1
Chr1_187063944	1	1	1	1	1	1	1	1	1	1	1	1	1	1	1	1	1	1	1	1	1	1	1	1	1	1	1	1	1	1	1	1	1	1	1	1	1	1	1	1	1	1	1	1	1	1	1	1	1
Chr1_187193883	1	1	1	1	1	1	1	1	1	1	1	1	1	1	1	1	1	1	1	1	1	1	1	1	1	1	1	1	1	1	1	1	1	1	1	1	1	1	1	1	1	1	1	1	1	1	1	1	1
Chr1_187200540	1	1	1	1	1	1	1	1	0.5	0.5	0.5	0.5	1	0	0	0	0	0	0	0	0	0.5	1	1	1	1	1	1	1	1	1	1	1	1	1	1	1	1	1	1	1	1	1	1	1	1	1	0.5	0
Chr1_187238861	1	1	1	1	1	1	1	1	0.5	0.5	0.5	0.5	1	0	0	0	0	0	0	0	0	0.5	1	1	1	1	1	1	1	1	1	1	1	1	1	1	1	1	1	1	1	1	1	1	1	1	1	0.5	0
Chr1_187257802	1	1	1	1	1	1	1	1	0.5	0.5	0.5	0.5	1	0	0	0	0	0	0	0	0	0.5	1	1	1	1	1	1	1	1	1	1	1	1	1	1	1	1	1	1	1	1	1	1	1	1	1	0.5	0
Chr1_187342364	1	1	1	1	1	1	1	1	0.5	0.5	0.5	0.5	1	0	0	0	0	0	0	0	0	0.5	1	1	1	1	1	1	1	1	1	1	1	1	1	1	1	1	1	1	1	1	1	1	1	1	1	0.5	0
Chr1_187344142	1	1	1	1	1	1	1	1	0.5	0.5	0.5	0.5	1	0	0	0	0	0	0	0	0	0.5	1	1	1	1	1	1	1	1	1	1	1	1	1	1	1	1	1	1	1	1	1	1	1	1	1	0.5	0
Chr1_187354065	1	1	1	1	1	1	1	1	0.5	0.5	0.5	0.5	1	0	0	0	0	0	0	0	0	0.5	1	1	1	1	1	1	1	1	1	1	1	1	1	1	1	1	1	1	1	1	1	1	1	1	1	0.5	0
Chr1_187381261	1	1	1	1	1	1	1	1	0.5	0.5	0.5	0.5	1	0	0	0	0	0	0	0	0	0.5	1	1	1	1	1	1	1	1	1	1	1	1	1	1	1	1	1	1	1	1	1	1	1	1	1	0.5	0
Chr1_187387871	1	1	1	1	1	1	1	1	0.5	0.5	0.5	0.5	1	0	0	0	0	0	0	0	0	0.5	1	1	1	1	1	1	1	1	1	1	1	1	1	1	1	1	1	1	1	1	1	1	1	1	1	0.5	0
Chr1_187390630	1	1	1	1	1	1	1	1	0.5	0.5	0.5	0.5	1	0	0	0	0	0	0	0	0	0.5	1	1	1	1	1	1	1	1	1	1	1	1	1	1	1	1	1	1	1	1	1	1	1	1	1	0.5	0
Chr1_187391885	1	1	1	1	1	1	1	1	0.5	0.5	0.5	0.5	1	0	0	0	0	0	0	0	0	0.5	1	1	1	1	1	1	1	1	1	1	1	1	1	1	1	1	1	1	1	1	1	1	1	1	1	0.5	0
Chr1_187392129	1	1	1	1	1	1	1	1	0.5	0.5	0.5	0.5	1	0	0	0	0	0	0	0	0	0.5	1	1	1	1	1	1	1	1	1	1	1	1	1	1	1	1	1	1	1	1	1	1	1	1	1	0.5	0
Chr1_187397162	1	1	1	1	1	1	1	1	0.5	0.5	0.5	0.5	1	0	0	0	0	0	0	0	0	0.5	1	1	1	1	1	1	1	1	1	1	1	1	1	1	1	1	1	1	1	1	1	1	1	1	1	0.5	0
Chr1_187430008	1	1	1	1	1	1	1	1	0.5	0.5	0.5	0.5	1	0	0	0	0	0	0	0	0	0.5	1	1	1	1	1	1	1	1	1	1	1	1	1	1	1	1	1	1	1	1	1	1	1	1	1	0.5	0
Chr1_187495992	0	0	0	0	0	0	0	0	0.5	0.5	0.5	0.5	0	1	1	1	1	1	1	1	1	0.5	0	0	0	0	0	0	0	0	0	0	0	0	0	0	0	0	0	0	0	0	0	0	0	0	0	0.5	1
Chr1_187637214	0	0	0	0	0	0	0	0	0.5	0.5	0.5	0.5	0	1	1	1	1	1	1	1	1	0.5	0	0	0	0	0	0	0	0	0	0	0	0	0	0	0	0	0	0	0	0	0	0	0	0	0	0.5	1
Chr1_187670591	0	0	0	0	0	0	0	0	0.5	0.5	0.5	0.5	0	1	1	1	1	1	1	1	1	0.5	0	0	0	0	0	0	0	0	0	0	0	0	0	0	0	0	0	0	0	0	0	0	0	0	0	0.5	1
Chr1_187975381	0	0	0	0	0	0	0	0	0.5	0.5	0.5	0.5	0	1	1	1	1	1	1	1	1	0.5	0	0	0	0	0	0	0	0	0	0	0	0	0	0	0	0	0	0	0	0	0	0	0	0	0	0.5	1
Chr1_187981782	0	0	0	0	0	0	0	0	0.5	0.5	0.5	0.5	0	1	1	1	1	1	1	1	1	0.5	0	0	0	0	0	0	0	0	0	0	0	0	0	0	0	0	0	0	0	0	0	0	0	0	0	0.5	1
Chr1_188026235	1	1	1	1	1	1	1	1	1	1	1	1	1	1	1	1	1	1	1	1	1	1	1	1	1	1	1	1	1	1	1	1	1	1	1	1	1	1	1	1	1	1	1	1	1	1	1	1	1
Chr1_188037816	1	1	1	1	1	1	1	1	0.5	0.5	0.5	0.5	1	0	0	0	0	0	0	0	0	0.5	1	1	1	1	1	1	1	1	1	1	1	1	1	1	1	1	1	1	0.5	1	1	1	1	1	1	0.5	0
Chr1_188037876	1	1	1	1	1	1	1	1	0.5	0.5	0.5	0.5	1	0	0	0	0	0	0	0	0	0.5	1	1	1	1	1	1	1	1	1	1	1	1	1	1	1	1	1	1	0.5	1	1	1	1	1	1	0.5	0
Chr1_188072445	1	1	1	1	1	1	1	1	1	1	1	1	1	1	1	1	1	1	1	1	1	1	1	1	1	1	1	1	1	1	1	1	1	1	1	1	1	1	1	1	1	1	1	1	1	1	1	1	1
Chr1_188084247	1	1	1	1	1	1	1	1	1	1	1	1	1	1	1	1	1	1	1	1	1	1	1	1	1	1	1	1	1	1	1	1	1	1	1	1	1	1	1	1	1	1	1	1	1	1	1	1	1
Chr1_188086900	1	1	1	1	1	1	1	1	1	1	1	1	1	1	1	1	1	1	1	1	1	1	1	1	1	1	1	1	1	1	1	1	1	1	1	1	1	1	1	1	1	1	1	1	1	1	1	1	1
Chr1_188088419	1	1	1	1	1	1	1	1	1	1	1	1	1	1	1	1	1	1	1	1	1	1	1	1	1	1	1	1	1	1	1	1	1	1	1	1	1	1	1	1	1	1	1	1	1	1	1	1	1
Chr1_188182081	1	1	1	1	1	1	1	1	0.5	0.5	0.5	0.5	1	0	0	0	0	0	0	0	0	0.5	1	1	1	1	1	1	1	1	1	1	1	1	1	1	1	1	1	1	0.5	1	1	1	1	1	1	0.5	0
Chr1_188342806	1	1	1	1	1	1	1	1	0	0	0	0	1	0	0	0	0	0	0	0	0	0	1	1	1	1	1	1	1	1	1	1	1	1	1	1	1	1	1	1	0	1	1	1	1	1	1	0	0
Chr1_188806522	1	1	1	1	1	1	1	1	0.5	0.5	0.5	0.5	1	0	0	0	0	0	0	0	0	0.5	1	1	1	1	1	1	1	1	1	1	1	1	1	1	1	1	1	1	0.5	1	1	1	1	1	1	0.5	0
Chr1_188905646	1	1	1	1	1	1	1	1	0.5	0.5	0.5	0.5	1	0	0	0	0	0	0	0	0	0.5	1	1	1	1	1	1	1	1	1	1	1	1	1	1	1	1	1	1	0.5	1	1	1	1	1	1	0.5	0
Chr1_188964888	1	1	1	1	1	1	1	1	0	0	0	0	1	0	0	0	0	0	0	0	0	0	1	1	1	1	1	1	1	1	1	1	1	1	1	1	1	1	1	1	0	1	1	1	1	1	1	0	0
Chr1_188987677	1	1	1	1	1	1	1	1	0.5	0.5	0.5	0.5	1	0	0	0	0	0	0	0	0	0.5	1	1	1	1	1	1	1	1	1	1	1	1	1	1	1	1	1	1	0.5	1	1	1	1	1	1	0.5	0
Chr1_189088166	1	1	1	1	1	1	1	1	0.5	0.5	0.5	0.5	1	0	0	0	0	0	0	0	0	0.5	1	1	1	1	1	1	1	1	1	1	1	1	1	1	1	1	1	1	0.5	1	1	1	1	1	1	0.5	0
Chr1_189279362	1	1	1	1	1	1	1	1	0.5	0.5	0.5	0.5	1	0	0	0	0	0	0	0	0	0.5	1	1	1	1	1	1	1	1	1	1	1	1	1	1	1	1	1	1	0.5	1	1	1	1	1	1	0.5	0
Chr1_189354362	1	1	1	1	1	1	1	1	0.5	0.5	0.5	0.5	1	0	0	0	0	0	0	0	0	0.5	1	1	1	1	1	1	1	1	1	1	1	1	1	1	1	1	1	1	0.5	1	1	1	1	1	1	0.5	0
Chr1_189356394	1	1	1	1	1	1	1	1	0.5	0.5	0.5	0.5	1	0	0	0	0	0	0	0	0	0.5	1	1	1	1	1	1	1	1	1	1	1	1	1	1	1	1	1	1	0.5	1	1	1	1	1	1	0.5	0
Chr1_189358093	1	1	1	1	1	1	1	1	0.5	0.5	0.5	0.5	1	0	0	0	0	0	0	0	0	0.5	1	1	1	1	1	1	1	1	1	1	1	1	1	1	1	1	1	1	0.5	1	1	1	1	1	1	0.5	0
Chr1_189522638	0	0	0	0	0	0	0	0	0.5	0.5	0.5	0.5	0	1	1	1	1	1	1	1	1	0.5	0	0	0	0	0	0	0	0	0	0	0	0	0	0	0	0	0	0	0.5	0	0	0	0	0	0	0.5	1
Chr1_189526379	0	0	0	0	0	0	0	0	0.5	0.5	0.5	0.5	0	1	1	1	1	1	1	1	1	0.5	0	0	0	0	0	0	0	0	0	0	0	0	0	0	0	0	0	0	0.5	0	0	0	0	0	0	0.5	1
Chr1_189591792	0	0	0	0	0	0	0	0	0.5	0.5	0.5	0.5	0	1	1	1	1	1	1	1	1	0.5	0	0	0	0	0	0	0	0	0	0	0	0	0	0	0	0	0	0	0.5	0	0	0	0	0	0	0.5	1
Chr1_189640447	1	1	1	1	1	1	1	1	1	1	1	1	1	1	1	1	1	1	1	1	1	1	1	1	1	1	1	1	1	1	1	1	1	1	1	1	1	1	1	1	1	1	1	1	1	1	1	1	1
Chr1_189673555	0	0	0	0	0	0	0	0	0.5	0.5	0.5	0.5	0	1	1	1	1	1	1	1	1	0.5	0	0	0	0	0	0	0	0	0	0	0	0	0	0	0	0	0	0	0.5	0	0	0	0	0	0	0.5	1
Chr1_189832968	1	1	1	1	1	1	1	1	1	1	1	1	1	1	1	1	1	1	1	1	1	1	1	1	1	1	1	1	1	1	1	1	1	1	1	1	1	1	1	1	1	1	1	1	1	1	1	1	1
Chr1_189863175	1	1	1	1	1	1	1	1	0.5	0.5	0.5	0.5	1	0	0	0	0	0	0	0	0	0.5	1	1	1	1	1	1	1	1	1	1	1	1	1	1	1	1	1	1	0.5	1	1	1	1	1	1	0.5	0
Chr1_190022141	1	1	1	1	1	1	1	1	0.5	0.5	0.5	0.5	1	0	0	0	0	0	0	0	0	0.5	1	1	1	1	1	1	1	1	1	1	1	1	1	1	1	1	1	1	0.5	1	1	1	1	1	1	0.5	0
Chr1_190143010	1	1	1	1	1	1	1	1	0.5	0.5	0.5	0.5	1	0	0	0	0	0	0	0	0	0.5	1	1	1	1	1	1	1	1	1	1	1	1	1	1	1	1	1	1	0.5	1	1	1	1	1	1	0.5	0
Chr1_190314790	1	1	1	1	1	1	1	1	1	1	1	1	1	1	1	1	1	1	1	1	1	1	1	1	1	1	1	1	1	1	1	1	1	1	1	1	1	1	1	1	1	1	1	1	1	1	1	1	1
Chr1_190394577	1	1	1	1	1	1	1	1	1	1	1	1	1	1	1	1	1	1	1	1	1	1	1	1	1	1	1	1	1	1	1	1	1	1	1	1	1	1	1	1	1	1	1	1	1	1	1	1	1
Chr1_190396353	1	1	1	1	1	1	1	1	1	1	1	1	1	1	1	1	1	1	1	1	1	1	1	1	1	1	1	1	1	1	1	1	1	1	1	1	1	1	1	1	1	1	1	1	1	1	1	1	1
Chr1_190549193	1	1	1	1	1	1	1	1	0.5	0.5	0.5	0.5	1	0	0	0.5	0	0	0	0	0	0.5	1	1	1	1	1	1	1	1	1	1	1	1	1	1	1	1	1	1	0.5	1	1	1	1	1	1	0.5	0
Chr1_190610531	1	1	1	1	1	1	1	1	0.5	0.5	0.5	0.5	1	0	0	0	0	0	0	0	0	0.5	1	1	1	1	1	1	1	1	1	1	1	1	1	1	1	1	1	1	0.5	1	1	1	1	1	1	0.5	0
Chr1_190637073	1	1	1	1	1	1	1	1	1	1	1	1	1	1	1	1	1	1	1	1	1	1	1	1	1	1	1	1	1	1	1	1	1	1	1	1	1	1	1	1	1	1	1	1	1	1	1	1	1
Chr1_190699941	1	1	1	1	1	1	1	1	0.5	0.5	0.5	0.5	1	0	0	0	0	0	0	0	0	0.5	1	1	1	1	1	1	1	1	1	1	1	1	1	1	1	1	1	1	0.5	1	1	1	1	1	1	0.5	0
Chr1_190753386	1	1	1	1	1	1	1	1	0.5	0.5	0.5	0.5	1	0	0	0	0	0	0	0	0	0.5	1	1	1	1	1	1	1	1	1	1	1	1	1	1	1	1	1	1	0.5	1	1	1	1	1	1	0.5	0
Chr1_190754401	1	1	1	1	1	1	1	1	0.5	0.5	0.5	0.5	1	0	0	0	0	0	0	0	0	0.5	1	1	1	1	1	1	1	1	1	1	1	1	1	1	1	1	1	1	0.5	1	1	1	1	1	1	0.5	0
Chr1_190758272	1	1	1	1	1	1	1	1	0.5	0.5	0.5	0.5	1	0	0	0	0	0	0	0	0	0.5	1	1	1	1	1	1	1	1	1	1	1	1	1	1	1	1	1	1	0.5	1	1	1	1	1	1	0.5	0
Chr1_190978883	1	1	1	1	1	1	1	1	0.5	0.5	0.5	0.5	1	0	0	0	0	0	0	0	0	0.5	1	1	1	1	1	1	1	1	1	1	1	1	1	1	1	1	1	1	0.5	1	1	1	1	1	1	0.5	0
Chr1_191004957	1	1	1	1	1	1	1	1	1	1	1	1	1	1	1	1	1	1	1	1	1	1	1	1	1	1	1	1	1	1	1	1	1	1	1	1	1	1	1	1	1	1	1	1	1	1	1	1	1
Chr1_191063468	0	0	0	0	0	0	0	0	0	0	0	0	0	0	0	0	0	0	0	0	0	0	0	0	0	0	0	0	0	0	0	0	0	0	0	0	0	0	0	0	0	0	0	0	0	0	0	0	0
Chr1_191063763	1	1	1	1	1	1	1	1	1	1	1	1	1	1	1	1	1	1	1	1	1	1	1	1	1	1	1	1	1	1	1	1	1	1	1	1	1	1	1	1	1	1	1	1	1	1	1	1	1
Chr1_191090465	0	0	0	0	0	0	0	0	0.5	0.5	0.5	0.5	0	1	1	1	1	1	1	1	1	0.5	0	0	0	0	0	0	0	0	0	0	0	0	0	0	0	0	0	0	0.5	0	0	0	0	0	0	0.5	1
Chr1_191092871	1	1	1	1	1	1	1	1	1	1	1	1	1	1	1	1	1	1	1	1	1	1	1	1	1	1	1	1	1	1	1	1	1	1	1	1	1	1	1	1	1	1	1	1	1	1	1	1	1
Chr1_191389590	0	0	0	0	0	0	0	0	0.5	0.5	0.5	0.5	0	1	1	1	1	1	1	1	1	0.5	0	0	0	0	0	0	0	0	0	0	0	0	0	0	0	0	0	0	0.5	0	0	0	0	0	0	0.5	1
Chr1_191522967	0	0	0	0	0	0	0	0	0	0	0	0	0	0	0	0	0	0	0	0	0	0	0	0	0	0	0	0	0	0	0	0	0	0	0	0	0	0	0	0	0	0	0	0	0	0	0	0	0
Chr1_191729628	1	1	1	1	1	1	1	1	1	1	1	1	1	1	1	1	1	1	1	1	1	1	1	1	1	1	1	1	1	1	1	1	1	1	1	1	1	1	1	1	1	1	1	1	1	1	1	1	1
Chr1_191734530	0	0	0	0	0	0	0	0	0	0	0	0	0	0	0	0	0	0	0	0	0	0	0	0	0	0	0	0	0	0	0	0	0	0	0	0	0	0	0	0	0	0	0	0	0	0	0	0	0
Chr1_191858782	1	1	1	1	1	1	1	1	0	0	0	0	1	0	0	0	0	0	0	0	0	0	1	1	1	1	1	1	1	1	1	1	1	1	1	1	1	1	1	1	0	1	1	1	1	1	1	0	0
Chr1_192102076	0	0	0	0	0	0	0	0	0	0	0	0	0	0	0	0	0	0	0	0	0	0	0	0	0	0	0	0	0	0	0	0	0	0	0	0	0	0	0	0	0	0	0	0	0	0	0	0	0
Chr1_192284539	1	1	1	1	1	1	1	1	1	1	1	1	1	1	1	1	1	1	1	1	1	1	1	1	1	1	1	1	1	1	1	1	1	1	1	1	1	1	1	1	1	1	1	1	1	1	1	1	1
Chr1_192404588	1	1	1	1	1	1	1	1	1	1	1	1	1	1	1	1	1	1	1	1	1	1	1	1	1	1	1	1	1	1	1	1	1	1	1	1	1	1	1	1	1	1	1	1	1	1	1	1	1
Chr1_192489094	1	1	1	1	1	1	1	1	1	1	1	1	1	1	1	1	1	1	1	1	1	1	1	1	1	1	1	1	1	1	1	1	1	1	1	1	1	1	1	1	1	1	1	1	1	1	1	1	1
Chr1_192607331	1	1	1	1	1	1	1	1	1	1	1	1	1	1	1	1	1	1	1	1	1	1	1	1	1	1	1	1	1	1	1	1	1	1	1	1	1	1	1	1	1	1	1	1	1	1	1	1	1
Chr1_192730873	0	0	0	0	0	0	0	0	0	0	0	0	0	0	0	0	0	0	0	0	0	0	0	0	0	0	0	0	0	0	0	0	0	0	0	0	0	0	0	0	0	0	0	0	0	0	0	0	0
Chr1_192807589	0	0	0	0	0	0	0	0	0	0	0	0	0	0	0	0	0	0	0	0	0	0	0	0	0	0	0	0	0	0	0	0	0	0	0	0	0	0	0	0	0	0	0	0	0	0	0	0	0
Chr1_193040565	0	0	0	0	0	0	0	0	0	0	0	0	0	0	0	0	0	0	0	0	0	0	0	0	0	0	0	0	0	0	0	0	0	0	0	0	0	0	0	0	0	0	0	0	0	0	0	0	0
Chr1_193115894	0	0	0	0	0	0	0	0	0.5	0.5	0.5	0.5	0	1	1	1	1	1	1	1	1	0.5	0	0	0	0	0	0	0	0	0	0	0	0	0	0	0	0	0	0	0.5	0	0	0	0	0	0	0.5	1
Chr1_193492024	1	1	1	1	1	1	1	1	0.5	0.5	0.5	0.5	1	0	0	0	0	0	0	0	0	0.5	1	1	1	1	1	1	1	1	1	1	1	1	1	1	1	1	1	1	0.5	1	1	1	1	1	1	0.5	0
Chr1_193520375	1	1	1	1	1	1	1	1	1	1	1	1	1	1	1	1	1	1	1	1	1	1	1	1	1	1	1	1	1	1	1	1	1	1	1	1	1	1	1	1	1	1	1	1	1	1	1	1	1
Chr1_193591634	0	0	0	0	0	0	0	0	0	0	0	0	0	0	0	0	0	0	0	0	0	0	0	0	0	0	0	0	0	0	0	0	0	0	0	0	0	0	0	0	0	0	0	0	0	0	0	0	0
Chr1_193693205	1	1	1	1	1	1	1	1	1	1	1	1	1	1	1	1	1	1	1	1	1	1	1	1	1	1	1	1	1	1	1	1	1	1	1	1	1	1	1	1	1	1	1	1	1	1	1	1	1
Chr1_193735274	0	0	0	0	0	0	0	0	0	0	0	0	0	0	0	0	0	0	0	0	0	0	0	0	0	0	0	0	0	0	0	0	0	0	0	0	0	0	0	0	0	0	0	0	0	0	0	0	0
Chr1_193739932	0	0	0	0	0	0	0	0	0	0	0	0	0	0	0	0	0	0	0	0	0	0	0	0	0	0	0	0	0	0	0	0	0	0	0	0	0	0	0	0	0	0	0	0	0	0	0	0	0
Chr1_193824615	1	1	1	1	1	1	1	1	1	1	1	1	1	1	1	1	1	1	1	1	1	1	1	1	1	1	1	1	1	1	1	1	1	1	1	1	1	1	1	1	1	1	1	1	1	1	1	1	1
Chr1_193866498	0	0	0	0	0	0	0	0	0	0	0	0	0	0	0	0	0	0	0	0	0	0	0	0	0	0	0	0	0	0	0	0	0	0	0	0	0	0	0	0	0	0	0	0	0	0	0	0	0
Chr1_194017498	1	1	1	1	1	1	1	1	1	1	1	1	1	1	1	1	1	1	1	1	1	1	1	1	1	1	1	1	1	1	1	1	1	1	1	1	1	1	1	1	1	1	1	1	1	1	1	1	1
Chr1_194017676	0	0	0	0	0	0	0	0	0	0	0	0	0	0	0	0	0	0	0	0	0	0	0	0	0	0	0	0	0	0	0	0	0	0	0	0	0	0	0	0	0	0	0	0	0	0	0	0	0
Chr1_194017736	0	0	0	0	0	0	0	0	0	0	0	0	0	0	0	0	0	0	0	0	0	0	0	0	0	0	0	0	0	0	0	0	0	0	0	0	0	0	0	0	0	0	0	0	0	0	0	0	0
Chr1_194021374	0	0	0	0	0	0	0	0	0	0	0	0	0	0	0	0	0	0	0	0	0	0	0	0	0	0	0	0	0	0	0	0	0	0	0	0	0	0	0	0	0	0	0	0	0	0	0	0	0
Chr1_194021475	0	0	0	0	0	0	0	0	0	0	0	0	0	0	0	0	0	0	0	0	0	0	0	0	0	0	0	0	0	0	0	0	0	0	0	0	0	0	0	0	0	0	0	0	0	0	0	0	0
Chr1_194184474	0	0	0	0	0	0	0	0	0	0	0	0	0	0	0	0	0	0	0	0	0	0	0	0	0	0	0	0	0	0	0	0	0	0	0	0	0	0	0	0	0	0	0	0	0	0	0	0	0
Chr1_194265841	1	1	1	1	1	1	1	1	1	1	1	1	1	1	1	1	1	1	1	1	1	1	1	1	1	1	1	1	1	1	1	1	1	1	1	1	1	1	1	1	1	1	1	1	1	1	1	1	1
Chr1_194457382	0	0	0	0	0	0	0	0	0.5	0.5	0.5	0.5	0	1	1	1	1	1	1	1	1	0.5	0	0	0	0	0	0	0	0	0	0	0	0	0	0	0	0	0	0	0.5	0	0	0	0	0	0	0.5	1
Chr1_194491140	1	1	1	1	1	1	1	1	0.5	0.5	0.5	0.5	1	0	0	0	0	0	0	0	0	0.5	1	1	1	1	1	1	1	1	1	1	1	1	1	1	1	1	1	1	0.5	1	1	1	1	1	1	0.5	0
Chr1_194596702	0	0	0	0	0	0	0	0	0.5	0.5	0.5	0.5	0	1	1	1	1	1	1	1	1	0.5	0	0	0	0	0	0	0	0	0	0	0	0	0	0	0	0	0	0	0.5	0	0	0	0	0	0	0.5	1
Chr1_194662708	1	1	1	1	1	1	1	1	0.5	0.5	0.5	0.5	1	0	0	0	0	0	0	0	0	0.5	1	1	1	1	1	1	1	1	1	1	1	1	1	1	1	1	1	1	0.5	1	1	1	1	1	1	0.5	0
Chr1_194678837	1	1	1	1	1	1	1	1	0.5	0.5	0.5	0.5	1	0	0	0	0	0	0	0	0	0.5	1	1	1	1	1	1	1	1	1	1	1	1	1	1	1	1	1	1	0.5	1	1	1	1	1	1	0.5	0
Chr1_194729719	1	1	1	1	1	1	1	1	1	1	1	1	1	1	1	1	1	1	1	1	1	1	1	1	1	1	1	1	1	1	1	1	1	1	1	1	1	1	1	1	1	1	1	1	1	1	1	1	1
Chr1_194801856	1	1	1	1	1	1	1	1	1	1	1	1	1	1	1	1	1	1	1	1	1	1	1	1	1	1	1	1	1	1	1	1	1	1	1	1	1	1	1	1	1	1	1	1	1	1	1	1	1
Chr1_195109479	0	0	0	1	0	0	0	0	1	1	1	1	0	1	1	1	1	1	1	1	1	1	0	0	0	0	0	0	0	0	0	0	0	0	0	0	0	0	0	0	1	0	0	0	0	0	0	1	1
Chr1_195151228	1	1	1	0.5	1	1	1	1	0.5	0.5	0.5	0.5	1	0	0	0	0	0	0	0	0	0.5	1	1	1	1	1	1	1	1	1	1	1	1	1	1	1	1	1	1	0.5	1	1	1	1	1	1	0.5	0.5
Chr1_195151360	0	0	0	0.5	0	0	0	0	0.5	0.5	0.5	0.5	0	1	1	1	1	1	1	1	1	0.5	0	0	0	0	0	0	0	0	0	0	0	0	0	0	0	0	0	0	0.5	0	0	0	0	0	0	0.5	0.5
Chr1_195336751	1	1	1	0.5	1	1	1	1	0.5	0.5	0.5	0.5	1	0	0	0	0	0	0	0	0	0.5	1	1	1	1	1	1	1	1	1	1	1	1	1	1	1	1	1	1	0.5	1	1	1	1	1	1	0.5	0.5
Chr1_195353131	1	1	1	1	1	1	1	1	1	1	1	1	1	1	1	1	1	1	1	1	1	1	1	1	1	1	1	1	1	1	1	1	1	1	1	1	1	1	1	1	1	1	1	1	1	1	1	1	1
Chr1_195403082	0	0	0	0.5	0	0	0	0	0.5	0.5	0.5	0.5	0	1	1	1	1	1	1	1	1	0.5	0	0	0	0	0	0	0	0	0	0	0	0	0	0	0	0	0	0	0.5	0	0	0	0	0	0	0.5	0.5
Chr1_195486986	1	1	1	1	1	1	1	1	1	1	1	1	1	1	1	1	1	1	1	1	1	1	1	1	1	1	1	1	1	1	1	1	1	1	1	1	1	1	1	1	1	1	1	1	1	1	1	1	1
Chr1_195551579	0.5	1	1	0.5	1	1	1	1	0.5	0.5	0.5	0.5	1	0	0	0	0	0	0	0	0	0.5	1	1	1	1	1	1	1	1	1	1	1	1	1	1	1	1	1	1	0.5	1	1	1	1	1	1	0.5	0.5
Chr1_195770152	0.5	1	1	0.5	1	1	1	1	0.5	0.5	0.5	0.5	1	0	0	0	0	0	0	0	0	0.5	1	1	1	1	1	1	1	1	1	1	1	1	1	1	1	1	1	1	0.5	1	1	1	1	1	1	0.5	0.5
Chr1_195889201	0.5	1	1	0.5	1	1	1	1	0.5	0.5	0.5	0.5	1	0	0	0	0	0	0	0	0	0.5	1	1	1	1	1	1	1	1	1	1	1	1	1	1	1	1	1	1	0.5	1	1	1	1	1	1	0.5	0.5
Chr1_196129249	0.5	1	1	0.5	1	1	1	1	0.5	0.5	0.5	0.5	1	0	0	0	0	0	0	0	0	0.5	1	1	1	1	1	1	1	1	1	1	1	1	1	1	1	1	1	1	0.5	1	1	1	1	1	1	0.5	0.5
Chr1_196428012	0	0	0	0	0	0	0	0	0	0	0	0	0	0	0	0	0	0	0	0	0	0	0	0	0	0	0	0	0	0	0	0	0	0	0	0	0	0	0	0	0	0	0	0	0	0	0	0	0
Chr1_196440524	0	0	0	0	0	0	0	0	0	0	0	0	0	0	0	0	0	0	0	0	0	0	0	0	0	0	0	0	0	0	0	0	0	0	0	0	0	0	0	0	0	0	0	0	0	0	0	0	0
Chr1_196495180	0.5	1	1	0.5	1	1	1	1	0.5	0.5	0.5	0.5	0.5	0	0	0	0	0	0	0	0	0.5	1	1	1	1	1	1	1	1	1	1	1	1	1	1	1	1	1	1	0.5	1	1	1	1	1	1	0.5	0.5
Chr1_196589066	0	0	0	0	0	0	0	0	0	0	0	0	0	0	0	0	0	0	0	0	0	0	0	0	0	0	0	0	0	0	0	0	0	0	0	0	0	0	0	0	0	0	0	0	0	0	0	0	0
Chr1_196639896	0.5	1	1	0.5	1	1	1	1	0.5	0.5	0.5	0.5	0.5	0	0	0	0	0	0	0	0	0.5	1	1	1	1	1	1	1	1	1	1	1	1	1	1	1	1	1	1	0.5	1	1	1	1	1	1	0.5	0.5
Chr1_196779645	0.5	1	1	0.5	1	1	1	1	0.5	0.5	0.5	0.5	0.5	0	0	0	0	0	0	0	0	0.5	1	1	1	1	1	1	1	1	1	1	1	1	1	1	1	1	1	1	0.5	1	1	1	1	1	1	0.5	0.5
Chr1_196924798	0.5	0	0	0.5	0	0	0	0	0.5	0.5	0.5	0.5	0.5	1	1	1	1	1	1	1	1	0.5	0	0	0	0	0	0	0	0	0	0	0	0	0	0	0	0	0	0	0.5	0	0	0	0	0	0	0.5	0.5
Chr1_196927021	0	0	0	0	0	0	0	0	0	0	0	0	0	0	0	0	0	0	0	0	0	0	0	0	0	0	0	0	0	0	0	0	0	0	0	0	0	0	0	0	0	0	0	0	0	0	0	0	0
Chr1_196957804	0	0	0	0	0	0	0	0	0	0	0	0	0	0	0	0	0	0	0	0	0	0	0	0	0	0	0	0	0	0	0	0	0	0	0	0	0	0	0	0	0	0	0	0	0	0	0	0	0
Chr1_197048999	0	0	0	0	0	0	0	0	0	0	0	0	0	0	0	0	0	0	0	0	0	0	0	0	0	0	0	0	0	0	0	0	0	0	0	0	0	0	0	0	0	0	0	0	0	0	0	0	0
Chr1_197074899	0	0	0	0	0	0	0	0	0	0	0	0	0	0	0	0	0	0	0	0	0	0	0	0	0	0	0	0	0	0	0	0	0	0	0	0	0	0	0	0	0	0	0	0	0	0	0	0	0
Chr1_197268521	0.5	0	0	0.5	0	0	0	0	0.5	0.5	0.5	0.5	0.5	1	1	1	1	1	1	1	1	0.5	0	0	0	0	0	0	0	0	0	0	0	0	0	0	0	0	0	0	0.5	0	0	0	0	0	0	0.5	0.5
Chr1_197269011	1	1	1	1	1	1	1	1	1	1	1	1	1	0	0	0	0	0	0	0	0	1	1	1	1	1	1	1	1	1	1	1	1	1	1	1	1	1	1	1	1	1	1	1	1	1	1	1	1
Chr1_197269517	0.5	1	1	0.5	1	1	1	1	0.5	0.5	0.5	0.5	0.5	0	0	0	0	0	0	0	0	0.5	1	1	1	1	1	1	1	1	1	1	1	1	1	1	1	1	1	1	0.5	1	1	1	1	1	1	0.5	0.5
Chr1_197269585	0.5	1	1	0.5	1	1	1	1	0.5	0.5	0.5	0.5	0.5	0	0	0	0	0	0	0	0	0.5	1	1	1	1	1	1	1	1	1	1	1	1	1	1	1	1	1	1	0.5	1	1	1	1	1	1	0.5	0.5
Chr1_197269611	0.5	1	1	0.5	1	1	1	1	0.5	0.5	0.5	0.5	0.5	0	0	0	0	0	0	0	0	0.5	1	1	1	1	1	1	1	1	1	1	1	1	1	1	1	1	1	1	0.5	1	1	1	1	1	1	0.5	0.5
Chr1_197270838	0.5	0	0	0.5	0	0	0	0	0.5	0.5	0.5	0.5	0.5	1	1	1	1	1	1	1	1	0.5	0	0	0	0	0	0	0	0	0	0	0	0	0	0	0	0	0	0	0.5	0	0	0	0	0	0	0.5	0.5
Chr1_197270975	0.5	1	1	0.5	1	1	1	1	0.5	0.5	0.5	0.5	0.5	0	0	0	0	0	0	0	0	0.5	1	1	1	1	1	1	1	1	1	1	1	1	1	1	1	1	1	1	0.5	1	1	1	1	1	1	0.5	0.5
Chr1_197274560	0.5	1	1	0.5	1	1	1	1	0.5	0.5	0.5	0.5	0.5	0	0	0	0	0	0	0	0	0.5	1	1	1	1	1	1	1	1	1	1	1	1	1	1	1	1	1	1	0.5	1	1	1	1	1	1	0.5	0.5
Chr1_197408975	0	0	0	0	0	0	0	0	0	0	0	0	0	0	0	0	0	0	0	0	0	0	0	0	0	0	0	0	0	0	0	0	0	0	0	0	0	0	0	0	0	0	0	0	0	0	0	0	0
Chr1_197459127	0	0	0	0	0	0	0	0	0	0	0	0	0	0	0	0	0	0	0	0	0	0	0	0	0	0	0	0	0	0	0	0	0	0	0	0	0	0	0	0	0	0	0	0	0	0	0	0	0
Chr1_197507369	0.5	1	1	0.5	1	1	1	1	0.5	0.5	0.5	0.5	0.5	0	0	0	0	0	0	0	0	0.5	1	1	1	1	1	1	1	1	1	1	1	1	1	1	1	1	1	1	0.5	1	1	1	1	1	1	0.5	0.5
Chr1_197615929	0.5	1	1	0.5	0.5	1	1	1	0.5	0.5	0.5	0.5	0.5	0	0	0	0	0	0	0	0	0.5	1	1	1	1	1	1	1	1	1	1	1	1	1	1	1	1	1	1	0.5	1	1	1	1	1	1	0.5	0.5
Chr1_197737925	0.5	1	1	0.5	0.5	1	1	1	0.5	0.5	0.5	0.5	0.5	0	0	0	0	0	0	0	0	0.5	1	1	1	1	1	1	1	1	1	1	1	1	1	1	1	1	1	1	0.5	1	1	1	1	1	1	0.5	0.5
Chr1_197767008	0.5	1	1	0.5	0.5	1	1	1	0.5	0.5	0.5	0.5	0.5	0	0	0	0	0	0	0	0	0.5	1	1	1	1	1	1	1	1	1	1	1	1	1	1	1	1	1	1	0.5	1	1	1	1	1	1	0.5	0.5
Chr1_198245812	0.5	1	1	0.5	0.5	1	1	1	0.5	0.5	0.5	0.5	0.5	0	0	0	0	0	0	0	0	1	1	1	1	1	1	1	1	1	1	1	1	1	1	1	1	1	1	1	0.5	1	1	1	1	1	1	0.5	0.5
Chr1_198259082	0.5	1	1	0.5	0.5	1	1	1	0.5	0.5	0.5	0.5	0.5	0	0	0	0	0	0	0	0	0.5	1	1	1	1	1	1	1	1	1	1	1	1	1	1	1	1	1	1	0.5	1	1	1	1	1	1	0.5	0.5
Chr1_198279949	0.5	0	0	0.5	0.5	0	0	0	0.5	0.5	0.5	0.5	0.5	1	1	1	1	1	1	1	1	0.5	0	0	0	0	0	0	0	0	0	0	0	0	0	0	0	0	0	0	0.5	0	0	0	0	0	0	0.5	0.5
Chr1_198322422	0.5	0	0	0.5	0.5	0	0	0	0.5	0.5	0.5	1	0.5	1	1	1	1	1	1	1	1	0	0	0	0	0	0	0	0	0	0	0	0	0	0	0	0	0	0	0	0.5	0	0	0	0	0	0	0.5	0.5
Chr1_198332139	1	1	1	1	1	1	1	1	1	1	1	1	1	1	1	1	1	1	1	1	1	1	1	1	1	1	1	1	1	1	1	1	1	1	1	1	1	1	1	1	1	1	1	1	1	1	1	1	1
Chr1_198480610	1	1	1	1	1	1	1	1	1	1	1	1	1	1	1	1	1	1	1	1	1	1	1	1	1	1	1	1	1	1	1	1	1	1	1	1	1	1	1	1	1	1	1	1	1	1	1	1	1
Chr1_198506268	0.5	0	0	0.5	0.5	0	0	0	0.5	0.5	0.5	1	0.5	1	1	1	1	1	1	1	1	0	0	0	0	0	0	0	0	0	0	0	0	0	0	0	0	0	0	0	0	0	0	0	0	0	0	0.5	0.5
Chr1_198533425	1	1	1	1	1	1	1	1	1	1	1	1	1	1	1	1	1	1	1	1	1	1	1	1	1	1	1	1	1	1	1	1	1	1	1	1	1	1	1	1	1	1	1	1	1	1	1	1	1
Chr1_198632030	0.5	1	1	0.5	0.5	1	1	1	0.5	0.5	0.5	0	0.5	0	0	0	0	0	0	0	0	1	1	1	1	1	1	1	1	1	1	1	1	1	1	1	1	1	1	1	1	1	1	1	1	1	1	0.5	0.5
Chr1_198650972	0.5	0	0	0.5	0.5	0	0	0	0.5	0.5	0.5	1	0.5	1	1	1	1	1	1	1	1	0	0	0	0	0	0	0	0	0	0	0	0	0	0	0	0	0	0	0	0	0	0	0	0	0	0	0.5	0.5
Chr1_198654829	0.5	1	1	0.5	0.5	1	1	1	0.5	0.5	0.5	0	0.5	0	0	0	0	0	0	0	0	1	1	1	1	1	1	1	1	1	1	1	1	1	1	1	1	1	1	1	1	1	1	1	1	1	1	0.5	0.5
Chr1_198734658	0.5	1	1	0.5	0.5	1	1	1	0.5	0.5	0.5	0	0.5	0	0	0	0	0	0	0	0	1	1	1	1	1	1	1	1	1	1	1	1	1	1	1	1	1	1	1	1	1	1	1	1	1	1	0.5	0.5
Chr1_198746606	1	1	1	1	1	1	1	1	1	1	1	1	1	1	1	1	1	1	1	1	1	1	1	1	1	1	1	1	1	1	1	1	1	1	1	1	1	1	1	1	1	1	1	1	1	1	1	1	1
Chr1_198890553	1	0.5	0.5	1	1	0.5	0.5	0.5	1	1	1	0.5	1	0.5	0.5	0.5	0.5	0.5	0.5	0.5	0.5	0.5	0.5	0.5	0.5	0.5	0.5	0.5	0.5	0.5	0.5	0.5	0.5	0.5	0.5	0.5	0.5	0.5	0.5	0.5	0.5	0.5	0.5	0.5	0.5	0.5	0.5	1	1
Chr1_198970768	1	1	1	1	1	1	1	1	1	1	1	1	1	1	1	1	1	1	1	1	1	1	1	1	1	1	1	1	1	1	1	1	1	1	1	1	1	1	1	1	1	1	1	1	1	1	1	1	1
Chr1_199076788	0	0	0	0	0	0	0	0	0	0	0	0	0	0	0	0	0	0	0	0	0	0	0	0	0	0	0	0	0	0	0	0	0	0	0	0	0	0	0	0	0	0	0	0	0	0	0	0	0
Chr1_199106407	0.5	0	0	0.5	0.5	0	0	0	0.5	0.5	0.5	1	0.5	1	1	1	1	1	1	1	1	0	0	0	0	0	0	0	0	0	0	0	0	0	0	0	0	0	0	0	0	0	0	0	0	0	0	0.5	0.5
Chr1_199130682	1	1	1	1	1	1	1	1	1	1	1	1	1	1	1	1	1	1	1	1	1	1	1	1	1	1	1	1	1	1	1	1	1	1	1	1	1	1	1	1	1	1	1	1	1	1	1	1	1
Chr1_199277166	1	1	1	1	1	1	1	1	1	1	1	1	1	1	1	1	1	1	1	1	1	1	1	1	1	1	1	1	1	1	1	1	1	1	1	1	1	1	1	1	1	1	1	1	1	1	1	1	1
Chr1_199343428	1	1	1	1	1	1	1	1	1	1	1	1	1	1	1	1	1	1	1	1	1	1	1	1	1	1	1	1	1	1	1	1	1	1	1	1	1	1	1	1	1	1	1	1	1	1	1	1	1
Chr1_199486383	1	1	1	1	1	1	1	1	1	1	1	1	1	1	1	1	1	1	1	1	1	1	1	1	1	1	1	1	1	1	1	1	1	1	1	1	1	1	1	1	1	1	1	1	1	1	1	1	1
Chr1_199502844	0	0	0	0	0	0	0	0	0	0	0	0	0	0	0	0	0	0	0	0	0	0	0	0	0	0	0	0	0	0	0	0	0	0	0	0	0	0	0	0	0	0	0	0	0	0	0	0	0
Chr1_199686354	1	1	1	1	1	1	1	1	1	1	1	1	1	1	1	1	1	1	1	1	1	1	1	1	1	1	1	1	1	1	1	1	1	1	1	1	1	1	1	1	1	1	1	1	1	1	1	1	1
Chr1_199733697	0	0	0	0	0	0	0	0	0	0	0	0	0	0	0	0	0	0	0	0	0	0	0	0	0	0	0	0	0	0	0	0	0	0	0	0	0	0	0	0	0	0	0	0	0	0	0	0	0
Chr1_199754459	1	1	1	1	1	1	1	1	1	1	1	1	1	1	1	1	1	1	1	1	1	1	1	1	1	1	1	1	1	1	1	1	1	1	1	1	1	1	1	1	1	1	1	1	1	1	1	1	1
Chr1_199754501	1	1	1	1	1	1	1	1	1	1	1	1	1	1	1	1	1	1	1	1	1	1	1	1	1	1	1	1	1	1	1	1	1	1	1	1	1	1	1	1	1	1	1	1	1	1	1	1	1
Chr1_199755462	1	1	1	1	1	1	1	1	1	1	1	1	1	1	1	1	1	1	1	1	1	1	1	1	1	1	1	1	1	1	1	1	1	1	1	1	1	1	1	1	1	1	1	1	1	1	1	1	1
Chr1_199783808	1	1	1	1	1	1	1	1	1	1	1	1	1	1	1	1	1	1	1	1	1	1	1	1	1	1	1	1	1	1	1	1	1	1	1	1	1	1	1	1	1	1	1	1	1	1	1	1	1
Chr1_199843542	1	1	1	1	1	1	1	1	1	1	1	1	1	1	1	1	1	1	1	1	1	1	1	1	1	1	1	1	1	1	1	1	1	1	1	1	1	1	1	1	1	1	1	1	1	1	1	1	1
Chr1_199915923	0.5	0	0	0.5	0.5	0	0	0	0.5	0.5	0.5	1	0.5	1	1	1	1	1	1	1	1	0	0	0	0	0	0	0	0	0	0	0	0	0	0	0	0	0	0	0	0	0	0	0	0	0	0	0.5	0.5
Chr1_200013471	1	1	1	1	1	1	1	1	1	1	1	1	1	1	1	1	1	1	1	1	1	1	1	1	1	1	1	1	1	1	1	1	1	1	1	1	1	1	1	1	1	1	1	1	1	1	1	1	1
Chr1_200159856	0	0	0	0	0	0	0	0	0	0	0	0	0	0	0	0	0	0	0	0	0	0	0	0	0	0	0	0	0	0	0	0	0	0	0	0	0	0	0	0	0	0	0	0	0	0	0	0	0
Chr1_200247591	0.5	0	0	0.5	0.5	0	0	0	0.5	0.5	0.5	1	0.5	1	1	1	1	1	1	1	1	0	0	0	0	0	0	0	0	0	0	0	0	0	0	0	0	0	0	0	0	0	0	0	0	0	0	0.5	0.5
Chr1_200283068	0.5	1	1	0.5	0.5	1	1	1	0.5	0.5	0.5	0	0.5	0	0	0	0	0	0	0	0	1	1	1	1	1	1	1	1	1	1	1	1	1	1	1	1	1	1	1	1	1	1	1	1	1	1	0.5	0.5
Chr1_200409094	1	1	1	1	1	1	1	1	1	1	1	1	1	1	1	1	1	1	1	1	1	1	1	1	1	1	1	1	1	1	1	1	1	1	1	1	1	1	1	1	1	1	1	1	1	1	1	1	1
Chr1_200450314	1	1	1	1	1	1	1	1	1	1	1	1	1	1	1	1	1	1	1	1	1	1	1	1	1	1	1	1	1	1	1	1	1	1	1	1	1	1	1	1	1	1	1	1	1	1	1	1	1
Chr1_200469326	0	0	0	0	0	0	0	0	0	0	0	0	0	0	0	0	0	0	0	0	0	0	0	0	0	0	0	0	0	0	0	0	0	0	0	0	0	0	0	0	0	0	0	0	0	0	0	0	0
Chr1_200470846	0	0	0	0	0	0	0	0	0	0	0	0	0	0	0	0	0	0	0	0	0	0	0	0	0	0	0	0	0	0	0	0	0	0	0	0	0	0	0	0	0	0	0	0	0	0	0	0	0
Chr1_200478713	0	0	0	0	0	0	0	0	0	0	0	0	0	0	0	0	0	0	0	0	0	0	0	0	0	0	0	0	0	0	0	0	0	0	0	0	0	0	0	0	0	0	0	0	0	0	0	0	0
Chr1_200724877	0.5	1	1	0.5	0.5	1	1	1	0.5	0.5	0.5	0	0.5	0	0	0	0	0	0	0	0	1	1	1	1	1	1	1	1	1	1	1	1	1	1	1	1	1	1	1	1	1	1	1	1	1	1	0.5	0.5
Chr1_200863989	1	1	1	1	1	1	1	1	1	1	1	0	1	0	0	0	0	0	0	0	0	1	1	1	1	1	1	1	1	1	1	1	1	1	1	1	1	1	1	1	1	1	1	1	1	1	1	1	1
Chr1_200960405	0.5	1	1	0.5	0.5	1	1	1	0.5	0.5	0.5	0	0.5	0	0	0	0	0	0	0	0	1	1	1	1	1	1	1	1	1	1	1	1	1	1	1	1	1	1	1	1	1	1	1	1	1	1	0.5	0.5
Chr1_201001965	0.5	1	1	0.5	0.5	1	1	1	0.5	0.5	0.5	0	0.5	0	0	0	0	0	0	0	0	1	1	1	1	1	1	1	1	1	1	1	1	1	1	1	1	1	1	1	1	1	1	1	1	1	1	0.5	0.5
Chr1_201478886	0	0	0	0	0	0	0	0	0	0	0	0	0	0	0	0	0	0	0	0	0	0	0	0	0	0	0	0	0	0	0	0	0	0	0	0	0	0	0	0	0	0	0	0	0	0	0	0	0
Chr1_201480987	0	0	0	0	0	0	0	0	0	0	0	0	0	0	0	0	0	0	0	0	0	0	0	0	0	0	0	0	0	0	0	0	0	0	0	0	0	0	0	0	0	0	0	0	0	0	0	0	0
Chr1_201626657	1	1	1	1	1	1	1	1	1	1	1	1	1	1	1	1	1	1	1	1	1	1	1	1	1	1	1	1	1	1	1	1	1	1	1	1	1	1	1	1	1	1	1	1	1	1	1	1	1
Chr1_201637294	0.5	0	0	0.5	0.5	0	0	0	0.5	0.5	0.5	1	0.5	1	1	1	1	1	1	1	1	0	0	0	0	0	0	0	0	0	0	0	0	0	0	0	0	0	0	0	0	0	0	0	0	0	0	0.5	0.5
Chr1_201738306	0	0	0	0	0	0	0	0	0	0	0	0	0	0	0	0	0	0	0	0	0	0	0	0	0	0	0	0	0	0	0	0	0	0	0	0	0	0	0	0	0	0	0	0	0	0	0	0	0
Chr1_201745534	0	0	0	0	0	0	0	0	0	0	0	0	0	0	0	0	0	0	0	0	0	0	0	0	0	0	0	0	0	0	0	0	0	0	0	0	0	0	0	0	0	0	0	0	0	0	0	0	0
Chr1_201847352	0	0	0	0	0	0	0	0	0	0	0	0	0	0	0	0	0	0	0	0	0	0	0	0	0	0	0	0	0	0	0	0	0	0	0	0	0	0	0	0	0	0	0	0	0	0	0	0	0
Chr1_201872641	0	0	0	0	0	0	0	0	0	0	0	0	0	0	0	0	0	0	0	0	0	0	0	0	0	0	0	0	0	0	0	0	0	0	0	0	0	0	0	0	0	0	0	0	0	0	0	0	0
Chr1_201942660	0.5	0	0	0.5	0.5	0	0	0	0.5	0.5	0.5	1	0.5	1	1	1	1	1	1	1	1	0	0	0	0	0	0	0	0	0	0	0	0	0	0	0	0	0	0	0	0	0	0	0	0	0	0	0.5	0.5
Chr1_201989136	0	0	0	0	0	0	0	0	0	0	0	0	0	0	0	0	0	0	0	0	0	0	0	0	0	0	0	0	0	0	0	0	0	0	0	0	0	0	0	0	0	0	0	0	0	0	0	0	0
Chr1_202099932	1	1	1	1	1	1	1	1	1	1	1	1	1	1	1	1	1	1	1	1	1	1	1	1	1	1	1	1	1	1	1	1	1	1	1	1	1	1	1	1	1	1	1	1	1	1	1	1	1
Chr1_202156670	0	0	0	0	0	0	0	0	0	0	0	0	0	0	0	0	0	0	0	0	0	0	0	0	0	0	0	0	0	0	0	0	0	0	0	0	0	0	0	0	0	0	0	0	0	0	0	0	0
Chr1_202303299	1	1	1	1	1	1	1	1	1	1	1	1	1	1	1	1	1	1	1	1	1	1	1	1	1	1	1	1	1	1	1	1	1	1	1	1	1	1	1	1	1	1	1	1	1	1	1	1	1
Chr1_202307690	0.5	0	0	0.5	0.5	0	0	0	0.5	0.5	0.5	1	0.5	1	1	1	1	1	1	1	1	0	0	0	0	0	0	0	0	0	0	0	0	0	0	0	0	0	0	0	0	0	0	0	0	0	0	0.5	0.5
Chr1_202763896	0.5	0	0	0.5	0.5	0	0	0	0.5	0.5	0.5	1	0.5	1	1	1	1	1	1	1	1	0	0	0	0	0	0	0	0	0	0	0	0	0	0	0	0	0	0	0	0	0	0	0	0	0	0	0.5	0.5
Chr1_202901690	1	1	1	1	1	1	1	1	1	1	1	1	1	1	1	1	1	1	1	1	1	1	1	1	1	1	1	1	1	1	1	1	1	1	1	1	1	1	1	1	1	1	1	1	1	1	1	1	1
Chr1_202995985	0.5	1	1	0.5	0.5	1	1	1	0.5	0.5	0.5	0	0.5	0	0	0	0	0	0	0	0	1	1	1	1	1	1	1	1	1	1	1	1	1	1	1	1	1	1	1	1	1	1	1	1	1	1	0.5	0.5
Chr1_203035464	0.5	1	1	0.5	0.5	1	1	1	0.5	0.5	0.5	0	0.5	0	0	0	0	0	0	0	0	1	1	1	1	1	1	1	1	1	1	1	1	1	1	1	1	1	1	1	1	1	1	1	1	1	1	0.5	0.5
Chr1_203037466	1	0.5	0.5	1	1	0.5	0.5	0.5	1	1	1	0.5	1	0.5	0.5	0.5	0.5	0.5	0.5	0.5	0.5	0.5	0.5	0.5	0.5	0.5	0.5	0.5	0.5	0.5	0.5	0.5	0.5	0.5	0.5	0.5	0.5	0.5	0.5	0.5	0.5	0.5	0.5	0.5	0.5	0.5	0.5	1	1
Chr1_203089841	0.5	1	1	0.5	0.5	1	1	1	0.5	0.5	0.5	0	0.5	0	0	0	0	0	0	0	0	1	1	1	1	1	1	1	1	1	1	1	1	1	1	1	1	1	1	1	1	1	1	1	1	1	1	0.5	0.5
Chr1_203090994	0.5	1	1	0.5	0.5	1	1	1	0.5	0.5	0.5	0	0.5	0	0	0	0	0	0	0	0	1	1	1	1	1	1	1	1	1	1	1	1	1	1	1	1	1	1	1	1	1	1	1	1	1	1	0.5	0.5
Chr1_203172303	0.5	1	1	0.5	0.5	1	1	1	0.5	0.5	0.5	0	0.5	0	0	0	0	0	0	0	0	1	1	1	1	1	1	1	1	1	1	1	1	1	1	1	1	1	1	1	1	1	1	1	1	1	1	0.5	0.5
Chr1_203172991	0.5	1	1	0.5	0.5	1	1	1	0.5	0.5	0.5	0	0.5	0	0	0	0	0	0	0	0	1	1	1	1	1	1	1	1	1	1	1	1	1	1	1	1	1	1	1	1	1	1	1	1	1	1	0.5	0.5
Chr1_203332476	0.5	1	1	0.5	0.5	1	1	1	0.5	0.5	0.5	0	0.5	0	0	0	0	0	0	0	0	1	1	1	1	1	1	1	1	1	1	1	1	1	1	1	1	1	1	1	1	1	1	1	1	1	1	0.5	0.5
Chr1_203512009	0.5	0	0	0.5	0.5	0	0	0	0.5	0.5	0.5	1	0.5	0	1	0.5	0.5	0.5	0.5	1	0.5	0	0	0	0	0	0	0	0	0	0	0	0	0	0	0	0	0	0	0	0	0	0	0	0	0	0	0.5	0.5
Chr1_203588391	0.5	1	1	0.5	0.5	1	1	1	0.5	0.5	0.5	0	0.5	0	0	0	0	0	0	0	0	1	1	1	1	1	1	1	1	1	1	1	1	1	1	1	1	1	1	1	1	1	1	1	1	1	1	0.5	0.5
Chr1_203597217	0.5	0	0	0.5	0.5	0	0	0	0.5	0.5	0.5	1	0.5	1	1	1	1	1	1	1	1	0	0	0	0	0	0	0	0	0	0	0	0	0	0	0	0	0	0	0	0	0	0	0	0	0	0	0.5	0.5
Chr1_203654842	0.5	0	0	0.5	0.5	0	0	0	0.5	0.5	0.5	1	0.5	1	1	1	1	1	1	1	1	0	0	0	0	0	0	0	0	0	0	0	0	0	0	0	0	0	0	0	0	0	0	0	0	0	0	0.5	0.5
Chr1_203868172	1	1	1	1	1	1	1	1	1	1	1	1	1	1	1	1	1	1	1	1	1	1	1	1	1	1	1	1	1	1	1	1	1	1	1	1	1	1	1	1	1	1	1	1	1	1	1	1	1
Chr1_204049015	1	1	1	1	1	1	1	1	1	1	1	1	1	1	1	1	1	1	1	1	1	1	1	1	1	1	1	1	1	1	1	1	1	1	1	1	1	1	1	1	1	1	1	1	1	1	1	1	1
Chr1_204069879	0.5	0	0	0.5	0.5	0	0	0	0.5	0.5	0.5	1	0.5	0	1	0.5	0.5	0.5	0.5	1	0.5	0	0	0	0	0	0	0	0	0	0	0	0	0	0	0	0	0	0	0	0	0	0	0	0	0	0	0.5	0.5
Chr1_204262389	0	0	0	0	0	0	0	0	0	0	0	0	0	0	0	0	0	0	0	0	0	0	0	0	0	0	0	0	0	0	0	0	0	0	0	0	0	0	0	0	0	0	0	0	0	0	0	0	0
Chr1_204262817	0.5	1	1	0.5	0.5	1	1	1	0.5	0.5	0.5	0	0.5	1	0	0.5	0.5	0.5	0.5	0	0.5	1	1	1	1	1	1	1	1	1	1	1	1	1	1	1	1	1	1	1	1	1	1	1	1	1	1	0.5	0.5
Chr1_204362246	0	0	0	0	0	0	0	0	0	0	0	0	0	0	0	0	0	0	0	0	0	0	0	0	0	0	0	0	0	0	0	0	0	0	0	0	0	0	0	0	0	0	0	0	0	0	0	0	0
Chr1_204543611	0	0	0	0	0	0	0	0	0	0	0	0	0	0	0	0	0	0	0	0	0	0	0	0	0	0	0	0	0	0	0	0	0	0	0	0	0	0	0	0	0	0	0	0	0	0	0	0	0
Chr1_204683219	0.5	1	1	0.5	0.5	1	1	1	0.5	0.5	0.5	0	0.5	1	0	0.5	0.5	0.5	0.5	0	0.5	1	1	1	1	1	1	1	1	1	1	1	1	1	1	1	1	1	1	1	1	1	1	1	1	1	1	0.5	0.5
Chr1_204811737	0	0	0	0	0	0	0	0	0	0	0	0	0	0	0	0	0	0	0	0	0	0	0	0	0	0	0	0	0	0	0	0	0	0	0	0	0	0	0	0	0	0	0	0	0	0	0	0	0
Chr1_204933247	0.5	1	1	0.5	0.5	1	1	1	0.5	0.5	0.5	0	0.5	1	0	0.5	0.5	0.5	0.5	0	0.5	1	1	1	1	1	1	1	1	1	1	1	1	1	1	1	1	1	1	1	1	1	1	1	1	1	1	0.5	0.5
Chr1_205083484	0.5	1	1	0.5	0.5	1	1	1	0.5	0.5	0.5	0	0.5	1	0	0.5	0.5	0.5	0.5	0	0.5	1	1	1	1	1	1	1	1	1	1	1	1	1	1	1	1	1	1	1	1	1	1	1	1	1	1	0.5	0.5
Chr1_205124045	0.5	1	1	0.5	0.5	1	1	1	0.5	0.5	0.5	0	0.5	1	0	0.5	0.5	0.5	0.5	0	0.5	1	1	1	1	1	1	1	1	1	1	1	1	1	1	1	1	1	1	1	1	1	1	1	1	1	1	0.5	0.5
Chr1_205219729	0.5	0	0	0.5	0.5	0	0	0	0.5	0.5	0.5	1	0.5	0	1	0.5	0.5	0.5	0.5	1	0.5	0	0	0	0	0	0	0	0	0	0	0	0	0	0	0	0	0	0	0	0	0	0	0	0	0	0	0.5	0.5
Chr1_205236218	0.5	0	0	0.5	0.5	0	0	0	0.5	0.5	0.5	1	0.5	0	1	0.5	0.5	0.5	0.5	1	0.5	0	0	0	0	0	0	0	0	0	0	0	0	0	0	0	0	0	0	0	0	0	0	0	0	0	0	0.5	0.5
Chr1_205513005	0.5	1	1	0.5	0.5	1	1	1	0.5	0.5	0.5	0	0.5	1	0	0.5	0.5	0.5	0.5	0	0.5	1	1	1	1	1	1	1	1	1	1	1	1	1	1	1	1	1	1	1	1	1	1	1	1	1	1	0.5	0.5
Chr1_205531073	0.5	1	1	0.5	0.5	1	1	1	0.5	0.5	0.5	0	0.5	1	0	0.5	0.5	0.5	0.5	0	0.5	1	1	1	1	1	1	1	1	1	1	1	1	1	1	1	1	1	1	1	1	1	1	1	1	1	1	0.5	0.5
Chr1_205549612	0.5	1	1	0.5	0.5	1	1	1	0.5	0.5	0.5	0	0.5	1	0	0.5	0.5	0.5	0.5	0	0.5	1	1	1	1	1	1	1	1	1	1	1	1	1	1	1	1	1	1	1	1	1	1	1	1	1	1	0.5	0.5
Chr1_205691359	0.5	1	1	0.5	0.5	1	1	1	0.5	0.5	0.5	0	0.5	1	0	0.5	0.5	0.5	0.5	0	0.5	1	1	1	1	1	1	1	1	1	1	1	1	1	1	1	1	1	1	1	1	1	1	1	1	1	1	0.5	0.5
Chr1_205888833	0	0	0	0	0	0	0	0	0	0	0	0	0	0	0	0	0	0	0	0	0	0	0	0	0	0	0	0	0	0	0	0	0	0	0	0	0	0	0	0	0	0	0	0	0	0	0	0	0
Chr1_205976702	0	0	0	0	0	0	0	0	0	0	0	0	0	0	0	0	0	0	0	0	0	0	0	0	0	0	0	0	0	0	0	0	0	0	0	0	0	0	0	0	0	0	0	0	0	0	0	0	0
Chr1_206061313	0	0	0	0	0	0	0	0	0	0	0	0	0	0	0	0	0	0	0	0	0	0	0	0	0	0	0	0	0	0	0	0	0	0	0	0	0	0	0	0	0	0	0	0	0	0	0	0	0
Chr1_206088707	0	0	0	0	0	0	0	0	0	0	0	0	0	0	0	0	0	0	0	0	0	0	0	0	0	0	0	0	0	0	0	0	0	0	0	0	0	0	0	0	0	0	0	0	0	0	0	0	0
Chr1_206160519	0.5	1	1	0.5	0.5	1	1	1	0.5	0.5	0.5	0	0.5	1	0	0.5	0.5	0.5	0.5	0	0.5	1	1	1	1	1	1	1	1	1	1	1	1	1	1	1	1	1	1	1	1	1	1	1	1	1	1	0.5	0.5
Chr1_206220578	0.5	1	1	0.5	0.5	1	1	1	0.5	0.5	0.5	0	0.5	1	0	0.5	0.5	0.5	0.5	0	0.5	1	1	1	1	1	1	1	1	1	1	1	1	1	1	1	1	1	1	1	1	1	1	1	1	1	1	1	1
Chr1_206304603	0.5	0	0	0.5	0.5	0	0	0	0.5	0.5	0.5	1	0.5	0	1	0.5	0.5	0.5	0.5	1	0.5	0	0	0	0	0	0	0	0	0	0	0	0	0	0	0	0	0	0	0	0	0	0	0	0	0	0	0.5	0.5
Chr1_206432895	1	1	1	1	1	1	1	1	1	1	1	1	1	1	1	1	1	1	1	1	1	1	1	1	1	1	1	1	1	1	1	1	1	1	1	1	1	1	1	1	1	1	1	1	1	1	1	1	1
Chr1_206505952	1	1	1	1	1	1	1	1	1	1	1	0	1	1	0	1	1	1	1	0	1	1	1	1	1	1	1	1	1	1	1	1	1	1	1	1	1	1	1	1	1	1	1	1	1	1	1	1	1
Chr1_206542590	0	0	0	0	0	0	0	0	0	0	0	0	0	0	0	0	0	0	0	0	0	0	0	0	0	0	0	0	0	0	0	0	0	0	0	0	0	0	0	0	0	0	0	0	0	0	0	0	0
Chr1_206636693	0.5	1	1	0.5	0.5	1	1	1	0.5	0.5	0.5	0	0.5	1	0	0.5	0.5	0.5	0.5	0	0.5	1	1	1	1	1	1	1	1	1	1	1	1	1	1	1	1	1	1	1	1	1	1	1	1	1	1	1	1
Chr1_206792115	0.5	0	0	0.5	0.5	0	0	0	0.5	0.5	0.5	1	0.5	0	1	0.5	0.5	0.5	0.5	1	0.5	0	0	0	0	0	0	0	0	0	0	0	0	0	0	0	0	0	0	0	0	0	0	0	0	0	0	0	0
Chr1_207021507	0.5	1	1	0.5	0.5	1	1	1	0.5	0.5	0.5	0	0.5	1	0	0.5	0.5	0.5	0.5	0	0.5	1	1	1	1	1	1	1	1	1	1	1	1	1	1	1	1	1	1	1	1	1	1	1	1	1	1	1	1
Chr1_207055049	0.5	0	0	0.5	0.5	0	0	0	0.5	0.5	0.5	1	0.5	0	1	0.5	0.5	0.5	0.5	1	0.5	0	0	0	0	0	0	0	0	0	0	0	0	0	0	0	0	0	0	0	0	0	0	0	0	0	0	0	0
Chr1_207096124	0.5	0	0	0.5	0.5	0	0	0	0.5	0.5	0.5	1	0.5	0	1	0.5	0.5	0.5	0.5	1	0.5	0	0	0	0	0	0	0	0	0	0	0	0	0	0	0	0	0	0	0	0	0	0	0	0	0	0	0	0
Chr1_207122389	1	1	1	1	1	1	1	1	1	1	1	1	1	1	1	1	1	1	1	1	1	1	1	1	1	1	1	1	1	1	1	1	1	1	1	1	1	1	1	1	1	1	1	1	1	1	1	1	1
Chr1_207134068	0.5	1	1	0.5	0.5	1	1	1	0.5	0.5	0.5	0	0.5	1	0	0.5	0.5	0.5	0.5	0	0.5	1	1	1	1	1	1	1	1	1	1	1	1	1	1	1	1	1	1	1	1	1	1	1	1	1	1	1	1
Chr1_207177919	0	0	0	0	0	0	0	0	0	0	0	0	0	0	0	0	0	0	0	0	0	0	0	0	0	0	0	0	0	0	0	0	0	0	0	0	0	0	0	0	0	0	0	0	0	0	0	0	0
Chr1_207180673	0	0	0	0	0	0	0	0	0	0	0	0	0	0	0	0	0	0	0	0	0	0	0	0	0	0	0	0	0	0	0	0	0	0	0	0	0	0	0	0	0	0	0	0	0	0	0	0	0
Chr1_207393159	0.5	0	0	0.5	0.5	0	0	0	0.5	0.5	0.5	1	0.5	0	1	0.5	0.5	0.5	0.5	1	0.5	0	0	0	0	0	0	0	0	0	0	0	0	0	0	0	0	0	0	0	0	0	0	0	0	0	0	0	0
Chr1_207513822	0.5	0	0	0.5	0.5	0	0	0	0.5	0.5	0.5	1	0.5	0	1	0.5	0.5	0.5	0.5	1	0.5	0	0	0	0	0	0	0	0	0	0	0	0	0	0	0	0	0	0	0	0	0	0	0	0	0	0	0	0
Chr1_207687208	1	1	1	1	1	1	1	1	1	1	1	1	1	1	1	1	1	1	1	1	1	1	1	1	1	1	1	1	1	1	1	1	1	1	1	1	1	1	1	1	1	1	1	1	1	1	1	1	1
Chr1_207864931	1	0.5	1	1	1	0.5	0.5	0.5	1	1	1	0.5	1	0.5	0.5	1	1	1	1	0.5	1	0.5	0.5	0.5	0.5	0.5	0.5	0.5	0.5	0.5	0.5	0.5	0.5	0.5	0.5	0.5	0.5	0.5	0.5	0.5	0.5	0.5	0.5	0.5	0.5	0.5	0.5	0.5	0.5
Chr1_207906197	0.5	0	0.5	0.5	0.5	0	0	0	0.5	0.5	0.5	1	0.5	0	1	0.5	0.5	0.5	0.5	1	0.5	0	0	0	0	0	0	0	0	0	0	0	0	0	0	0	0	0	0	0	0	0	0	0	0	0	0	0	0
Chr1_208110867	0	0	0	0	0	0	0	0	0	0	0	0	0	0	0	0	0	0	0	0	0	0	0	0	0	0	0	0	0	0	0	0	0	0	0	0	0	0	0	0	0	0	0	0	0	0	0	0	0
Chr1_208164897	0.5	0	0.5	0.5	0.5	0	0	0	0.5	0.5	0.5	1	0.5	0	0.5	0.5	0.5	0.5	0.5	1	0.5	0	0	0	0	0	0	0	0	0	0	0	0	0	0	0	0	0	0	0	0	0	0	0	0	0	0	0	0
Chr1_208215160	0.5	1	0.5	0.5	0.5	1	1	1	0.5	0.5	0.5	0	0.5	1	0.5	0.5	0.5	0.5	0.5	0	0.5	1	1	1	1	1	1	1	1	1	1	1	1	1	1	1	1	1	1	1	1	1	1	1	1	1	1	1	1
Chr1_208246885	0.5	1	0.5	0.5	0.5	1	1	1	0.5	0.5	0.5	0	0.5	1	0.5	0.5	0.5	0.5	0.5	0	0.5	1	1	1	1	1	1	1	1	1	1	1	1	1	1	1	1	1	1	1	1	1	1	1	1	1	1	1	1
Chr1_208316933	0.5	1	0.5	0.5	0.5	1	1	1	0.5	0.5	0.5	0	0.5	1	0.5	0.5	0.5	0.5	0.5	0	0.5	1	1	1	1	1	1	1	1	1	1	1	1	1	1	1	1	1	1	1	1	1	1	1	1	1	1	1	1
Chr1_208592477	0.5	1	0.5	0.5	0.5	1	1	1	0.5	0.5	0.5	0	0.5	1	0.5	0.5	0.5	0.5	0.5	0	0.5	1	1	1	1	1	1	1	1	1	1	1	1	1	1	1	1	1	1	1	1	1	1	1	1	1	1	1	1
Chr1_208783783	0.5	1	0.5	0.5	0.5	1	1	1	0.5	0.5	0.5	0	0.5	1	0.5	0.5	0.5	0.5	0.5	0	0.5	1	1	1	1	1	1	1	1	1	1	1	1	1	1	1	1	1	1	1	1	1	1	1	1	1	1	1	1
Chr1_208796927	0.5	1	0.5	0.5	0.5	1	1	1	0.5	0.5	0.5	0	0.5	1	0.5	0.5	0.5	0.5	0.5	0	0.5	1	1	1	1	1	1	1	1	1	1	1	1	1	1	1	1	1	1	1	1	1	1	1	1	1	1	1	1
Chr1_208797183	0.5	1	0.5	0.5	0.5	1	1	1	0.5	0.5	0.5	0	0.5	1	0.5	0.5	0.5	0.5	0.5	0	0.5	1	1	1	1	1	1	1	1	1	1	1	1	1	1	1	1	1	1	1	1	1	1	1	1	1	1	1	1
Chr1_208892714	0.5	1	0.5	0.5	0.5	1	1	1	0.5	0.5	0.5	0	0.5	1	0.5	0.5	0.5	0.5	0.5	0	0.5	1	1	1	1	1	1	1	1	1	1	1	1	1	1	1	1	1	1	1	1	1	1	1	1	1	1	1	1
Chr1_208966195	0	0	0	0	0	0	0	0	0	0	0	0	0	0	0	0	0	0	0	0	0	0	0	0	0	0	0	0	0	0	0	0	0	0	0	0	0	0	0	0	0	0	0	0	0	0	0	0	0
Chr1_209090311	0.5	1	0.5	0.5	0.5	1	1	1	0.5	0.5	0.5	0	0.5	1	0.5	0.5	0.5	0.5	0.5	0	0.5	1	1	1	1	1	1	1	0.5	1	1	1	1	1	1	1	1	1	1	1	1	1	1	1	1	1	1	1	1
Chr1_209111420	0.5	1	0.5	0.5	0.5	1	1	1	0.5	0.5	0.5	0	0.5	1	0.5	0.5	0.5	0.5	0.5	0	0.5	1	1	1	1	1	1	1	1	1	1	1	1	1	1	1	1	1	1	1	1	1	1	1	1	1	1	1	1
Chr1_209233866	0	0	0	0	0	0	0	0	0	0	0	1	0	0	0	0	0	0	0	1	0	0	0	0	0	0	0	0	0	0	0	0	0	0	0	0	0	0	0	0	0	0	0	0	0	0	0	0	0
Chr1_209243849	1	1	1	1	1	1	1	1	1	1	1	1	1	1	1	1	1	1	1	1	1	1	1	1	1	1	1	1	1	1	1	1	1	1	1	1	1	1	1	1	1	1	1	1	1	1	1	1	1
Chr1_209356824	0.5	1	0.5	0.5	0.5	1	1	1	0.5	0.5	0.5	0	0.5	1	0.5	0.5	0.5	0.5	0.5	0	0.5	1	1	1	1	1	1	1	1	1	1	1	1	1	1	1	1	1	1	1	1	1	1	1	1	1	1	1	1
Chr1_209421774	0.5	1	0.5	0.5	0.5	1	1	1	0.5	0.5	0.5	0	0.5	1	0.5	0.5	0.5	0.5	0.5	0	0.5	1	1	1	1	1	1	1	1	1	1	1	1	1	1	1	1	1	1	1	1	1	1	1	1	1	1	1	1
Chr1_209504070	0.5	0	0.5	0.5	0.5	0	0	0	0.5	0.5	0.5	1	0.5	0	0.5	0.5	0.5	0.5	0.5	1	0.5	0	0	0	0	0	0	0	0	0	0	0	0	0	0	0	0	0	0	0	0	0	0	0	0	0	0	0	0
Chr1_209536591	0.5	0	0.5	0.5	0.5	0	0	0	0.5	0.5	0.5	1	0.5	0	0.5	0.5	0.5	0.5	0.5	1	0.5	0	0	0	0	0	0	0	0	0	0	0	0	0	0	0	0	0	0	0	0	0	0	0	0	0	0	0	0
Chr1_209580839	0.5	1	0.5	0.5	0.5	1	1	1	0.5	0.5	0.5	0	0.5	1	0.5	0.5	0.5	0.5	0.5	0	0.5	1	1	1	1	1	1	1	1	1	1	1	1	1	1	1	1	1	1	1	1	1	1	1	1	1	1	1	1
Chr1_209657040	0.5	1	0.5	0.5	0.5	1	1	1	0.5	0.5	0.5	0	0.5	1	0.5	0.5	0.5	0.5	0.5	0	0.5	1	1	1	1	1	1	1	1	1	1	1	1	1	1	1	1	1	1	1	1	1	1	1	1	1	1	1	1
Chr1_209823975	0.5	1	0.5	0.5	0.5	1	1	1	0.5	0.5	0.5	0	0.5	1	0.5	0.5	0.5	0.5	0.5	0	0.5	1	1	1	1	1	1	1	1	1	1	1	1	1	1	1	1	1	1	1	1	1	1	1	1	1	1	1	1
Chr1_209825332	1	1	1	1	1	1	1	1	1	1	1	1	1	1	1	1	1	1	1	1	1	1	1	1	1	1	1	1	1	1	1	1	1	1	1	1	1	1	1	1	1	1	1	1	1	1	1	1	1
Chr1_209988471	1	1	1	1	1	1	1	1	1	1	1	1	1	1	1	1	1	1	1	1	1	1	1	1	1	1	1	1	1	1	1	1	1	1	1	1	1	1	1	1	1	1	1	1	1	1	1	1	1
Chr1_210130409	0.5	1	0.5	0.5	0.5	1	1	1	0.5	0.5	0.5	0	0.5	1	0.5	0.5	0.5	0.5	0.5	0	0.5	1	1	1	1	1	1	1	1	1	1	1	1	1	1	1	1	1	1	1	1	1	1	1	1	1	1	1	1
Chr1_210221391	0.5	1	0.5	0.5	0.5	1	1	1	0.5	0.5	0.5	0	0.5	1	0.5	0.5	0.5	0.5	0.5	0	0.5	1	1	1	1	1	1	1	1	1	1	1	1	1	1	1	1	1	1	1	1	1	1	1	1	1	1	1	1
Chr1_210222495	0.5	1	0.5	0.5	0.5	1	1	1	0.5	0.5	0.5	0	0.5	1	0.5	0.5	0.5	0.5	0.5	0	0.5	1	1	1	1	1	1	1	1	1	1	1	1	1	1	1	1	1	1	1	1	1	1	1	1	1	1	1	1
Chr1_210357778	0.5	1	0.5	0.5	0.5	1	1	1	0.5	0.5	0.5	0	0.5	1	0.5	0.5	0.5	0.5	0.5	0	0.5	1	1	1	1	1	1	1	1	1	1	1	1	1	1	1	1	1	1	1	1	1	1	1	1	1	1	1	1
Chr1_210363554	0.5	1	0.5	0.5	0.5	1	1	1	0.5	0.5	0.5	0	0.5	1	0.5	0.5	0.5	0.5	0.5	0	0.5	1	1	1	1	1	1	1	1	1	1	1	1	1	1	1	1	1	1	1	1	1	1	1	1	1	1	1	1
Chr1_210378955	0.5	1	0.5	0.5	0.5	1	1	1	0.5	0.5	0.5	0	0.5	1	0.5	0.5	0.5	0.5	0.5	0	0.5	1	1	1	1	1	1	1	1	1	1	1	1	1	1	1	1	1	1	1	1	1	1	1	1	1	1	1	1
Chr1_210464167	1	1	1	1	1	1	1	1	1	1	1	1	1	1	0.5	1	1	1	1	1	1	1	1	1	1	1	1	1	1	1	1	1	1	1	1	1	1	1	1	1	1	1	1	1	1	1	1	1	1
Chr1_210600857	0.5	1	0.5	0.5	0.5	1	1	1	0.5	0.5	0.5	0	0.5	1	0.5	0.5	0.5	0.5	0.5	0	0.5	1	1	1	1	1	1	1	1	1	1	1	1	1	1	1	1	1	1	1	1	1	1	1	1	1	1	1	1
Chr1_210869633	0.5	0	0.5	0.5	0.5	0	0	0	0.5	0.5	0.5	1	0.5	0	0.5	0.5	0.5	0.5	0.5	1	0.5	0	0	0	0	0	0	0	0	0	0	0	0	0	0	0	0	0	0	0	0	0	0	0	0	0	0	0	0
Chr1_210989923	1	1	1	1	1	1	1	1	1	1	1	1	1	1	1	1	1	1	1	1	1	1	1	1	1	1	1	1	1	1	1	1	1	1	1	1	1	1	1	1	1	1	1	1	1	1	1	1	1
Chr1_211529637	0.5	0	0.5	0.5	0.5	0	0	0	0.5	0.5	0.5	1	0.5	0	0.5	0.5	0	0.5	0.5	1	0.5	0	0	0	0	0	0	0	0	0	0	0	0	0	0	0	0	0	0	0	0	0	0	0	0	0	0	0	0
Chr1_211608979	0.5	0	0.5	0.5	0.5	0	0	0	0.5	0.5	0.5	1	0.5	0	0.5	0.5	0	0.5	0.5	1	0.5	0	0	0	0	0	0	0	0	0	0	0	0	0	0	0	0	0	0	0	0	0	0	0	0	0	0	0	0
Chr1_211804915	0.5	0	0.5	0.5	0.5	0	0	0	0.5	0.5	0.5	1	0.5	0	0.5	0.5	0	0.5	0.5	1	0.5	0	0	0	0	0	0	0	0	0	0	0	0	0	0	0	0	0	0	0	0	0	0	0	0	0	0	0	0
Chr1_211918760	0.5	0	0.5	0.5	0.5	0	0	0	0.5	0.5	0.5	1	0.5	0	0.5	0.5	0	0.5	0.5	1	0.5	0	0	0	0	0	0	0	0	0	0	0	0	0	0	0	0	0	0	0	0	0	0	0	0	0	0	0	0
Chr1_211995147	0	0	0	0	0	0	0	0	0.5	0.5	0.5	1	0.5	0	0.5	0.5	0	0.5	0.5	1	0.5	0	0	0	0	0	0	0	0	0	0	0	0	0	0	0	0	0	0	0	0	0	0	0	0	0	0	0	0
Chr1_212067307	0	0	0	0	0	0	0	0	0	0	0	0	0	0	0	0	0	0	0	0	0	0	0	0	0	0	0	0	0	0	0	0	0	0	0	0	0	0	0	0	0	0	0	0	0	0	0	0	0
Chr1_212085531	0	0	0	0	0	0	0	0	0	0	0	0	0	0	0	0	0	0	0	0	0	0	0	0	0	0	0	0	0	0	0	0	0	0	0	0	0	0	0	0	0	0	0	0	0	0	0	0	0
Chr1_212260238	0.5	0	0.5	0.5	0.5	0	0	0	0.5	0.5	0.5	1	0.5	0	0.5	0.5	0	0.5	0.5	1	0.5	0	0	0	0	0	0	0	0	0	0	0	0	0	0	0	0	0	0	0	0	0	0	0	0	0	0	0	0
Chr1_212344523	0.5	0	0.5	0.5	0.5	0	0	0	0.5	0.5	0.5	1	0.5	0	0.5	0.5	0	0.5	0.5	1	0.5	0	0	0	0	0	0	0	0	0	0	0	0	0	0	0	0	0	0	0	0	0	0	0	0	0	0	0	0
Chr1_212385193	0	0	0	0	0	0	0	0	0	0	0	0	0	0	0	0	0	0	0	0	0	0	0	0	0	0	0	0	0	0	0	0	0	0	0	0	0	0	0	0	0	0	0	0	0	0	0	0	0
Chr1_212633659	0	0	0	0	0	0	0	0	0.5	0.5	0	1	0.5	0.5	0.5	0.5	0	0.5	0.5	1	0.5	0	0	0	0	0	0	0	0	0	0	0	0	0	0	0	0	0	0	0	0	0	0	0	0	0	0	0	0
Chr1_212944456	1	1	1	1	1	1	1	1	0.5	0.5	1	0	0.5	0.5	0.5	0.5	1	0.5	0.5	0	0.5	1	1	1	1	1	1	1	1	1	1	1	1	1	1	1	1	1	1	1	1	1	1	1	1	1	1	1	1
Chr1_212979185	0	0	0	0	0	0	0	0	0.5	0.5	0	1	0.5	0.5	0.5	0.5	0	0.5	0.5	1	0.5	0	0	0	0	0	0	0	0	0	0	0	0	0	0	0	0	0	0	0	0	0	0	0	0	0	0	0	0
Chr1_213337081	1	1	1	1	1	1	1	1	1	1	1	1	1	1	1	1	1	1	1	1	1	1	1	1	1	1	1	1	1	1	1	1	1	1	1	1	1	1	1	1	1	1	1	1	1	1	1	1	1
Chr1_213542097	1	1	1	1	1	1	1	1	0.5	0.5	1	0	0.5	0.5	0.5	0.5	1	0.5	0.5	0	0.5	1	1	1	1	1	1	1	1	1	1	1	1	1	1	1	1	1	1	1	1	1	1	1	1	1	1	1	1
Chr1_213655558	0	0	0	0	0	0	0	0	0.5	0.5	0	1	0.5	0.5	0.5	0.5	0	0.5	0.5	1	0.5	0	0	0	0	0	0	0	0	0	0	0	0	0	0	0	0	0	0	0	0	0	0	0	0	0	0	0	0
Chr1_213657132	0	0	0	0	0	0	0	0	0.5	0.5	0	1	0.5	0.5	0.5	0.5	0	0.5	0.5	1	0.5	0	0	0	0	0	0	0	0	0	0	0	0	0	0	0	0	0	0	0	0	0	0	0	0	0	0	0	0
Chr1_213738497	0	0	0	0	0	0	0	0	0.5	0.5	0	1	0.5	0.5	0.5	0.5	0	0.5	0.5	1	0.5	0	0	0	0	0	0	0	0	0	0	0	0	0	0	0	0	0	0	0	0	0	0	0	0	0	0	0	0
Chr1_213885096	1	1	1	1	1	1	1	1	0.5	0.5	1	0	0.5	0.5	0.5	0.5	1	0.5	0.5	0	0.5	1	1	1	1	1	1	1	1	1	1	1	1	1	1	1	1	1	1	1	1	1	1	1	1	1	1	1	1
Chr1_213885163	1	1	1	1	1	1	1	1	0	0	1	0	0	0	0	0	1	0	0	0	0	1	1	1	1	1	1	1	1	1	1	1	1	1	1	1	1	1	1	1	1	1	1	1	1	1	1	1	1
Chr1_213896003	0	0	0	0	0	0	0	0	0.5	0.5	0	1	0.5	0.5	0.5	0.5	0	0.5	0.5	1	0.5	0	0	0	0	0	0	0	0	0	0	0	0	0	0	0	0	0	0	0	0	0	0	0	0	0	0	0	0
Chr1_213915658	0	0	0	0	0	0	0	0	0.5	0.5	0	1	0.5	0.5	0.5	0.5	0	0.5	0.5	1	0.5	0	0	0	0	0	0	0	0	0	0	0	0	0	0	0	0	0	0	0	0	0	0	0	0	0	0	0	0
Chr1_213917676	0	0	0	0	0	0	0	0	0.5	0.5	0	1	0.5	0.5	0.5	0.5	0	0.5	0.5	1	0.5	0	0	0	0	0	0	0	0	0	0	0	0	0	0	0	0	0	0	0	0	0	0	0	0	0	0	0	0
Chr1_214129144	1	1	1	1	1	1	1	1	0.5	0.5	1	0	0.5	0.5	0.5	0.5	1	0.5	0.5	0	0.5	1	1	1	1	1	1	1	1	1	1	1	1	1	1	1	1	1	1	1	1	1	1	1	1	1	1	1	1
Chr1_214155334	0	0	0	0	0	0	0	0	1	1	0	1	1	1	1	1	0	1	1	1	1	0	0	0	0	0	0	0	0	0	0	0	0	0	0	0	0	0	0	0	0	0	0	0	0	0	0	0	0
Chr1_214523771	1	1	1	1	1	1	1	1	0.5	0.5	1	0	0.5	0.5	0.5	0.5	1	0.5	0.5	0	0.5	1	1	1	1	1	1	1	1	1	1	1	1	1	1	1	1	1	1	1	1	1	1	1	1	1	1	1	1
Chr1_214650222	1	1	1	1	1	1	1	1	1	1	1	1	1	1	1	1	1	1	1	1	1	1	1	1	1	1	1	1	1	1	1	1	1	1	1	1	1	1	1	1	1	1	1	1	1	1	1	1	1
Chr1_214681302	1	1	1	1	1	1	1	1	0.5	0.5	1	0	0.5	0.5	0.5	0.5	1	0.5	0.5	0	0.5	1	1	1	1	1	1	1	1	1	1	1	1	1	1	1	1	1	1	1	1	1	1	1	1	1	1	1	1
Chr1_214720130	1	1	1	1	1	1	1	1	0.5	0.5	1	0	0.5	0.5	0.5	0.5	1	0.5	0.5	0	0.5	1	1	1	1	1	1	1	1	1	1	1	1	1	1	1	1	1	1	1	1	1	1	1	1	1	1	1	1
Chr1_214782010	1	1	1	1	1	1	1	1	1	1	1	1	1	1	1	1	1	1	1	1	1	1	1	1	1	1	1	1	1	1	1	1	1	1	1	1	1	1	1	1	1	1	1	1	1	1	1	1	1
Chr1_214842448	1	1	1	1	1	1	1	1	1	1	1	1	1	1	1	1	1	1	1	1	1	1	1	1	1	1	1	1	1	1	1	1	1	1	1	1	1	1	1	1	1	1	1	1	1	1	1	1	1
Chr1_214924626	0	0	0	0	0	0	0	0	0	0	0	0	0	0	0	0	0	0	0	0	0	0	0	0	0	0	0	0	0	0	0	0	0	0	0	0	0	0	0	0	0	0	0	0	0	0	0	0	0
Chr1_214926108	0	0	0	0	0	0	0	0	0	0	0	0	0	0	0	0	0	0	0	0	0	0	0	0	0	0	0	0	0	0	0	0	0	0	0	0	0	0	0	0	0	0	0	0	0	0	0	0	0
Chr1_214950469	1	1	1	1	1	1	1	1	1	1	1	1	1	1	1	1	1	1	1	1	1	1	1	1	1	1	1	1	1	1	1	1	1	1	1	1	1	1	1	1	1	1	1	1	1	1	1	1	1
Chr1_215571732	1	1	1	1	1	1	1	1	1	1	1	1	1	0.5	0.5	0.5	1	0.5	0.5	0	0.5	1	1	1	1	1	1	1	1	1	1	1	1	1	1	1	1	1	1	1	1	1	1	1	1	1	1	1	1
Chr1_215586165	1	1	1	1	1	1	1	1	1	1	1	1	1	1	1	1	1	1	1	1	1	1	1	1	1	1	1	1	1	1	1	1	1	1	1	1	1	1	1	1	1	1	1	1	1	1	1	1	1
Chr1_215610443	1	1	1	1	1	1	1	1	1	1	1	1	1	1	1	1	1	1	1	1	1	1	1	1	1	1	1	1	1	1	1	1	1	1	1	1	1	1	1	1	1	1	1	1	1	1	1	1	1
Chr1_215768806	0	0	0	0	0	0	0	0	0	0	0	0	0	0	0	0	0	0	0	0	0	0	0	0	0	0	0	0	0	0	0	0	0	0	0	0	0	0	0	0	0	0	0	0	0	0	0	0	0
Chr1_215847194	0	0	0	0	0	0	0	0	0	0	0	0	0	0.5	0.5	0.5	0	0.5	0.5	1	0.5	0	0	0	0	0	0	0	0	0	0	0	0	0	0	0	0	0	0	0	0	0	0	0	0	0	0	0	0
Chr1_215909147	0	0	0	0	0	0	0	0	0	0	0	0	0	0.5	0.5	0.5	0	0.5	0.5	1	0.5	0	0	0	0	0	0	0	0	0	0	0	0	0	0	0	0	0	0	0	0	0	0	0	0	0	0	0	0
Chr1_215910574	1	1	1	1	1	1	1	1	1	1	1	1	1	1	1	1	1	1	1	1	1	1	1	1	1	1	1	1	1	1	1	1	1	1	1	1	1	1	1	1	1	1	1	1	1	1	1	1	1
Chr1_215991456	1	1	1	1	1	1	1	1	1	1	1	1	1	1	1	1	1	1	1	1	1	1	1	1	1	1	1	1	1	1	1	1	1	1	1	1	1	1	1	1	1	1	1	1	1	1	1	1	1
Chr1_216105142	0	0	0	0	0	0	0	0	0	0	0	0	0	0.5	0.5	0.5	0	0.5	0.5	1	0.5	0	0	0	0	0	0	0	0	0	0	0	0	0	0	0	0	0	0	0	0	0	0	0	0	0	0	0	0
Chr1_216585307	0	0	0	0	0	0	0	0	0	0	0	0	0	0.5	0.5	0.5	0	0.5	0.5	1	0.5	0	0	0	0	0	0	0	0	0	0	0	0	0	0	0	0	0	0	0	0	0	0	0	0	0	0	0	0
Chr1_216593482	0	0	0	0	0	0	0	0	0	0	0	0	0	0.5	0.5	0.5	0	0.5	0.5	1	0.5	0	0	0	0	0	0	0	0	0	0	0	0	0	0	0	0	0	0	0	0	0	0	0	0	0	0	0	0
Chr1_216593807	0	0	0	0	0	0	0	0	0	0	0	0	0	0.5	0.5	0.5	0	0.5	0.5	1	0.5	0	0	0	0	0	0	0	0	0	0	0	0	0	0	0	0	0	0	0	0	0	0	0	0	0	0	0	0
Chr1_216615812	0	0	0	0	0	0	0	0	0	0	0	0	0	0.5	0.5	0.5	0	0.5	0.5	1	0.5	0	0	0	0	0	0	0	0	0	0	0	0	0	0	0	0	0	0	0	0	0	0	0	0	0	0	0	0
Chr1_216694157	1	1	1	1	1	1	1	1	1	1	1	1	1	1	1	1	1	1	1	1	1	1	1	1	1	1	1	1	1	1	1	1	1	1	1	1	1	1	1	1	1	1	1	1	1	1	1	1	1
Chr1_216762603	0	0	0	0	0	0	0	0	0	0	0	0	0	0.5	0.5	0.5	0	0.5	0.5	1	0.5	0	0	0	0	0	0	0	0	0	0	0	0	0	0	0	0	0	0	0	0	0	0	0	0	0	0	0	0
Chr1_216888360	0	0	0	0	0	0	0	0	0	0	0	0	0	0	0	0	0	0	0	0	0	0	0	0	0	0	0	0	0	0	0	0	0	0	0	0	0	0	0	0	0	0	0	0	0	0	0	0	0
Chr1_216893682	1	1	1	1	1	1	1	1	1	1	1	1	1	1	1	1	1	1	1	1	1	1	1	1	1	1	1	1	1	1	1	1	1	1	1	1	1	1	1	1	1	1	1	1	1	1	1	1	1
Chr1_216933960	0	0	0	0	0	0	0	0	0	0	0	0	0	0.5	0.5	0.5	0	0.5	0.5	1	1	0	0	0	0	0	0	0	0	0	0	0	0	0	0	0	0	0	0	0	0	0	0	0	0	0	0	0	0
Chr1_216981115	0	0	0	0	0	0	0	0	0	0	0	0	0	0	0	0	0	0	0	0	0	0	0	0	0	0	0	0	0	0	0	0	0	0	0	0	0	0	0	0	0	0	0	0	0	0	0	0	0
Chr1_217898036	0	0	0	0	0	0	0	0	0	0	0	0	0	0.5	0.5	0.5	0	0.5	0.5	1	1	0	0	0	0	0	0	0	0	0	0	0	0	0	0	0	0	0	0	0	0	0	0	0	0	0	0	0	0
Chr1_217932835	0	0	0	0	0	0	0	0	0	0	0	0	0	0.5	0.5	0.5	0	0.5	0.5	1	1	0	0	0	0	0	0	0	0	0	0	0	0	0	0	0	0	0	0	0	0	0	0	0	0	0	0	0	0
Chr1_217942774	0	0	0	0	0	0	0	0	0	0	0	0	0	0.5	0.5	0.5	0	0.5	0.5	1	1	0	0	0	0	0	0	0	0	0	0	0	0	0	0	0	0	0	0	0	0	0	0	0	0	0	0	0	0
Chr1_217942936	0	0	0	0	0	0	0	0	0	0	0	0	0	0.5	0.5	0.5	0	0.5	0.5	1	1	0	0	0	0	0	0	0	0	0	0	0	0	0	0	0	0	0	0	0	0	0	0	0	0	0	0	0	0
Chr1_218066158	0	0	0	0	0	0	0	0	0	0	0	0	0	0.5	0.5	0.5	0	0.5	0.5	1	1	0	0	0	0	0	0	0	0	0	0	0	0	0	0	0	0	0	0	0	0	0	0	0	0	0	0	0	0
Chr1_218102582	0	0	0	0	0	0	0	0	0	0	0	0	0	0.5	0.5	0.5	0	0.5	0.5	1	1	0	0	0	0	0	0	0	0	0	0	0	0	0	0	0	0	0	0	0	0	0	0	0	0	0	0	0	0
Chr1_218156289	0	0	0.5	0	0	0	0	0	0	0	0	0	0	0.5	0.5	0.5	0	0.5	0.5	1	1	0	0	0	0	0	0	0	0	0	0	0	0	0	0	0	0	0	0	0	0	0	0	0	0	0	0	0	0
Chr1_218196401	0	0	0	0	0	0	0	0	0	0	0	0	0	0.5	0.5	0.5	0	0.5	0.5	1	1	0	0	0	0	0	0	0	0	0	0	0	0	0	0	0	0	0	0	0	0	0	0	0	0	0	0	0	0
Chr1_218269169	0	0	0	0	0	0	0	0	0	0	0	0	0	0.5	0.5	0.5	0	0.5	0.5	1	1	0	0	0	0	0	0	0	0	0	0	0	0	0	0	0	0	0	0	0	0	0	0	0	0	0	0	0	0
Chr1_218284230	0	0	0	0	0	0	0	0	0	0	0	0	0	0.5	0.5	0.5	0	0.5	0.5	1	1	0	0	0	0	0	0	0	0	0	0	0	0	0	0	0	0	0	0	0	0	0	0	0	0	0	0	0	0
Chr1_218566022	0	0	0	0	0	0	0	0	0	0	0	0	0	0.5	0.5	0.5	0	0.5	0.5	1	1	0	0	0	0	0	0	0	0	0	0	0	0	0	0	0	0	0	0	0	0	0	0	0	0	0	0	0	0
Chr1_218669150	0	0	0	0	0	0	0	0	0	0	0	0	0	0.5	0.5	0.5	0	0.5	0.5	1	1	0	0	0	0	0	0	0	0	0	0	0	0	0	0	0	0	0	0	0	0	0	0	0	0	0	0	0	0
Chr1_218716813	0	0	0	0	0	0	0	0	0	0	0	0	0	0.5	0.5	0.5	0	0.5	0.5	1	1	0	0	0	0	0	0	0	0	0	0	0	0	0	0	0	0	0	0	0	0	0	0	0	0	0	0	0	0
Chr1_218721074	0	0	0	0	0	0	0	0	0	0	0	0	0	0.5	0.5	0.5	0	0.5	0.5	1	1	0	0	0	0	0	0	0	0	0	0	0	0	0	0	0	0	0	0	0	0	0	0	0	0	0	0	0	0
Chr1_218733663	0	0	0	0	0	0	0	0	0	0	0	0	0	0.5	0.5	0.5	0	0.5	0.5	1	1	0	0	0	0	0	0	0	0	0	0	0	0	0	0	0	0	0	0	0	0	0	0	0	0	0	0	0	0
Chr1_218801861	0	0	0	0	0	0	0	0	0	0	0	0	0	0	0	0	0	0	0	0	0	0	0	0	0	0	0	0	0	0	0	0	0	0	0	0	0	0	0	0	0	0	0	0	0	0	0	0	0
Chr1_219098401	1	1	1	1	1	1	1	1	1	1	1	1	1	0.5	0.5	0.5	1	0.5	0.5	0	0	1	1	1	1	1	1	1	1	1	1	1	1	1	1	1	1	1	1	1	1	1	1	1	1	1	1	1	1
Chr1_219193598	1	1	1	1	1	1	1	1	1	1	1	1	1	0.5	0.5	0.5	1	0.5	0.5	0	0	1	1	1	1	1	1	1	1	1	1	1	1	1	1	1	1	1	1	1	1	1	1	1	1	1	1	1	1
Chr1_219229998	0	0	0	0	0	0	0	0	0	0	0	0	0	0.5	0.5	0.5	0	0.5	0.5	1	1	0	0	0	0	0	0	0	0	0	0	0	0	0	0	0	0	0	0	0	0	0	0	0	0	0	0	0	0
Chr1_219399588	0	0	0	0	0	0	0	0	0	0	0	0	0	0.5	0.5	0.5	0	0.5	0.5	1	1	0	0	0	0	0	0	0	0	0	0	0	0	0	0	0	0	0	0	0	0	0	0	0	0	0	0	0	0
Chr1_219474704	0	0	0	0	0	0	0	0	0	0	0	0	0	0.5	0.5	0.5	0	0.5	0.5	1	1	0	0	0	0	0	0	0	0	0	0	0	0	0	0	0	0	0	0	0	0	0	0	0	0	0	0	0	0
Chr1_219567896	1	1	1	1	1	1	1	1	1	1	1	1	1	1	1	1	1	1	1	1	1	1	1	1	1	1	1	1	1	1	1	1	1	1	1	1	1	1	1	1	1	1	1	1	1	1	1	1	1
Chr1_219717405	1	1	1	1	1	1	1	1	1	1	1	1	1	0.5	0.5	0.5	1	0.5	0.5	0	0	1	1	1	1	1	1	1	1	1	1	1	1	1	1	1	1	1	1	1	1	1	1	1	1	1	1	1	1
Chr1_219770403	1	1	1	1	1	1	1	1	1	1	1	1	1	0.5	0.5	0.5	1	0.5	0.5	0	0	1	1	1	1	1	1	1	1	1	1	1	1	1	1	1	1	1	1	1	1	1	1	1	1	1	1	1	1
Chr1_220005843	0	0	0	0	0	0	0	0	0	0	0	0	0	0.5	0.5	0.5	0	0.5	0.5	1	1	0	0	0	0	0	0	0	0	0	0	0	0	0	0	0	0	0	0	0	0	0	0	0	0	0	0	0	0
Chr1_220066291	0	0	0	0	0	0	0	0	0	0	0	0	0	0.5	0.5	0.5	0	0.5	0.5	1	1	0	0	0	0	0	0	0	0	0	0	0	0	0	0	0	0	0	0	0	0	0	0	0	0	0	0	0	0
Chr1_220100808	1	1	1	1	1	1	1	1	1	1	1	1	1	0.5	0.5	0.5	1	0.5	0.5	0	0	1	1	1	1	1	1	1	1	1	1	1	1	1	1	1	1	1	1	1	1	1	1	1	1	1	1	1	1
Chr1_220100961	1	1	1	1	1	1	1	1	1	1	1	1	1	0.5	0.5	0.5	1	0.5	0.5	0	0	1	1	1	1	1	1	1	1	1	1	1	1	1	1	1	1	1	1	1	1	1	1	1	1	1	1	1	1
Chr1_220202033	1	1	1	1	1	1	1	1	1	1	1	1	1	0.5	0.5	0.5	1	0.5	0.5	0	0	1	1	1	1	1	1	1	1	1	1	1	1	1	1	1	1	1	1	1	1	1	1	1	1	1	1	1	1
Chr1_220202522	1	1	1	1	1	1	1	1	1	1	1	1	1	0.5	0.5	0.5	1	0.5	0.5	0	0	1	1	1	1	1	1	1	1	1	1	1	1	1	1	1	1	1	1	1	1	1	1	1	1	1	1	1	1
Chr1_220369200	1	1	1	1	1	1	1	1	1	1	1	1	1	0.5	0.5	0.5	1	0.5	0.5	0	0	1	1	1	1	1	1	1	1	1	1	1	1	1	1	1	1	1	1	1	1	1	1	1	1	1	1	1	1
Chr1_220520249	0	0	0	0	0	0	0	0	0	0	0	0	0	0	0	0	0	0	0	0	0	0	0	0	0	0	0	0	0	0	0	0	0	0	0	0	0	0	0	0	0	0	0	0	0	0	0	0	0
Chr1_220582964	0	0	0	0	0	0	0	0	0	0	0	0	0	0	0	0	0	0	0	0	0	0	0	0	0	0	0	0	0	0	0	0	0	0	0	0	0	0	0	0	0	0	0	0	0	0	0	0	0
Chr1_220634121	1	1	1	1	1	1	1	1	1	1	1	1	1	1	1	1	1	1	1	1	1	1	1	1	1	1	1	1	1	1	1	1	1	1	1	1	1	1	1	1	1	1	1	1	1	1	1	1	1
Chr1_220714804	1	1	1	1	1	1	1	1	1	1	1	1	1	0.5	0.5	0.5	1	0.5	0.5	0	0	1	1	1	1	1	1	1	1	1	1	1	1	1	1	1	1	1	1	1	1	1	1	1	1	1	1	1	1
Chr1_220764343	1	1	1	1	1	1	1	1	1	1	1	1	1	1	1	1	1	1	1	1	1	1	1	1	1	1	1	1	1	1	1	1	1	1	1	1	1	1	1	1	1	1	1	1	1	1	1	1	1
Chr1_220823266	1	1	1	1	1	1	1	1	1	1	1	1	1	0.5	0.5	0.5	1	0.5	0.5	0	0	1	1	1	1	1	1	1	1	1	1	1	1	1	1	1	1	1	1	1	1	1	1	1	1	1	1	1	1
Chr1_220850281	1	1	1	1	1	1	1	1	1	1	1	1	1	1	1	1	1	1	1	1	1	1	1	1	1	1	1	1	1	1	1	1	1	1	1	1	1	1	1	1	1	1	1	1	1	1	1	1	1
Chr1_220892890	1	1	1	1	1	1	1	1	1	1	1	1	1	1	1	1	1	1	1	0	0	1	1	1	1	1	1	1	1	1	1	1	1	1	1	1	1	1	1	1	1	1	1	1	1	1	1	1	1
Chr1_220979290	0	0	0	0	0	0	0	0	0	0	0	0	0	0	0	0	0	0	0	0	0	0	0	0	0	0	0	0	0	0	0	0	0	0	0	0	0	0	0	0	0	0	0	0	0	0	0	0	0
Chr1_220979397	1	1	1	1	1	1	1	1	1	1	1	1	1	0.5	0.5	0.5	1	0.5	0.5	0	0	1	1	1	1	1	1	1	1	1	1	1	1	1	1	1	1	1	1	1	1	1	1	1	1	1	1	1	1
Chr1_220980063	1	1	1	1	1	1	1	1	1	1	1	1	1	1	1	1	1	1	1	1	1	1	1	1	1	1	1	1	1	1	1	1	1	1	1	1	1	1	1	1	1	1	1	1	1	1	1	1	1
Chr1_220980135	1	1	1	1	1	1	1	1	1	1	1	1	1	1	1	1	1	1	1	1	1	1	1	1	1	1	1	1	1	1	1	1	1	1	1	1	1	1	1	1	1	1	1	1	1	1	1	1	1
Chr1_220980202	1	1	1	1	1	1	1	1	1	1	1	1	1	0.5	0.5	0.5	1	0.5	0.5	0	0	1	1	1	1	1	1	1	1	1	1	1	1	1	1	1	1	1	1	1	1	1	1	1	1	1	1	1	1
Chr1_220980656	1	1	1	1	1	1	1	1	1	1	1	1	1	1	1	1	1	1	1	1	1	1	1	1	1	1	1	1	1	1	1	1	1	1	1	1	1	1	1	1	1	1	1	1	1	1	1	1	1
Chr1_220980694	0	0	0	0	0	0	0	0	0	0	0	0	0	0	0	0	0	0	0	0	0	0	0	0	0	0	0	0	0	0	0	0	0	0	0	0	0	0	0	0	0	0	0	0	0	0	0	0	0
Chr1_220980715	1	1	1	1	1	1	1	1	1	1	1	1	1	1	1	1	1	1	1	1	1	1	1	1	1	1	1	1	1	1	1	1	1	1	1	1	1	1	1	1	1	1	1	1	1	1	1	1	1
Chr1_220981597	1	1	1	1	1	1	1	1	1	1	1	1	1	1	1	1	1	1	1	1	1	1	1	1	1	1	1	1	1	1	1	1	1	1	1	1	1	1	1	1	1	1	1	1	1	1	1	1	1
Chr1_220981648	1	1	1	1	1	1	1	1	1	1	1	1	1	1	1	1	1	1	1	1	1	1	1	1	1	1	1	1	1	1	1	1	1	1	1	1	1	1	1	1	1	1	1	1	1	1	1	1	1
Chr1_220988607	0	0	0	0	0	0	0	0	0	0	0	0	0	0	0	0	0	0	0	0	0	0	0	0	0	0	0	0	0	0	0	0	0	0	0	0	0	0	0	0	0	0	0	0	0	0	0	0	0
Chr1_221186605	0	0	0	0	0	0	0	0	0	0	0	0	0	0	0	0	0	0	0	0	0	0	0	0	0	0	0	0	0	0	0	0	0	0	0	0	0	0	0	0	0	0	0	0	0	0	0	0	0
Chr1_221193204	1	1	1	1	1	1	1	1	1	1	1	1	1	1	1	1	1	1	1	1	1	1	1	1	1	1	1	1	1	1	1	1	1	1	1	1	1	1	1	1	1	1	1	1	1	1	1	1	1
Chr1_221237525	1	1	1	1	1	1	1	1	1	1	1	1	1	1	1	1	1	1	1	1	1	1	1	1	1	1	1	1	1	1	1	1	1	1	1	1	1	1	1	1	1	1	1	1	1	1	1	1	1
Chr1_221240774	1	1	1	1	1	1	1	1	1	1	1	1	1	1	1	1	1	1	1	1	1	1	1	1	1	1	1	1	1	1	1	1	1	1	1	1	1	1	1	1	1	1	1	1	1	1	1	1	1
Chr1_221241106	1	1	1	1	1	1	1	1	1	1	1	1	1	1	1	1	1	1	1	1	1	1	1	1	1	1	1	1	1	1	1	1	1	1	1	1	1	1	1	1	1	1	1	1	1	1	1	1	1
Chr1_221279550	1	1	1	1	1	1	1	1	1	1	1	1	1	1	1	1	1	1	1	1	1	1	1	1	1	1	1	1	1	1	1	1	1	1	1	1	1	1	1	1	1	1	1	1	1	1	1	1	1
Chr1_221301796	1	1	1	1	1	1	1	1	1	1	1	1	1	1	1	1	1	1	1	1	1	1	1	1	1	1	1	1	1	1	1	1	1	1	1	1	1	1	1	1	1	1	1	1	1	1	1	1	1
Chr1_221368795	1	1	1	1	1	1	1	1	1	1	1	1	1	1	1	1	1	1	1	1	1	1	1	1	1	1	1	1	1	1	1	1	1	1	1	1	1	1	1	1	1	1	1	1	1	1	1	1	1
Chr1_221378478	1	1	1	1	1	1	1	1	1	1	1	1	1	1	1	1	1	1	1	1	1	1	1	1	1	1	1	1	1	1	1	1	1	1	1	1	1	1	1	1	1	1	1	1	1	1	1	1	1
Chr1_221406174	1	1	1	1	1	1	1	1	1	1	1	1	1	1	1	1	1	1	1	1	1	1	1	1	1	1	1	1	1	1	1	1	1	1	1	1	1	1	1	1	1	1	1	1	1	1	1	1	1
Chr1_221419181	0.5	0.5	0.5	0.5	0.5	0.5	0.5	0.5	0.5	0.5	0.5	0.5	0.5	0.5	0.5	0.5	0.5	0.5	0.5	0.5	0.5	0.5	0.5	0.5	0.5	0.5	0.5	0.5	0.5	0.5	0.5	0.5	0.5	0.5	0.5	0.5	0.5	0.5	0.5	0.5	0.5	0.5	0.5	0.5	0.5	0.5	0.5	0.5	0.5
Chr1_221441039	1	1	1	1	1	1	1	1	1	1	1	1	1	1	1	1	1	1	1	1	1	1	1	1	1	1	1	1	1	1	1	1	1	1	1	1	1	1	1	1	1	1	1	1	1	1	1	1	1
Chr1_221490163	0	0	0	0	0	0	0	0	0	0	0	0	0	0	0	0	0	0	0	0	0	0	0	0	0	0	0	0	0	0	0	0	0	0	0	0	0	0	0	0	0	0	0	0	0	0	0	0	0
Chr1_221542425	0	0	0	0	0	0	0	0	0	0	0	0	0	0.5	0.5	0.5	0	0.5	0.5	1	1	0	0	0	0	0	0	0	0	0	0	0	0	0	0	0	0	0	0	0	0	0	0	0	0	0	0	0	0
Chr1_221616553	1	1	1	1	1	1	1	1	1	1	1	1	1	0.5	0.5	0.5	1	0.5	0.5	0	0	1	1	1	1	1	1	1	1	1	1	1	1	1	1	1	1	1	1	1	1	1	1	1	1	1	1	1	1
Chr1_221632248	1	1	1	1	1	1	1	1	1	1	1	1	1	1	1	1	1	1	1	1	1	1	1	1	1	1	1	1	1	1	1	1	1	1	1	1	1	1	1	1	1	1	1	1	1	1	1	1	1
Chr1_221653066	1	1	1	1	1	1	1	1	1	1	1	1	1	1	1	1	1	1	1	1	1	1	1	1	1	1	1	1	1	1	1	1	1	1	1	1	1	1	1	1	1	1	1	1	1	1	1	1	1
Chr1_221739382	1	1	1	1	1	1	1	1	1	1	1	1	1	1	1	1	1	1	1	1	1	1	1	1	1	1	1	1	1	1	1	1	1	1	1	1	1	1	1	1	1	1	1	1	1	1	1	1	1
Chr1_221741104	1	1	1	1	1	1	1	1	1	1	1	1	1	1	1	1	1	1	1	1	1	1	1	1	1	1	1	1	1	1	1	1	1	1	1	1	1	1	1	1	1	1	1	1	1	1	1	1	1
Chr1_221785134	1	1	1	1	1	1	1	1	1	1	1	1	1	1	1	1	1	1	1	1	1	1	1	1	1	1	1	1	1	1	1	1	1	1	1	1	1	1	1	1	1	1	1	1	1	1	1	1	1
Chr1_221793890	1	1	1	1	1	1	1	1	1	1	1	1	1	1	1	1	1	1	1	1	1	1	1	1	1	1	1	1	1	1	1	1	1	1	1	1	1	1	1	1	1	1	1	1	1	1	1	1	1
Chr1_221808395	1	1	1	1	1	1	1	1	1	1	1	1	1	1	1	1	1	1	1	1	1	1	1	1	1	1	1	1	1	1	1	1	1	1	1	1	1	1	1	1	1	1	1	1	1	1	1	1	1
Chr1_221939438	1	1	1	1	1	1	1	1	1	1	1	1	1	1	1	1	1	1	1	1	1	1	1	1	1	1	1	1	1	1	1	1	1	1	1	1	1	1	1	1	1	1	1	1	1	1	1	1	1
Chr1_221953253	0	0	0	0	0	0	0	0	0	0	0	0	0	0.5	0.5	0.5	0	0.5	0.5	1	1	0	0	0	0	0	0	0	0	0	0	0	0	0	0	0	0	0	0	0	0	0	0	0	0	0	0	0	0
Chr1_222134417	1	1	1	1	1	1	1	1	1	1	1	1	1	1	1	1	1	1	1	1	1	1	1	1	1	1	1	1	1	1	1	1	1	1	1	1	1	1	1	1	1	1	1	1	1	1	1	1	1
Chr1_222134456	1	1	1	1	1	1	1	1	1	1	1	1	1	1	1	1	1	1	1	1	1	1	1	1	1	1	1	1	1	1	1	1	1	1	1	1	1	1	1	1	1	1	1	1	1	1	1	1	1
Chr1_222152755	1	1	1	1	1	1	1	1	1	1	1	1	1	1	1	1	1	1	1	1	1	1	1	1	1	1	1	1	1	1	1	1	1	1	1	1	1	1	1	1	1	1	1	1	1	1	1	1	1
Chr1_222203913	1	1	1	1	1	1	1	1	1	1	1	1	1	1	1	1	1	1	1	1	1	1	1	1	1	1	1	1	1	1	1	1	1	1	1	1	1	1	1	1	1	1	1	1	1	1	1	1	1
Chr1_222360013	0	0	0	0	0	0	0	0	0	0	0	0	0	0.5	0.5	0.5	0	0.5	0.5	1	1	0	0	0	0	0	0	0	0	0	0	0	0	0	0	0	0	0	0	0	0	0	0	0	0	0	0	0	0
Chr1_222371706	1	1	1	1	1	1	1	1	1	1	1	1	1	0.5	0.5	0.5	1	0.5	0.5	0	0	1	1	1	1	1	1	1	1	1	1	1	1	1	1	1	1	1	1	1	1	1	1	1	1	1	1	1	1
Chr1_222446918	0	0	0	0	0	0	0	0	0	0	0	0	0	0.5	0.5	0.5	0	0.5	0.5	1	1	0	0	0	0	0	0	0	0	0	0	0	0	0	0	0	0	0	0	0	0	0	0	0	0	0	0	0	0
Chr1_222533067	1	1	1	1	1	1	1	1	1	1	1	1	1	1	1	1	1	1	1	1	1	1	1	1	1	1	1	1	1	1	1	1	1	1	1	1	1	1	1	1	1	1	1	1	1	1	1	1	1
Chr1_222599713	0	0	0	0	0	0	0	0	0	0	0	0	0	0.5	0.5	0.5	0	0.5	0.5	1	1	0	0	0	0	0	0	0	0	0	0	0	0	0	0	0	0	0	0	0	0	0	0	0	0	0	0	0	0
Chr1_222721099	1	1	1	1	1	1	1	1	1	1	1	1	1	1	1	1	1	1	1	1	1	1	1	1	1	1	1	1	1	1	1	1	1	1	1	1	1	1	1	1	1	1	1	1	1	1	1	1	1
Chr1_222722255	1	1	1	1	1	1	1	1	1	1	1	1	1	1	1	1	1	1	1	1	1	1	1	1	1	1	1	1	1	1	1	1	1	1	1	1	1	1	1	1	1	1	1	1	1	1	1	1	1
Chr1_222797650	1	1	1	1	1	1	1	1	1	1	1	1	1	0.5	0.5	0.5	1	0.5	0.5	0	0	1	1	1	1	1	1	1	1	1	1	1	1	1	1	1	1	1	1	1	1	1	1	1	1	1	1	1	1
Chr1_222938053	1	1	1	1	1	1	1	1	1	1	1	1	1	1	1	1	1	1	1	1	1	1	1	1	1	1	1	1	1	1	1	1	1	1	1	1	1	1	1	1	1	1	1	1	1	1	1	1	1
Chr1_222945392	1	1	1	1	1	1	1	1	1	1	1	1	1	0.5	0.5	0.5	1	0.5	0.5	0	0	1	1	1	1	1	1	1	1	1	1	1	1	1	1	1	1	1	1	1	1	1	1	1	1	1	1	1	1
Chr1_223152986	1	1	1	1	1	1	1	1	1	1	1	1	1	0.5	0.5	0.5	1	0.5	0.5	0	0	1	1	1	1	1	1	1	1	1	1	1	1	1	1	1	1	1	1	1	1	1	1	1	1	1	1	1	1
Chr1_223323121	0	0	0	0	0	0	0	0	0	0	0	0	0	0	0	0	0	0	0	0	0	0	0	0	0	0	0	0	0	0	0	0	0	0	0	0	0	0	0	0	0	0	0	0	0	0	0	0	0
Chr1_223596914	0	0	0	0	0	0	0	0	0	0	0	0	0	0.5	0.5	0.5	0	0.5	0.5	1	1	0	0	0	0	0	0	0	0	0	0	0	0	0	0	0	0	0	0	0	0	0	0	0	0	0	0	0	0
Chr1_223624579	1	1	1	1	1	1	1	1	1	1	1	1	1	1	1	1	1	1	1	1	1	1	1	1	1	1	1	1	1	1	1	1	1	1	1	1	1	1	1	1	1	1	1	1	1	1	1	1	1
Chr1_223678728	1	1	1	1	1	1	1	1	1	1	1	1	1	1	1	1	1	1	1	1	1	1	1	1	1	1	1	1	1	1	1	1	1	1	1	1	1	1	1	1	1	1	1	1	1	1	1	1	1
Chr1_223686008	1	1	1	1	1	1	1	1	1	1	1	1	1	0.5	0.5	0.5	1	0.5	0.5	0	0	1	1	1	1	1	1	1	1	1	1	1	1	1	1	1	1	1	1	1	1	1	1	1	1	1	1	1	1
Chr1_223768880	0	0	0	0	0	0	0	0	0	0	0	0	0	0.5	0.5	0.5	0	0.5	0.5	1	1	0	0	0	0	0	0	0	0	0	0	0	0	0	0	0	0	0	0	0	0	0	0	0	0	0	0	0	0
Chr1_223836230	0	0	0	0	0	0	0	0	0	0	0	0	0	0.5	0.5	0.5	0	0.5	0.5	1	1	0	0	0	0	0	0	0	0	0	0	0	0	0	0	0	0	0	0	0	0	0	0	0	0	0	0	0	0
Chr1_223842748	1	1	1	1	1	1	1	1	1	1	1	1	1	1	1	1	1	1	1	1	1	1	1	1	1	1	1	1	1	1	1	1	1	1	1	1	1	1	1	1	1	1	1	1	1	1	1	1	1
Chr1_224238759	0	0	0	0	0	0	0	0	0	0	0	0	0	0.5	0.5	0.5	0	0.5	0.5	1	1	0	0	0	0	0	0	0	0	0	0	0	0	0	0	0	0	0	0	0	0	0	0	0	0	0	0	0	0
Chr1_224363960	1	1	1	1	1	1	1	1	1	1	1	1	1	0.5	0.5	0.5	1	0.5	0.5	0	0	1	1	1	1	1	1	1	1	1	1	1	1	1	1	1	1	1	1	1	1	1	1	1	1	1	1	1	1
Chr1_224413407	0	0	0	0	0	0	0	0	0	0	0	0	0	0.5	0.5	0.5	0	0.5	0.5	1	1	0	0	0	0	0	0	0	0	0	0	0	0	0	0	0	0	0	0	0	0	0	0	0	0	0	0	0	0
[truncated: 16,704 more rows]
[truncated: 626 more columns]
